# Supplementary material for: Identification and validation of prognostic genes associated with clear cell renal cell carcinoma: based on public whole transcriptome sequencing datasets
Source: Front Oncol. 2026 Jul 8;16:1857894. doi: 10.3389/fonc.2026.1857894 (PMC13388226; doi:10.3389/fonc.2026.1857894)
Supplement: Supplementary Table 4 — Results of Gene Set Enrichment Analysis for Prognostic Genes. [file Table4.xlsx]

## Sheet: Sheet1
Table S4. Results of Gene Set Enrichment Analysis for Prognostic Genes.
GSEA_results_CD2
	ID	Description	setSize	enrichmentScore	NES	pvalue	p.adjust	qvalue	rank	leading_edge	core_enrichment
KEGG_MEDICUS_REFERENCE_CYTOKINE_JAK_STAT_SIGNALING_PATHWAY	KEGG_MEDICUS_REFERENCE_CYTOKINE_JAK_STAT_SIGNALING_PATHWAY	KEGG_MEDICUS_REFERENCE_CYTOKINE_JAK_STAT_SIGNALING_PATHWAY	45	0.801219	2.63976	1e-10	1.35763e-08	1.02672e-08	1650	tags=51%	list=8%	signal=47%	IL2RG/IL2RB/IL12RB1/IFNG/STAT4/STAT1/JAK3/STAT5A/IL15RA/IL7R/IL15/IL12A/IL23A/STAT2/CSF2RB/IFNGR2/JAK2/IL2/IL7/IL2RA/IFNAR2/IFNGR1/IL4R
KEGG_MEDICUS_REFERENCE_IL2_FAMILY_TO_JAK_STAT_SIGNALING_PATHWAY	KEGG_MEDICUS_REFERENCE_IL2_FAMILY_TO_JAK_STAT_SIGNALING_PATHWAY	KEGG_MEDICUS_REFERENCE_IL2_FAMILY_TO_JAK_STAT_SIGNALING_PATHWAY	23	0.861075	2.47984	1.31809e-10	1.35763e-08	1.02672e-08	1650	tags=65%	list=8%	signal=60%	IL2RG/IL2RB/STAT1/IL21R/JAK3/STAT5A/IL15RA/IL9R/IL7R/IL15/IL2/IL7/IL2RA/IL21/IL4R
KEGG_MEDICUS_REFERENCE_ANTIGEN_PROCESSING_AND_PRESENTATION_BY_MHC_CLASS_II_MOLECULES	KEGG_MEDICUS_REFERENCE_ANTIGEN_PROCESSING_AND_PRESENTATION_BY_MHC_CLASS_II_MOLECULES	KEGG_MEDICUS_REFERENCE_ANTIGEN_PROCESSING_AND_PRESENTATION_BY_MHC_CLASS_II_MOLECULES	13	0.958871	2.40455	1e-10	1.35763e-08	1.02672e-08	816	tags=100%	list=4%	signal=96%	HLA-DOB/CD74/HLA-DMA/HLA-DQA1/HLA-DPB1/HLA-DRA/HLA-DRB1/HLA-DPA1/HLA-DOA/HLA-DMB/HLA-DQB1/HLA-DRB5/HLA-DQA2
KEGG_MEDICUS_PATHOGEN_HTLV_1_TAX_TO_NFY_MEDIATED_TRANSCRIPTION	KEGG_MEDICUS_PATHOGEN_HTLV_1_TAX_TO_NFY_MEDIATED_TRANSCRIPTION	KEGG_MEDICUS_PATHOGEN_HTLV_1_TAX_TO_NFY_MEDIATED_TRANSCRIPTION	13	0.953945	2.3922	1e-10	1.35763e-08	1.02672e-08	816	tags=92%	list=4%	signal=89%	HLA-DOB/HLA-DMA/HLA-DQA1/HLA-DPB1/HLA-DRA/HLA-DRB1/HLA-DPA1/HLA-DOA/HLA-DMB/HLA-DQB1/HLA-DRB5/HLA-DQA2
KEGG_MEDICUS_REFERENCE_MITOCHONDRIAL_COMPLEX_UCP1_IN_THERMOGENESIS	KEGG_MEDICUS_REFERENCE_MITOCHONDRIAL_COMPLEX_UCP1_IN_THERMOGENESIS	KEGG_MEDICUS_REFERENCE_MITOCHONDRIAL_COMPLEX_UCP1_IN_THERMOGENESIS	57	-0.61831	-2.56208	4.09563e-09	3.3748e-07	2.55222e-07	3516	tags=51%	list=18%	signal=42%	COX5A/CYC1/COX8A/COA3/NDUFAF1/NDUFS3/COX11/NDUFS2/NDUFB9/SDHA/COX10/NDUFA8/NDUFAF5/COX20/UCP1/NDUFA12/NDUFA10/NDUFA4/NDUFC2/NDUFA6/NDUFV1/NDUFS1/UQCRB/SDHD/NDUFAF4/NDUFS4/UQCRC2/UQCRFS1/COX16
KEGG_MEDICUS_REFERENCE_TCR_PLCG_ITPR_SIGNALING_PATHWAY	KEGG_MEDICUS_REFERENCE_TCR_PLCG_ITPR_SIGNALING_PATHWAY	KEGG_MEDICUS_REFERENCE_TCR_PLCG_ITPR_SIGNALING_PATHWAY	19	0.827833	2.26893	2.43958e-07	1.67518e-05	1.26687e-05	201	tags=53%	list=1%	signal=52%	CD3E/CD3D/LCK/CD247/CD3G/GRAP2/LCP2/VAV1/ZAP70/CD4
KEGG_MEDICUS_REFERENCE_ANTIGEN_PROCESSING_AND_PRESENTATION_BY_MHC_CLASS_I_MOLECULES	KEGG_MEDICUS_REFERENCE_ANTIGEN_PROCESSING_AND_PRESENTATION_BY_MHC_CLASS_I_MOLECULES	KEGG_MEDICUS_REFERENCE_ANTIGEN_PROCESSING_AND_PRESENTATION_BY_MHC_CLASS_I_MOLECULES	12	0.90205	2.22118	3.39015e-07	1.99534e-05	1.509e-05	715	tags=83%	list=4%	signal=80%	TAP1/TAP2/HLA-B/HLA-F/TAPBP/HLA-A/HLA-E/HLA-C/B2M/HLA-G
KEGG_MEDICUS_REFERENCE_IFN_RIPK1_3_SIGNALING_PATHWAY	KEGG_MEDICUS_REFERENCE_IFN_RIPK1_3_SIGNALING_PATHWAY	KEGG_MEDICUS_REFERENCE_IFN_RIPK1_3_SIGNALING_PATHWAY	31	0.735907	2.26614	1.33262e-06	6.86297e-05	5.19019e-05	2487	tags=45%	list=13%	signal=39%	IFNG/STAT4/STAT1/JAK3/STAT5A/RIPK3/STAT2/IFNGR2/JAK2/IFNAR2/IFNGR1/IRF9/TYK2/RIPK1
KEGG_MEDICUS_VARIANT_MUTATION_INACTIVATED_PINK1_TO_ELECTRON_TRANSFER_IN_COMPLEX_I	KEGG_MEDICUS_VARIANT_MUTATION_INACTIVATED_PINK1_TO_ELECTRON_TRANSFER_IN_COMPLEX_I	KEGG_MEDICUS_VARIANT_MUTATION_INACTIVATED_PINK1_TO_ELECTRON_TRANSFER_IN_COMPLEX_I	45	-0.585627	-2.31	2.61095e-06	0.000119523	9.03908e-05	3990	tags=42%	list=20%	signal=34%	NDUFAB1/NDUFB1/NDUFS3/NDUFS2/NDUFB9/NDUFB2/NDUFA8/NDUFA12/NDUFA10/NDUFA4/NDUFC2/NDUFB6/NDUFA6/NDUFV1/NDUFS1/NDUFB5/PINK1/NDUFS4/NDUFA5
KEGG_MEDICUS_VARIANT_MUTATION_CAUSED_ABERRANT_SNCA_TO_ELECTRON_TRANSFER_IN_COMPLEX_I	KEGG_MEDICUS_VARIANT_MUTATION_CAUSED_ABERRANT_SNCA_TO_ELECTRON_TRANSFER_IN_COMPLEX_I	KEGG_MEDICUS_VARIANT_MUTATION_CAUSED_ABERRANT_SNCA_TO_ELECTRON_TRANSFER_IN_COMPLEX_I	45	-0.580708	-2.2906	3.6163e-06	0.000148992	0.000112676	3990	tags=42%	list=20%	signal=34%	NDUFAB1/NDUFB1/SNCA/NDUFS3/NDUFS2/NDUFB9/NDUFB2/NDUFA8/NDUFA12/NDUFA10/NDUFA4/NDUFC2/NDUFB6/NDUFA6/NDUFV1/NDUFS1/NDUFB5/NDUFS4/NDUFA5
KEGG_MEDICUS_REFERENCE_ELECTRON_TRANSFER_IN_COMPLEX_I	KEGG_MEDICUS_REFERENCE_ELECTRON_TRANSFER_IN_COMPLEX_I	KEGG_MEDICUS_REFERENCE_ELECTRON_TRANSFER_IN_COMPLEX_I	44	-0.57408	-2.24134	4.81947e-06	0.000180511	0.000136513	3990	tags=41%	list=20%	signal=33%	NDUFAB1/NDUFB1/NDUFS3/NDUFS2/NDUFB9/NDUFB2/NDUFA8/NDUFA12/NDUFA10/NDUFA4/NDUFC2/NDUFB6/NDUFA6/NDUFV1/NDUFS1/NDUFB5/NDUFS4/NDUFA5
KEGG_MEDICUS_VARIANT_MUTATION_CAUSED_ABERRANT_TDP43_TO_ELECTRON_TRANSFER_IN_COMPLEX_I	KEGG_MEDICUS_VARIANT_MUTATION_CAUSED_ABERRANT_TDP43_TO_ELECTRON_TRANSFER_IN_COMPLEX_I	KEGG_MEDICUS_VARIANT_MUTATION_CAUSED_ABERRANT_TDP43_TO_ELECTRON_TRANSFER_IN_COMPLEX_I	45	-0.571989	-2.25621	6.72183e-06	0.000230783	0.000174532	3990	tags=40%	list=20%	signal=32%	NDUFAB1/NDUFB1/NDUFS3/NDUFS2/NDUFB9/NDUFB2/NDUFA8/NDUFA12/NDUFA10/NDUFA4/NDUFC2/NDUFB6/NDUFA6/NDUFV1/NDUFS1/NDUFB5/NDUFS4/NDUFA5
KEGG_MEDICUS_PATHOGEN_ESCHERICHIA_ESPT_TO_RAC_SIGNALING_PATHWAY	KEGG_MEDICUS_PATHOGEN_ESCHERICHIA_ESPT_TO_RAC_SIGNALING_PATHWAY	KEGG_MEDICUS_PATHOGEN_ESCHERICHIA_ESPT_TO_RAC_SIGNALING_PATHWAY	14	0.827643	2.11098	1.40654e-05	0.000445766	0.000337115	2332	tags=79%	list=12%	signal=69%	ARPC5/ARPC1B/ARPC2/ARPC3/ACTB/ACTR3/ABI1/ARPC4/ACTR2/RAC1/ARPC5L
KEGG_MEDICUS_REFERENCE_CCR_CXCR_GNB_G_PI3K_RAC_SIGNALING_PATHWAY	KEGG_MEDICUS_REFERENCE_CCR_CXCR_GNB_G_PI3K_RAC_SIGNALING_PATHWAY	KEGG_MEDICUS_REFERENCE_CCR_CXCR_GNB_G_PI3K_RAC_SIGNALING_PATHWAY	31	0.69821	2.15005	1.92231e-05	0.000527993	0.0003993	2016	tags=48%	list=10%	signal=43%	CCL4/CCR4/GNGT2/PIK3R5/CCR8/CCL3/PIK3CG/GNB4/PREX1/GNG2/PIK3R6/GNG5/CCL1/GNG8/RAC1
KEGG_MEDICUS_VARIANT_SCRAPIE_CONFORMATION_PRPSC_TO_PRNP_PI3K_NOX2_SIGNALING_PATHWAY	KEGG_MEDICUS_VARIANT_SCRAPIE_CONFORMATION_PRPSC_TO_PRNP_PI3K_NOX2_SIGNALING_PATHWAY	KEGG_MEDICUS_VARIANT_SCRAPIE_CONFORMATION_PRPSC_TO_PRNP_PI3K_NOX2_SIGNALING_PATHWAY	16	0.801472	2.09187	1.80961e-05	0.000527993	0.0003993	626	tags=44%	list=3%	signal=42%	RAC2/NCF1/PIK3CD/NCF4/NCF2/CYBB/CYBA
KEGG_MEDICUS_REFERENCE_PRNP_PI3K_NOX2_SIGNALING_PATHWAY	KEGG_MEDICUS_REFERENCE_PRNP_PI3K_NOX2_SIGNALING_PATHWAY	KEGG_MEDICUS_REFERENCE_PRNP_PI3K_NOX2_SIGNALING_PATHWAY	29	0.69586	2.11328	2.67137e-05	0.000687877	0.000520213	2016	tags=31%	list=10%	signal=28%	RAC2/NCF1/PIK3CD/NCF4/NCF2/CYBB/CYBA/CREB3L3/RAC1
KEGG_MEDICUS_VARIANT_MUTATION_CAUSED_ABERRANT_ABETA_TO_ELECTRON_TRANSFER_IN_COMPLEX_I	KEGG_MEDICUS_VARIANT_MUTATION_CAUSED_ABERRANT_ABETA_TO_ELECTRON_TRANSFER_IN_COMPLEX_I	KEGG_MEDICUS_VARIANT_MUTATION_CAUSED_ABERRANT_ABETA_TO_ELECTRON_TRANSFER_IN_COMPLEX_I	51	-0.507369	-2.05428	6.69911e-05	0.00162355	0.00122782	3116	tags=41%	list=16%	signal=35%	NDUFAB1/NDUFB1/NDUFS3/NDUFS2/NDUFB9/NDUFB2/MAPT/NDUFA8/CAPN2/NDUFA12/NDUFA10/NDUFA4/NDUFC2/NDUFB6/NDUFA6/NDUFV1/NDUFS1/APP/NDUFB5/NDUFS4/NDUFA5
KEGG_MEDICUS_PATHOGEN_SALMONELLA_SOPB_TO_ARNO_ARF_ACTB_G_SIGNALING_PATHWAY	KEGG_MEDICUS_PATHOGEN_SALMONELLA_SOPB_TO_ARNO_ARF_ACTB_G_SIGNALING_PATHWAY	KEGG_MEDICUS_PATHOGEN_SALMONELLA_SOPB_TO_ARNO_ARF_ACTB_G_SIGNALING_PATHWAY	30	0.654137	1.99966	8.22696e-05	0.00188306	0.00142408	2332	tags=47%	list=12%	signal=41%	CYTH4/PIK3CD/ARPC5/ARPC1B/PIK3CG/ARPC2/ARPC3/ACTB/CYTH1/ACTR3/ABI1/ARPC4/ACTR2/ARPC5L
KEGG_MEDICUS_PATHOGEN_SHIGELLA_IPGD_TO_ARNO_ARF_ACTB_G_SIGNALING_PATHWAY	KEGG_MEDICUS_PATHOGEN_SHIGELLA_IPGD_TO_ARNO_ARF_ACTB_G_SIGNALING_PATHWAY	KEGG_MEDICUS_PATHOGEN_SHIGELLA_IPGD_TO_ARNO_ARF_ACTB_G_SIGNALING_PATHWAY	29	0.662078	2.01069	0.00014935	0.00323854	0.00244918	2332	tags=48%	list=12%	signal=43%	CYTH4/NCKAP1L/PIK3CD/ARPC5/ARPC1B/ARPC2/ARPC3/ACTB/CYTH1/ACTR3/ABI1/ARPC4/ACTR2/ARPC5L
KEGG_MEDICUS_PATHOGEN_SHIGELLA_IPAC_TO_ACTIN_SIGNALING_PATHWAY	KEGG_MEDICUS_PATHOGEN_SHIGELLA_IPAC_TO_ACTIN_SIGNALING_PATHWAY	KEGG_MEDICUS_PATHOGEN_SHIGELLA_IPAC_TO_ACTIN_SIGNALING_PATHWAY	13	0.803656	2.01532	0.000170392	0.00351007	0.00265452	2420	tags=77%	list=12%	signal=67%	ARPC5/ARPC1B/ARPC2/ARPC3/ACTB/ACTR3/ARPC4/ACTR2/ARPC5L/SRC
KEGG_MEDICUS_REFERENCE_CROSSTALK_BETWEEN_EXTRINSIC_AND_INTRINSIC_APOPTOTIC_PATHWAYS	KEGG_MEDICUS_REFERENCE_CROSSTALK_BETWEEN_EXTRINSIC_AND_INTRINSIC_APOPTOTIC_PATHWAYS	KEGG_MEDICUS_REFERENCE_CROSSTALK_BETWEEN_EXTRINSIC_AND_INTRINSIC_APOPTOTIC_PATHWAYS	15	0.765917	1.95667	0.000191021	0.00374765	0.0028342	1410	tags=60%	list=7%	signal=56%	FASLG/CASP8/BID/CASP10/BAK1/TNFSF10/CASP3/FAS/BAX
KEGG_MEDICUS_REFERENCE_EXTRINSIC_APOPTOTIC_PATHWAY	KEGG_MEDICUS_REFERENCE_EXTRINSIC_APOPTOTIC_PATHWAY	KEGG_MEDICUS_REFERENCE_EXTRINSIC_APOPTOTIC_PATHWAY	10	0.823936	1.92069	0.000217499	0.00407316	0.00308036	3448	tags=100%	list=18%	signal=82%	TRAF5/CASP8/CASP3/TRAF2/TRADD/TNF/TNFRSF1A/RIPK1/FADD/CASP7
KEGG_MEDICUS_REFERENCE_TYPE_II_INTERFERON_TO_JAK_STAT_SIGNALING_PATHWAY	KEGG_MEDICUS_REFERENCE_TYPE_II_INTERFERON_TO_JAK_STAT_SIGNALING_PATHWAY	KEGG_MEDICUS_REFERENCE_TYPE_II_INTERFERON_TO_JAK_STAT_SIGNALING_PATHWAY	21	0.701768	1.97468	0.000256354	0.00459208	0.00347281	1369	tags=29%	list=7%	signal=27%	IFNG/STAT1/IL27/IFNGR2/JAK2/IFNGR1
KEGG_MEDICUS_REFERENCE_ORGANIZATION_OF_THE_OUTER_KINETOCHORE	KEGG_MEDICUS_REFERENCE_ORGANIZATION_OF_THE_OUTER_KINETOCHORE	KEGG_MEDICUS_REFERENCE_ORGANIZATION_OF_THE_OUTER_KINETOCHORE	16	0.751746	1.96208	0.000373303	0.00640836	0.00484638	3317	tags=75%	list=17%	signal=62%	NDC80/AURKB/CDCA8/NUF2/BIRC5/SPC24/ZWINT/CENPW/SPC25/NSL1/MIS12/DSN1
KEGG_MEDICUS_REFERENCE_IL12_23_TO_JAK_STAT_SIGNALING_PATHWAY	KEGG_MEDICUS_REFERENCE_IL12_23_TO_JAK_STAT_SIGNALING_PATHWAY	KEGG_MEDICUS_REFERENCE_IL12_23_TO_JAK_STAT_SIGNALING_PATHWAY	10	0.797419	1.85888	0.000680421	0.0112133	0.0084802	783	tags=50%	list=4%	signal=48%	IL12RB1/STAT4/IL12A/IL23A/JAK2
KEGG_MEDICUS_REFERENCE_OKAZAKI_FRAGMENT_MATURATION	KEGG_MEDICUS_REFERENCE_OKAZAKI_FRAGMENT_MATURATION	KEGG_MEDICUS_REFERENCE_OKAZAKI_FRAGMENT_MATURATION	11	0.801698	1.92315	0.000719253	0.0113974	0.00861939	3254	tags=82%	list=17%	signal=68%	RNASEH2B/DNA2/PCNA/FEN1/POLD1/RNASEH2A/LIG1/POLD4/POLD3
KEGG_MEDICUS_PATHOGEN_ESCHERICHIA_EAE_TIR_TO_ACTIN_SIGNALING_PATHWAY	KEGG_MEDICUS_PATHOGEN_ESCHERICHIA_EAE_TIR_TO_ACTIN_SIGNALING_PATHWAY	KEGG_MEDICUS_PATHOGEN_ESCHERICHIA_EAE_TIR_TO_ACTIN_SIGNALING_PATHWAY	17	0.712932	1.88292	0.000940893	0.0143573	0.0108579	2332	tags=65%	list=12%	signal=57%	WIPF1/ARPC5/ARPC1B/ARPC2/ARPC3/ACTB/ACTR3/ARPC4/ACTR2/NCK1/ARPC5L
KEGG_MEDICUS_REFERENCE_CCR5_GNB_G_PLCB_G_PKC_SIGNALING_PATHWAY	KEGG_MEDICUS_REFERENCE_CCR5_GNB_G_PLCB_G_PKC_SIGNALING_PATHWAY	KEGG_MEDICUS_REFERENCE_CCR5_GNB_G_PLCB_G_PKC_SIGNALING_PATHWAY	26	0.650447	1.90665	0.000998713	0.0146954	0.0111135	1991	tags=35%	list=10%	signal=31%	CCR5/CCL5/PRKCB/PLCB2/GNGT2/GNB4/GNG2/GNG5/GNG8
KEGG_MEDICUS_REFERENCE_ORGANIZATION_OF_THE_INNER_KINETOCHORE	KEGG_MEDICUS_REFERENCE_ORGANIZATION_OF_THE_INNER_KINETOCHORE	KEGG_MEDICUS_REFERENCE_ORGANIZATION_OF_THE_INNER_KINETOCHORE	15	0.722453	1.84563	0.00115364	0.0163897	0.0123949	3328	tags=67%	list=17%	signal=55%	CENPA/CENPW/CENPK/CENPH/CENPM/CENPO/CENPU/CENPL/ITGB3BP/CENPI
KEGG_MEDICUS_PATHOGEN_HIV_GP120_TO_CXCR4_GNB_G_RAC_SIGNALING_PATHWAY	KEGG_MEDICUS_PATHOGEN_HIV_GP120_TO_CXCR4_GNB_G_RAC_SIGNALING_PATHWAY	KEGG_MEDICUS_PATHOGEN_HIV_GP120_TO_CXCR4_GNB_G_RAC_SIGNALING_PATHWAY	26	0.64574	1.89285	0.00121426	0.0166758	0.0126113	2016	tags=46%	list=10%	signal=41%	CCR5/RAC2/GNGT2/CXCR4/GNB4/LIMK1/GNG2/PAK1/CFL1/GNG5/GNG8/RAC1
KEGG_MEDICUS_VARIANT_MUTATION_CAUSED_ABERRANT_ABETA_TO_VGCC_CA2_APOPTOTIC_PATHWAY_N01004	KEGG_MEDICUS_VARIANT_MUTATION_CAUSED_ABERRANT_ABETA_TO_VGCC_CA2_APOPTOTIC_PATHWAY_N01004	KEGG_MEDICUS_VARIANT_MUTATION_CAUSED_ABERRANT_ABETA_TO_VGCC_CA2_APOPTOTIC_PATHWAY_N01004	14	-0.686215	-1.95693	0.00134895	0.0173677	0.0131345	4184	tags=71%	list=21%	signal=56%	CACNA1S/SLC25A6/MCU/VDAC3/CYCS/APP/SLC25A5/VDAC2/CACNA1D/SLC25A4
KEGG_MEDICUS_REFERENCE_BMP_SIGNALING_PATHWAY	KEGG_MEDICUS_REFERENCE_BMP_SIGNALING_PATHWAY	KEGG_MEDICUS_REFERENCE_BMP_SIGNALING_PATHWAY	20	-0.598205	-1.93302	0.00132536	0.0173677	0.0131345	4691	tags=55%	list=24%	signal=42%	SMAD5/BMPR1A/ACVR1/GDF7/BMP5/BMP7/SMAD1/ACVR2A/ACVR2B/SMAD4/BMPR1B
KEGG_MEDICUS_REFERENCE_BETA_OXIDATION	KEGG_MEDICUS_REFERENCE_BETA_OXIDATION	KEGG_MEDICUS_REFERENCE_BETA_OXIDATION	11	-0.726968	-1.92842	0.00146924	0.0183433	0.0138723	3623	tags=64%	list=19%	signal=52%	ACADS/ACADM/ACAA2/HADHB/ACAT1/HADH/ACADSB
KEGG_MEDICUS_REFERENCE_ARNO_ARF_ACTB_G_SIGNALING_PATHWAY	KEGG_MEDICUS_REFERENCE_ARNO_ARF_ACTB_G_SIGNALING_PATHWAY	KEGG_MEDICUS_REFERENCE_ARNO_ARF_ACTB_G_SIGNALING_PATHWAY	25	0.631545	1.83656	0.00163696	0.0198362	0.0150013	2332	tags=48%	list=12%	signal=42%	CYTH4/ARPC5/ARPC1B/ARPC2/ARPC3/ACTB/CYTH1/ACTR3/ABI1/ARPC4/ACTR2/ARPC5L
KEGG_MEDICUS_VARIANT_MUTATION_CAUSED_ABERRANT_PSEN1_TO_MGLUR5_CA2_APOPTOTIC_PATHWAY	KEGG_MEDICUS_VARIANT_MUTATION_CAUSED_ABERRANT_PSEN1_TO_MGLUR5_CA2_APOPTOTIC_PATHWAY	KEGG_MEDICUS_VARIANT_MUTATION_CAUSED_ABERRANT_PSEN1_TO_MGLUR5_CA2_APOPTOTIC_PATHWAY	13	-0.695819	-1.93712	0.0018501	0.020059	0.0151698	4091	tags=77%	list=21%	signal=61%	SLC25A6/ITPR2/MCU/VDAC3/CYCS/ITPR1/SLC25A5/VDAC2/PSEN1/SLC25A4
KEGG_MEDICUS_PATHOGEN_ESCHERICHIA_MAP_TO_CDC42_SIGNALING_PATHWAY	KEGG_MEDICUS_PATHOGEN_ESCHERICHIA_MAP_TO_CDC42_SIGNALING_PATHWAY	KEGG_MEDICUS_PATHOGEN_ESCHERICHIA_MAP_TO_CDC42_SIGNALING_PATHWAY	13	0.748219	1.8763	0.00172844	0.020059	0.0151698	2332	tags=69%	list=12%	signal=61%	ARPC5/ARPC1B/ARPC2/ARPC3/ACTB/ACTR3/ARPC4/ACTR2/ARPC5L
KEGG_MEDICUS_REFERENCE_EGF_EGFR_ACTIN_SIGNALING_PATHWAY	KEGG_MEDICUS_REFERENCE_EGF_EGFR_ACTIN_SIGNALING_PATHWAY	KEGG_MEDICUS_REFERENCE_EGF_EGFR_ACTIN_SIGNALING_PATHWAY	21	0.657431	1.84992	0.00181938	0.020059	0.0151698	2420	tags=57%	list=12%	signal=50%	WIPF1/ARPC5/ARPC1B/ARPC2/ARPC3/ACTB/ACTR3/ARPC4/ACTR2/NCK1/ARPC5L/SRC
KEGG_MEDICUS_REFERENCE_DNA_REPLICATION_LICENSING	KEGG_MEDICUS_REFERENCE_DNA_REPLICATION_LICENSING	KEGG_MEDICUS_REFERENCE_DNA_REPLICATION_LICENSING	24	0.637483	1.84031	0.00182827	0.020059	0.0151698	3888	tags=62%	list=20%	signal=50%	CCNA2/MCM5/ORC1/CDC45/MCM6/CDC6/CDC7/CDT1/CCNE2/TICRR/CCNE1/ORC6/MTBP/ORC2/MCM2
KEGG_MEDICUS_VARIANT_MUTATION_CAUSED_ABERRANT_ABETA_TO_VGCC_CA2_APOPTOTIC_PATHWAY_N01006	KEGG_MEDICUS_VARIANT_MUTATION_CAUSED_ABERRANT_ABETA_TO_VGCC_CA2_APOPTOTIC_PATHWAY_N01006	KEGG_MEDICUS_VARIANT_MUTATION_CAUSED_ABERRANT_ABETA_TO_VGCC_CA2_APOPTOTIC_PATHWAY_N01006	10	-0.736858	-1.89714	0.00206394	0.0218037	0.0164893	1707	tags=60%	list=9%	signal=55%	VDAC3/CYCS/APP/SLC25A5/VDAC2/SLC25A4
KEGG_MEDICUS_REFERENCE_DEPHOSPHORYLATION_OF_KINETOCHORE	KEGG_MEDICUS_REFERENCE_DEPHOSPHORYLATION_OF_KINETOCHORE	KEGG_MEDICUS_REFERENCE_DEPHOSPHORYLATION_OF_KINETOCHORE	12	0.743958	1.8319	0.00238975	0.0246144	0.0186149	2370	tags=75%	list=12%	signal=66%	NDC80/AURKB/NUF2/SKA3/SPC24/SPC25/SKA1/PPP1CA/TTK
KEGG_MEDICUS_REFERENCE_SPINDLE_ASSEMBLY_CHECKPOINT_SIGNALING	KEGG_MEDICUS_REFERENCE_SPINDLE_ASSEMBLY_CHECKPOINT_SIGNALING	KEGG_MEDICUS_REFERENCE_SPINDLE_ASSEMBLY_CHECKPOINT_SIGNALING	21	0.648001	1.82339	0.00266356	0.0267655	0.0202417	3119	tags=43%	list=16%	signal=36%	PTTG1/CDC20/BUB3/ESPL1/BUB1B/MAD2L1/MAD1L1/ANAPC7/ANAPC4
KEGG_MEDICUS_REFERENCE_PRE_IC_FORMATION	KEGG_MEDICUS_REFERENCE_PRE_IC_FORMATION	KEGG_MEDICUS_REFERENCE_PRE_IC_FORMATION	27	0.60509	1.79509	0.00294341	0.0288734	0.0218358	3888	tags=56%	list=20%	signal=45%	MCM5/ORC1/CDC45/MCM6/CDC6/CDT1/POLE/TICRR/GINS2/GINS1/ORC6/MTBP/RECQL4/ORC2/MCM2
KEGG_MEDICUS_REFERENCE_ITGA_B_RHOG_RAC_SIGNALING_PATHWAY	KEGG_MEDICUS_REFERENCE_ITGA_B_RHOG_RAC_SIGNALING_PATHWAY	KEGG_MEDICUS_REFERENCE_ITGA_B_RHOG_RAC_SIGNALING_PATHWAY	28	0.598646	1.79671	0.00308629	0.029571	0.0223633	3443	tags=39%	list=18%	signal=32%	RAC2/RHOG/ITGB7/ITGA4/ELMO1/ITGA3/RAC1/FN1/ITGB4/ELMO2/ITGA5
KEGG_MEDICUS_VARIANT_MUTATION_CAUSED_ABERRANT_ABETA_TO_ELECTRON_TRANSFER_IN_COMPLEX_IV	KEGG_MEDICUS_VARIANT_MUTATION_CAUSED_ABERRANT_ABETA_TO_ELECTRON_TRANSFER_IN_COMPLEX_IV	KEGG_MEDICUS_VARIANT_MUTATION_CAUSED_ABERRANT_ABETA_TO_ELECTRON_TRANSFER_IN_COMPLEX_IV	20	-0.571618	-1.84711	0.00325032	0.0304349	0.0230167	4029	tags=55%	list=21%	signal=44%	COX7B/COX6C/COX4I2/COX5A/COX7A2/COX8A/COX7A1/COX6B2/COX7A2L/COX7C/APP
KEGG_MEDICUS_REFERENCE_ORIGIN_UNWINDING_AND_ELONGATION	KEGG_MEDICUS_REFERENCE_ORIGIN_UNWINDING_AND_ELONGATION	KEGG_MEDICUS_REFERENCE_ORIGIN_UNWINDING_AND_ELONGATION	30	0.564845	1.7267	0.00351246	0.0321585	0.0243202	4760	tags=53%	list=24%	signal=40%	POLA2/MCM5/CDC45/MCM6/MCM10/PCNA/RPA2/POLE/GINS2/RFC2/GINS1/RFC4/PRIM2/MCM2/RFC5/PRIM1
KEGG_MEDICUS_PATHOGEN_SALMONELLA_SOPE_TO_RAC_SIGNALING_PATHWAY	KEGG_MEDICUS_PATHOGEN_SALMONELLA_SOPE_TO_RAC_SIGNALING_PATHWAY	KEGG_MEDICUS_PATHOGEN_SALMONELLA_SOPE_TO_RAC_SIGNALING_PATHWAY	20	0.637678	1.76626	0.00382204	0.0342322	0.0258884	2332	tags=55%	list=12%	signal=48%	ARPC5/ARPC1B/ARPC2/ARPC3/ACTB/ACTR3/ABI1/ARPC4/ACTR2/RAC1/ARPC5L
KEGG_MEDICUS_PATHOGEN_ESCHERICHIA_EAE_TIR_TCCP_TO_ACTIN_SIGNALING_PATHWAY	KEGG_MEDICUS_PATHOGEN_ESCHERICHIA_EAE_TIR_TCCP_TO_ACTIN_SIGNALING_PATHWAY	KEGG_MEDICUS_PATHOGEN_ESCHERICHIA_EAE_TIR_TCCP_TO_ACTIN_SIGNALING_PATHWAY	14	0.699053	1.783	0.00428482	0.0375606	0.0284055	2332	tags=64%	list=12%	signal=57%	ARPC5/ARPC1B/ARPC2/ARPC3/ACTB/ACTR3/ARPC4/ACTR2/ARPC5L
KEGG_MEDICUS_REFERENCE_ELECTRON_TRANSFER_IN_COMPLEX_III	KEGG_MEDICUS_REFERENCE_ELECTRON_TRANSFER_IN_COMPLEX_III	KEGG_MEDICUS_REFERENCE_ELECTRON_TRANSFER_IN_COMPLEX_III	11	-0.691366	-1.83398	0.00460664	0.0387334	0.0292925	4134	tags=64%	list=21%	signal=50%	UQCRH/UQCRHL/CYC1/UQCRB/UQCRC1/UQCRC2/UQCRFS1
KEGG_MEDICUS_REFERENCE_IL10_FAMILY_TO_JAK_STAT_SIGNALING_PATHWAY	KEGG_MEDICUS_REFERENCE_IL10_FAMILY_TO_JAK_STAT_SIGNALING_PATHWAY	KEGG_MEDICUS_REFERENCE_IL10_FAMILY_TO_JAK_STAT_SIGNALING_PATHWAY	13	0.715735	1.79484	0.00456143	0.0387334	0.0292925	2365	tags=54%	list=12%	signal=47%	IL10RA/IL24/IL26/IL10RB/IL10/IL22RA1/TYK2
KEGG_MEDICUS_REFERENCE_DNA_REPLICATION_TERMINATION	KEGG_MEDICUS_REFERENCE_DNA_REPLICATION_TERMINATION	KEGG_MEDICUS_REFERENCE_DNA_REPLICATION_TERMINATION	18	0.64317	1.73733	0.00489995	0.0403756	0.0305344	3888	tags=50%	list=20%	signal=40%	MCM5/PIF1/CDC45/MCM6/NPLOC4/GINS2/RBX1/GINS1/MCM2
KEGG_MEDICUS_VARIANT_SCRAPIE_CONFORMATION_PRPSC_TO_26S_PROTEASOME_MEDIATED_PROTEIN_DEGRADATION	KEGG_MEDICUS_VARIANT_SCRAPIE_CONFORMATION_PRPSC_TO_26S_PROTEASOME_MEDIATED_PROTEIN_DEGRADATION	KEGG_MEDICUS_VARIANT_SCRAPIE_CONFORMATION_PRPSC_TO_26S_PROTEASOME_MEDIATED_PROTEIN_DEGRADATION	35	0.53937	1.70588	0.00550375	0.0444617	0.0336246	3155	tags=43%	list=16%	signal=36%	PSMA8/PSMA5/PSMB2/PSMA4/PSMB3/PSMB4/PSMD13/PSMC5/PSMD4/PSMB1/PSMC4/PSMD14/PSMA1/ADRM1/PSMB6
KEGG_MEDICUS_REFERENCE_TYPE_I_IFN_SIGNALING_PATHWAY	KEGG_MEDICUS_REFERENCE_TYPE_I_IFN_SIGNALING_PATHWAY	KEGG_MEDICUS_REFERENCE_TYPE_I_IFN_SIGNALING_PATHWAY	23	0.615521	1.77266	0.00570446	0.0451969	0.0341806	2365	tags=30%	list=12%	signal=27%	STAT1/STAT2/IRF7/IFNB1/IFNAR2/IRF9/TYK2
KEGG_MEDICUS_REFERENCE_CITRATE_CYCLE_SECOND_CARBON_OXIDATION_2	KEGG_MEDICUS_REFERENCE_CITRATE_CYCLE_SECOND_CARBON_OXIDATION_2	KEGG_MEDICUS_REFERENCE_CITRATE_CYCLE_SECOND_CARBON_OXIDATION_2	10	-0.703902	-1.81229	0.00585011	0.0454763	0.0343919	2830	tags=100%	list=14%	signal=86%	SDHB/SDHC/SDHA/MDH2/FH/SUCLG2/SDHD/SUCLG1/SUCLA2
KEGG_MEDICUS_REFERENCE_HOMOLOGOUS_RECOMBINATION	KEGG_MEDICUS_REFERENCE_HOMOLOGOUS_RECOMBINATION	KEGG_MEDICUS_REFERENCE_HOMOLOGOUS_RECOMBINATION	32	0.560766	1.75103	0.0060459	0.0460066	0.0347929	4018	tags=50%	list=21%	signal=40%	BRCA2/RAD54L/RAD51/RAD51D/RAD54B/PCNA/XRCC2/RPA2/POLE/POLD1/POLD4/RFC2/POLD3/RFC4/BRCA1/BARD1
KEGG_MEDICUS_REFERENCE_CD80_CD86_CD28_PI3K_SIGNALING_PATHWAY	KEGG_MEDICUS_REFERENCE_CD80_CD86_CD28_PI3K_SIGNALING_PATHWAY	KEGG_MEDICUS_REFERENCE_CD80_CD86_CD28_PI3K_SIGNALING_PATHWAY	10	0.733763	1.71049	0.00614165	0.0460066	0.0347929	424	tags=40%	list=2%	signal=39%	PIK3CD/CD86/CD28/CD80
KEGG_MEDICUS_REFERENCE_ISOLEUCINE_DEGRADATION	KEGG_MEDICUS_REFERENCE_ISOLEUCINE_DEGRADATION	KEGG_MEDICUS_REFERENCE_ISOLEUCINE_DEGRADATION	10	-0.700966	-1.80473	0.00649499	0.0469462	0.0355035	3623	tags=60%	list=19%	signal=49%	ACADS/ACADM/ACAA2/HADHB/HADH/ACADSB
KEGG_MEDICUS_REFERENCE_BCR_BCAP_CD19_PI3K_SIGNALING_PATHWAY	KEGG_MEDICUS_REFERENCE_BCR_BCAP_CD19_PI3K_SIGNALING_PATHWAY	KEGG_MEDICUS_REFERENCE_BCR_BCAP_CD19_PI3K_SIGNALING_PATHWAY	14	0.681778	1.73894	0.00644396	0.0469462	0.0355035	1470	tags=43%	list=8%	signal=40%	PIK3CD/LYN/PIK3AP1/IFITM1/CD19/SYK
KEGG_MEDICUS_REFERENCE_CENPE_INTERACTION_WITH_NDC80_COMPLEX	KEGG_MEDICUS_REFERENCE_CENPE_INTERACTION_WITH_NDC80_COMPLEX	KEGG_MEDICUS_REFERENCE_CENPE_INTERACTION_WITH_NDC80_COMPLEX	12	0.706615	1.73995	0.00661794	0.0470102	0.0355519	4634	tags=92%	list=24%	signal=70%	CENPE/NDC80/AURKB/NUF2/SPC24/SPC25/PPP1CA/SPAG5/AURKA/KNSTRN/PPP1CC
KEGG_MEDICUS_VARIANT_MUTATION_CAUSED_ABERRANT_HTT_TO_26S_PROTEASOME_MEDIATED_PROTEIN_DEGRADATION	KEGG_MEDICUS_VARIANT_MUTATION_CAUSED_ABERRANT_HTT_TO_26S_PROTEASOME_MEDIATED_PROTEIN_DEGRADATION	KEGG_MEDICUS_VARIANT_MUTATION_CAUSED_ABERRANT_HTT_TO_26S_PROTEASOME_MEDIATED_PROTEIN_DEGRADATION	35	0.533234	1.68648	0.00692052	0.0483263	0.0365472	3155	tags=43%	list=16%	signal=36%	PSMA8/PSMA5/PSMB2/PSMA4/PSMB3/PSMB4/PSMD13/PSMC5/PSMD4/PSMB1/PSMC4/PSMD14/PSMA1/ADRM1/PSMB6
GSEA_results_CD8B
	ID	Description	setSize	enrichmentScore	NES	pvalue	p.adjust	qvalue	rank	leading_edge	core_enrichment
KEGG_MEDICUS_REFERENCE_ANTIGEN_PROCESSING_AND_PRESENTATION_BY_MHC_CLASS_II_MOLECULES	KEGG_MEDICUS_REFERENCE_ANTIGEN_PROCESSING_AND_PRESENTATION_BY_MHC_CLASS_II_MOLECULES	KEGG_MEDICUS_REFERENCE_ANTIGEN_PROCESSING_AND_PRESENTATION_BY_MHC_CLASS_II_MOLECULES	13	0.961893	2.33785	1e-10	2.06e-08	1.7e-08	757	tags=100%	list=4%	signal=96%	HLA-DOB/CD74/HLA-DMA/HLA-DPB1/HLA-DQA1/HLA-DOA/HLA-DRB1/HLA-DRA/HLA-DPA1/HLA-DMB/HLA-DQB1/HLA-DRB5/HLA-DQA2
KEGG_MEDICUS_PATHOGEN_HTLV_1_TAX_TO_NFY_MEDIATED_TRANSCRIPTION	KEGG_MEDICUS_PATHOGEN_HTLV_1_TAX_TO_NFY_MEDIATED_TRANSCRIPTION	KEGG_MEDICUS_PATHOGEN_HTLV_1_TAX_TO_NFY_MEDIATED_TRANSCRIPTION	13	0.955336	2.32191	1e-10	2.06e-08	1.7e-08	757	tags=92%	list=4%	signal=89%	HLA-DOB/HLA-DMA/HLA-DPB1/HLA-DQA1/HLA-DOA/HLA-DRB1/HLA-DRA/HLA-DPA1/HLA-DMB/HLA-DQB1/HLA-DRB5/HLA-DQA2
KEGG_MEDICUS_REFERENCE_CYTOKINE_JAK_STAT_SIGNALING_PATHWAY	KEGG_MEDICUS_REFERENCE_CYTOKINE_JAK_STAT_SIGNALING_PATHWAY	KEGG_MEDICUS_REFERENCE_CYTOKINE_JAK_STAT_SIGNALING_PATHWAY	45	0.753966	2.36663	3.57694e-10	4.91233e-08	4.05387e-08	2676	tags=51%	list=14%	signal=44%	IL2RG/IFNG/IL12RB1/IL2RB/STAT1/STAT4/STAT5A/JAK3/IL15RA/IL12A/IL15/IL23A/STAT2/JAK2/IL7R/CSF2RB/IFNGR2/IL2RA/IL2/IL7/IFNAR2/IL4R/IL4
KEGG_MEDICUS_REFERENCE_ANTIGEN_PROCESSING_AND_PRESENTATION_BY_MHC_CLASS_I_MOLECULES	KEGG_MEDICUS_REFERENCE_ANTIGEN_PROCESSING_AND_PRESENTATION_BY_MHC_CLASS_I_MOLECULES	KEGG_MEDICUS_REFERENCE_ANTIGEN_PROCESSING_AND_PRESENTATION_BY_MHC_CLASS_I_MOLECULES	12	0.920788	2.19506	5.54737e-08	5.71379e-06	4.71526e-06	448	tags=83%	list=2%	signal=81%	TAP1/HLA-B/HLA-F/TAP2/HLA-A/HLA-C/HLA-E/TAPBP/B2M/HLA-G
KEGG_MEDICUS_REFERENCE_IL2_FAMILY_TO_JAK_STAT_SIGNALING_PATHWAY	KEGG_MEDICUS_REFERENCE_IL2_FAMILY_TO_JAK_STAT_SIGNALING_PATHWAY	KEGG_MEDICUS_REFERENCE_IL2_FAMILY_TO_JAK_STAT_SIGNALING_PATHWAY	23	0.81725	2.26734	9.73303e-08	8.02002e-06	6.61846e-06	2676	tags=70%	list=14%	signal=60%	IL2RG/IL2RB/IL21R/STAT1/STAT5A/JAK3/IL15RA/IL15/IL9R/IL7R/IL21/IL2RA/IL2/IL7/IL4R/IL4
KEGG_MEDICUS_REFERENCE_TCR_PLCG_ITPR_SIGNALING_PATHWAY	KEGG_MEDICUS_REFERENCE_TCR_PLCG_ITPR_SIGNALING_PATHWAY	KEGG_MEDICUS_REFERENCE_TCR_PLCG_ITPR_SIGNALING_PATHWAY	19	0.846691	2.24134	1.49644e-07	1.02756e-05	8.47983e-06	969	tags=58%	list=5%	signal=55%	CD3D/CD3E/LCK/CD3G/CD247/GRAP2/VAV1/ZAP70/LCP2/CD4/LAT
KEGG_MEDICUS_REFERENCE_BMP_SIGNALING_PATHWAY	KEGG_MEDICUS_REFERENCE_BMP_SIGNALING_PATHWAY	KEGG_MEDICUS_REFERENCE_BMP_SIGNALING_PATHWAY	20	-0.744869	-2.43536	8.40659e-07	4.94788e-05	4.0832e-05	2910	tags=65%	list=15%	signal=55%	SMAD9/BMPR1A/BMPR2/BMP7/ACVR1/SMAD5/GDF7/BMPR1B/BMP5/ACVR2A/SMAD4/SMAD1/ACVR2B
KEGG_MEDICUS_REFERENCE_IFN_RIPK1_3_SIGNALING_PATHWAY	KEGG_MEDICUS_REFERENCE_IFN_RIPK1_3_SIGNALING_PATHWAY	KEGG_MEDICUS_REFERENCE_IFN_RIPK1_3_SIGNALING_PATHWAY	31	0.705992	2.06774	1.1744e-05	0.000604818	0.000499122	2137	tags=39%	list=11%	signal=35%	IFNG/STAT1/STAT4/STAT5A/JAK3/RIPK3/STAT2/JAK2/IFNGR2/IRF9/TYK2/IFNAR2
KEGG_MEDICUS_VARIANT_SCRAPIE_CONFORMATION_PRPSC_TO_PRNP_PI3K_NOX2_SIGNALING_PATHWAY	KEGG_MEDICUS_VARIANT_SCRAPIE_CONFORMATION_PRPSC_TO_PRNP_PI3K_NOX2_SIGNALING_PATHWAY	KEGG_MEDICUS_VARIANT_SCRAPIE_CONFORMATION_PRPSC_TO_PRNP_PI3K_NOX2_SIGNALING_PATHWAY	16	0.764985	1.92886	0.000219049	0.0100276	0.00827518	935	tags=44%	list=5%	signal=42%	RAC2/NCF1/PIK3CD/NCF4/CYBA/NCF2/CYBB
KEGG_MEDICUS_REFERENCE_DEPHOSPHORYLATION_OF_KINETOCHORE	KEGG_MEDICUS_REFERENCE_DEPHOSPHORYLATION_OF_KINETOCHORE	KEGG_MEDICUS_REFERENCE_DEPHOSPHORYLATION_OF_KINETOCHORE	12	0.81757	1.949	0.000247616	0.0102018	0.00841894	1780	tags=75%	list=9%	signal=68%	AURKB/NDC80/NUF2/SPC24/SKA1/SKA3/PPP1CA/SPC25/TTK
KEGG_MEDICUS_REFERENCE_ORGANIZATION_OF_THE_OUTER_KINETOCHORE	KEGG_MEDICUS_REFERENCE_ORGANIZATION_OF_THE_OUTER_KINETOCHORE	KEGG_MEDICUS_REFERENCE_ORGANIZATION_OF_THE_OUTER_KINETOCHORE	16	0.753411	1.89968	0.00032116	0.0120289	0.00992677	4694	tags=94%	list=24%	signal=71%	AURKB/NDC80/CDCA8/NUF2/SPC24/BIRC5/CENPW/SPC25/ZWINT/DSN1/PMF1/MIS12/CENPT/INCENP/NSL1
KEGG_MEDICUS_REFERENCE_CROSSTALK_BETWEEN_EXTRINSIC_AND_INTRINSIC_APOPTOTIC_PATHWAYS	KEGG_MEDICUS_REFERENCE_CROSSTALK_BETWEEN_EXTRINSIC_AND_INTRINSIC_APOPTOTIC_PATHWAYS	KEGG_MEDICUS_REFERENCE_CROSSTALK_BETWEEN_EXTRINSIC_AND_INTRINSIC_APOPTOTIC_PATHWAYS	15	0.763516	1.88875	0.000379567	0.0120293	0.00992713	1916	tags=60%	list=10%	signal=54%	FASLG/BAK1/CASP3/BID/BAX/CASP8/TNFSF10/CASP10/FAS
KEGG_MEDICUS_REFERENCE_ORGANIZATION_OF_THE_INNER_KINETOCHORE	KEGG_MEDICUS_REFERENCE_ORGANIZATION_OF_THE_INNER_KINETOCHORE	KEGG_MEDICUS_REFERENCE_ORGANIZATION_OF_THE_INNER_KINETOCHORE	15	0.763067	1.88764	0.000379567	0.0120293	0.00992713	4190	tags=80%	list=21%	signal=63%	CENPM/CENPW/CENPA/CENPK/CENPH/CENPL/CENPU/CENPO/CENPI/ITGB3BP/CENPN/CENPT
KEGG_MEDICUS_REFERENCE_IL12_23_TO_JAK_STAT_SIGNALING_PATHWAY	KEGG_MEDICUS_REFERENCE_IL12_23_TO_JAK_STAT_SIGNALING_PATHWAY	KEGG_MEDICUS_REFERENCE_IL12_23_TO_JAK_STAT_SIGNALING_PATHWAY	10	0.814237	1.84277	0.00046846	0.0137861	0.0113769	1901	tags=60%	list=10%	signal=54%	IL12RB1/STAT4/IL12A/IL23A/JAK2/TYK2
KEGG_MEDICUS_REFERENCE_CCR_CXCR_GNB_G_PI3K_RAC_SIGNALING_PATHWAY	KEGG_MEDICUS_REFERENCE_CCR_CXCR_GNB_G_PI3K_RAC_SIGNALING_PATHWAY	KEGG_MEDICUS_REFERENCE_CCR_CXCR_GNB_G_PI3K_RAC_SIGNALING_PATHWAY	31	0.632261	1.8518	0.000536823	0.0147447	0.012168	3242	tags=52%	list=17%	signal=43%	CCL4/CCR4/GNGT2/CCR8/PIK3R5/CCL3/PIK3CG/PREX1/GNB4/GNG5/GNG2/PIK3R6/GNG8/RAC1/CCR3/CCL1
KEGG_MEDICUS_REFERENCE_OKAZAKI_FRAGMENT_MATURATION	KEGG_MEDICUS_REFERENCE_OKAZAKI_FRAGMENT_MATURATION	KEGG_MEDICUS_REFERENCE_OKAZAKI_FRAGMENT_MATURATION	11	0.802993	1.86523	0.000672182	0.0167602	0.0138312	2224	tags=73%	list=11%	signal=64%	RNASEH2B/POLD1/RNASEH2A/DNA2/FEN1/PCNA/LIG1/POLD4
KEGG_MEDICUS_PATHOGEN_SHIGELLA_IPAC_TO_ACTIN_SIGNALING_PATHWAY	KEGG_MEDICUS_PATHOGEN_SHIGELLA_IPAC_TO_ACTIN_SIGNALING_PATHWAY	KEGG_MEDICUS_PATHOGEN_SHIGELLA_IPAC_TO_ACTIN_SIGNALING_PATHWAY	13	0.763893	1.85662	0.00069156	0.0167602	0.0138312	2355	tags=69%	list=12%	signal=61%	ARPC1B/ARPC3/ARPC5/ACTB/ARPC2/ARPC5L/ARPC4/SRC/ACTR3
KEGG_MEDICUS_REFERENCE_CENPE_INTERACTION_WITH_NDC80_COMPLEX	KEGG_MEDICUS_REFERENCE_CENPE_INTERACTION_WITH_NDC80_COMPLEX	KEGG_MEDICUS_REFERENCE_CENPE_INTERACTION_WITH_NDC80_COMPLEX	12	0.78187	1.86389	0.00126524	0.0255445	0.0210804	2967	tags=83%	list=15%	signal=71%	CENPE/AURKB/NDC80/NUF2/SPC24/PPP1CA/SPC25/SPAG5/KNSTRN/AURKA
KEGG_MEDICUS_REFERENCE_TYPE_II_INTERFERON_TO_JAK_STAT_SIGNALING_PATHWAY	KEGG_MEDICUS_REFERENCE_TYPE_II_INTERFERON_TO_JAK_STAT_SIGNALING_PATHWAY	KEGG_MEDICUS_REFERENCE_TYPE_II_INTERFERON_TO_JAK_STAT_SIGNALING_PATHWAY	21	0.68926	1.85948	0.00117985	0.0255445	0.0210804	1165	tags=24%	list=6%	signal=22%	IFNG/IL27/STAT1/JAK2/IFNGR2
KEGG_MEDICUS_REFERENCE_PRNP_PI3K_NOX2_SIGNALING_PATHWAY	KEGG_MEDICUS_REFERENCE_PRNP_PI3K_NOX2_SIGNALING_PATHWAY	KEGG_MEDICUS_REFERENCE_PRNP_PI3K_NOX2_SIGNALING_PATHWAY	29	0.633142	1.83281	0.00130203	0.0255445	0.0210804	935	tags=24%	list=5%	signal=23%	RAC2/NCF1/PIK3CD/NCF4/CYBA/NCF2/CYBB
KEGG_MEDICUS_REFERENCE_PRE_IC_FORMATION	KEGG_MEDICUS_REFERENCE_PRE_IC_FORMATION	KEGG_MEDICUS_REFERENCE_PRE_IC_FORMATION	27	0.641144	1.82249	0.00114911	0.0255445	0.0210804	3247	tags=52%	list=17%	signal=43%	MCM5/CDC45/ORC1/MCM6/CDT1/CDC6/POLE/ORC6/GINS2/TICRR/RECQL4/MCM2/GINS1/MTBP
KEGG_MEDICUS_REFERENCE_EXTRINSIC_APOPTOTIC_PATHWAY	KEGG_MEDICUS_REFERENCE_EXTRINSIC_APOPTOTIC_PATHWAY	KEGG_MEDICUS_REFERENCE_EXTRINSIC_APOPTOTIC_PATHWAY	10	0.788086	1.78358	0.00142276	0.0266443	0.0219881	3331	tags=90%	list=17%	signal=75%	TRAF5/TRAF2/CASP3/CASP8/TRADD/TNF/FADD/TNFRSF1A/RIPK1
KEGG_MEDICUS_VARIANT_MUTATION_CAUSED_ABERRANT_ABETA_TO_VGCC_CA2_APOPTOTIC_PATHWAY_N01004	KEGG_MEDICUS_VARIANT_MUTATION_CAUSED_ABERRANT_ABETA_TO_VGCC_CA2_APOPTOTIC_PATHWAY_N01004	KEGG_MEDICUS_VARIANT_MUTATION_CAUSED_ABERRANT_ABETA_TO_VGCC_CA2_APOPTOTIC_PATHWAY_N01004	14	-0.660983	-1.92678	0.00166824	0.0286382	0.0236334	4761	tags=86%	list=24%	signal=65%	SLC25A6/CACNA1S/VDAC1/CACNA1C/CYCS/MCU/SLC25A5/VDAC3/CACNA1D/VDAC2/APP/SLC25A4
KEGG_MEDICUS_PATHOGEN_ESCHERICHIA_ESPT_TO_RAC_SIGNALING_PATHWAY	KEGG_MEDICUS_PATHOGEN_ESCHERICHIA_ESPT_TO_RAC_SIGNALING_PATHWAY	KEGG_MEDICUS_PATHOGEN_ESCHERICHIA_ESPT_TO_RAC_SIGNALING_PATHWAY	14	0.742668	1.81737	0.00162509	0.0286382	0.0236334	2596	tags=71%	list=13%	signal=62%	ARPC1B/ARPC3/ARPC5/ACTB/ARPC2/ARPC5L/ARPC4/ACTR3/RAC1/ABI1
KEGG_MEDICUS_REFERENCE_DNA_REPLICATION_LICENSING	KEGG_MEDICUS_REFERENCE_DNA_REPLICATION_LICENSING	KEGG_MEDICUS_REFERENCE_DNA_REPLICATION_LICENSING	24	0.656998	1.82143	0.00185528	0.0305751	0.0252318	3247	tags=58%	list=17%	signal=49%	MCM5/CCNA2/CDC45/ORC1/MCM6/CDT1/CDC6/ORC6/CCNE1/TICRR/MCM2/CDC7/CCNE2/MTBP
KEGG_MEDICUS_VARIANT_MUTATION_INACTIVATED_VCP_TO_26S_PROTEASOME_MEDIATED_PROTEIN_DEGRADATION	KEGG_MEDICUS_VARIANT_MUTATION_INACTIVATED_VCP_TO_26S_PROTEASOME_MEDIATED_PROTEIN_DEGRADATION	KEGG_MEDICUS_VARIANT_MUTATION_INACTIVATED_VCP_TO_26S_PROTEASOME_MEDIATED_PROTEIN_DEGRADATION	39	0.57938	1.77395	0.0022417	0.0343296	0.0283302	4538	tags=59%	list=23%	signal=45%	PSMA8/PSMA5/PSMB2/PSMA4/PSMB3/PSMB4/PSMC4/PSMD13/PSMC5/ADRM1/PSMD4/PSMB6/PSMD14/PSMB1/PSMD3/PSMA1/PSMC3/PSMC2/UBC/UBA52/VCP/PSMA3/PSMD11
KEGG_MEDICUS_REFERENCE_26S_PROTEASOME_MEDIATED_PROTEIN_DEGRADATION	KEGG_MEDICUS_REFERENCE_26S_PROTEASOME_MEDIATED_PROTEIN_DEGRADATION	KEGG_MEDICUS_REFERENCE_26S_PROTEASOME_MEDIATED_PROTEIN_DEGRADATION	38	0.575845	1.74447	0.00224975	0.0343296	0.0283302	4538	tags=58%	list=23%	signal=45%	PSMA8/PSMA5/PSMB2/PSMA4/PSMB3/PSMB4/PSMC4/PSMD13/PSMC5/ADRM1/PSMD4/PSMB6/PSMD14/PSMB1/PSMD3/PSMA1/PSMC3/PSMC2/UBC/UBA52/PSMA3/PSMD11
KEGG_MEDICUS_VARIANT_MUTATION_CAUSED_ABERRANT_HTT_TO_26S_PROTEASOME_MEDIATED_PROTEIN_DEGRADATION	KEGG_MEDICUS_VARIANT_MUTATION_CAUSED_ABERRANT_HTT_TO_26S_PROTEASOME_MEDIATED_PROTEIN_DEGRADATION	KEGG_MEDICUS_VARIANT_MUTATION_CAUSED_ABERRANT_HTT_TO_26S_PROTEASOME_MEDIATED_PROTEIN_DEGRADATION	35	0.584191	1.74866	0.00252187	0.0371076	0.0306227	4538	tags=57%	list=23%	signal=44%	PSMA8/PSMA5/PSMB2/PSMA4/PSMB3/PSMB4/PSMC4/PSMD13/PSMC5/ADRM1/PSMD4/PSMB6/PSMD14/PSMB1/PSMD3/PSMA1/PSMC3/PSMC2/PSMA3/PSMD11
KEGG_MEDICUS_REFERENCE_IL10_FAMILY_TO_JAK_STAT_SIGNALING_PATHWAY	KEGG_MEDICUS_REFERENCE_IL10_FAMILY_TO_JAK_STAT_SIGNALING_PATHWAY	KEGG_MEDICUS_REFERENCE_IL10_FAMILY_TO_JAK_STAT_SIGNALING_PATHWAY	13	0.72472	1.76141	0.00311289	0.0406425	0.03354	2366	tags=54%	list=12%	signal=47%	IL10RA/IL24/IL26/IL10RB/IL10/TYK2/IL22RA1
KEGG_MEDICUS_VARIANT_SCRAPIE_CONFORMATION_PRPSC_TO_26S_PROTEASOME_MEDIATED_PROTEIN_DEGRADATION	KEGG_MEDICUS_VARIANT_SCRAPIE_CONFORMATION_PRPSC_TO_26S_PROTEASOME_MEDIATED_PROTEIN_DEGRADATION	KEGG_MEDICUS_VARIANT_SCRAPIE_CONFORMATION_PRPSC_TO_26S_PROTEASOME_MEDIATED_PROTEIN_DEGRADATION	35	0.578776	1.73246	0.00300222	0.0406425	0.03354	4538	tags=57%	list=23%	signal=44%	PSMA8/PSMA5/PSMB2/PSMA4/PSMB3/PSMB4/PSMC4/PSMD13/PSMC5/ADRM1/PSMD4/PSMB6/PSMD14/PSMB1/PSMD3/PSMA1/PSMC3/PSMC2/PSMA3/PSMD11
KEGG_MEDICUS_REFERENCE_ORIGIN_UNWINDING_AND_ELONGATION	KEGG_MEDICUS_REFERENCE_ORIGIN_UNWINDING_AND_ELONGATION	KEGG_MEDICUS_REFERENCE_ORIGIN_UNWINDING_AND_ELONGATION	30	0.594855	1.72611	0.00305728	0.0406425	0.03354	4908	tags=60%	list=25%	signal=45%	POLA2/MCM5/CDC45/MCM10/MCM6/POLE/PCNA/GINS2/MCM2/RPA2/GINS1/PRIM2/RFC2/RFC4/MCM3/RPA3/PRIM1/RFC5
KEGG_MEDICUS_PATHOGEN_SALMONELLA_SOPB_TO_ARNO_ARF_ACTB_G_SIGNALING_PATHWAY	KEGG_MEDICUS_PATHOGEN_SALMONELLA_SOPB_TO_ARNO_ARF_ACTB_G_SIGNALING_PATHWAY	KEGG_MEDICUS_PATHOGEN_SALMONELLA_SOPB_TO_ARNO_ARF_ACTB_G_SIGNALING_PATHWAY	30	0.592243	1.71853	0.0031567	0.0406425	0.03354	2596	tags=47%	list=13%	signal=41%	CYTH4/PIK3CD/ARPC1B/PIK3CG/ARPC3/ARPC5/CYTH1/ACTB/ARPC2/ARPC5L/ARPC4/ACTR3/ARF1/ABI1
KEGG_MEDICUS_VARIANT_MUTATION_CAUSED_ABERRANT_SOD1_TO_26S_PROTEASOME_MEDIATED_PROTEIN_DEGRADATION	KEGG_MEDICUS_VARIANT_MUTATION_CAUSED_ABERRANT_SOD1_TO_26S_PROTEASOME_MEDIATED_PROTEIN_DEGRADATION	KEGG_MEDICUS_VARIANT_MUTATION_CAUSED_ABERRANT_SOD1_TO_26S_PROTEASOME_MEDIATED_PROTEIN_DEGRADATION	40	0.572488	1.75946	0.0034161	0.0413951	0.034161	4538	tags=55%	list=23%	signal=42%	PSMA8/PSMA5/PSMB2/PSMA4/PSMB3/PSMB4/PSMC4/PSMD13/PSMC5/ADRM1/PSMD4/PSMB6/PSMD14/PSMB1/PSMD3/PSMA1/PSMC3/PSMC2/UBC/UBA52/PSMA3/PSMD11
KEGG_MEDICUS_PATHOGEN_SHIGELLA_IPGD_TO_ARNO_ARF_ACTB_G_SIGNALING_PATHWAY	KEGG_MEDICUS_PATHOGEN_SHIGELLA_IPGD_TO_ARNO_ARF_ACTB_G_SIGNALING_PATHWAY	KEGG_MEDICUS_PATHOGEN_SHIGELLA_IPGD_TO_ARNO_ARF_ACTB_G_SIGNALING_PATHWAY	29	0.60651	1.75571	0.00341442	0.0413951	0.034161	2596	tags=48%	list=13%	signal=42%	CYTH4/NCKAP1L/PIK3CD/ARPC1B/ARPC3/ARPC5/CYTH1/ACTB/ARPC2/ARPC5L/ARPC4/ACTR3/ARF1/ABI1
KEGG_MEDICUS_VARIANT_MUTATION_CAUSED_ABERRANT_PSEN1_TO_MGLUR5_CA2_APOPTOTIC_PATHWAY	KEGG_MEDICUS_VARIANT_MUTATION_CAUSED_ABERRANT_PSEN1_TO_MGLUR5_CA2_APOPTOTIC_PATHWAY	KEGG_MEDICUS_VARIANT_MUTATION_CAUSED_ABERRANT_PSEN1_TO_MGLUR5_CA2_APOPTOTIC_PATHWAY	13	-0.658405	-1.84275	0.00412492	0.0447228	0.0369072	4710	tags=85%	list=24%	signal=64%	SLC25A6/VDAC1/ITPR2/CYCS/MCU/SLC25A5/ITPR1/VDAC3/VDAC2/PSEN1/SLC25A4
KEGG_MEDICUS_REFERENCE_DNA_REPLICATION_TERMINATION	KEGG_MEDICUS_REFERENCE_DNA_REPLICATION_TERMINATION	KEGG_MEDICUS_REFERENCE_DNA_REPLICATION_TERMINATION	18	0.672954	1.76411	0.00410051	0.0447228	0.0369072	5709	tags=83%	list=29%	signal=59%	MCM5/PIF1/CDC45/MCM6/GINS2/RBX1/NPLOC4/MCM2/GINS1/MCM3/VCP/LRR1/GINS4/UBB/MCM4
KEGG_MEDICUS_REFERENCE_MDM2_P21_CELL_CYCLE_G1_S_N00536	KEGG_MEDICUS_REFERENCE_MDM2_P21_CELL_CYCLE_G1_S_N00536	KEGG_MEDICUS_REFERENCE_MDM2_P21_CELL_CYCLE_G1_S_N00536	11	0.751528	1.74569	0.00388273	0.0447228	0.0369072	2824	tags=64%	list=14%	signal=54%	E2F2/E2F3/E2F1/CCNE1/CDKN2A/TP53/CCNE2
KEGG_MEDICUS_VARIANT_MUTATION_CAUSED_ABERRANT_SNCA_TO_26S_PROTEASOME_MEDIATED_PROTEIN_DEGRADATION	KEGG_MEDICUS_VARIANT_MUTATION_CAUSED_ABERRANT_SNCA_TO_26S_PROTEASOME_MEDIATED_PROTEIN_DEGRADATION	KEGG_MEDICUS_VARIANT_MUTATION_CAUSED_ABERRANT_SNCA_TO_26S_PROTEASOME_MEDIATED_PROTEIN_DEGRADATION	35	0.571857	1.71175	0.00410701	0.0447228	0.0369072	4538	tags=57%	list=23%	signal=44%	PSMA8/PSMA5/PSMB2/PSMA4/PSMB3/PSMB4/PSMC4/PSMD13/PSMC5/ADRM1/PSMD4/PSMB6/PSMD14/PSMB1/PSMD3/PSMA1/PSMC3/PSMC2/PSMA3/PSMD11
KEGG_MEDICUS_PATHOGEN_HIV_GP120_TO_CXCR4_GNB_G_RAC_SIGNALING_PATHWAY	KEGG_MEDICUS_PATHOGEN_HIV_GP120_TO_CXCR4_GNB_G_RAC_SIGNALING_PATHWAY	KEGG_MEDICUS_PATHOGEN_HIV_GP120_TO_CXCR4_GNB_G_RAC_SIGNALING_PATHWAY	26	0.613534	1.72306	0.00426543	0.0450604	0.0371858	2527	tags=46%	list=13%	signal=40%	CCR5/RAC2/GNGT2/LIMK1/CXCR4/PAK1/GNB4/CFL1/GNG5/GNG2/GNG8/RAC1
KEGG_MEDICUS_PATHOGEN_HCMV_US28_TO_GNA12_13_RHO_SIGNALING_PATHWAY	KEGG_MEDICUS_PATHOGEN_HCMV_US28_TO_GNA12_13_RHO_SIGNALING_PATHWAY	KEGG_MEDICUS_PATHOGEN_HCMV_US28_TO_GNA12_13_RHO_SIGNALING_PATHWAY	13	0.711356	1.72893	0.00438994	0.0452164	0.0373145	559	tags=31%	list=3%	signal=30%	CCL5/CCL4/CCL3/ARHGEF1
GSEA_results_CXCL13
	ID	Description	setSize	enrichmentScore	NES	pvalue	p.adjust	qvalue	rank	leading_edge	core_enrichment
KEGG_MEDICUS_REFERENCE_CYTOKINE_JAK_STAT_SIGNALING_PATHWAY	KEGG_MEDICUS_REFERENCE_CYTOKINE_JAK_STAT_SIGNALING_PATHWAY	KEGG_MEDICUS_REFERENCE_CYTOKINE_JAK_STAT_SIGNALING_PATHWAY	45	0.740318	2.54671	1e-10	4.12e-08	3.06316e-08	2324	tags=56%	list=12%	signal=49%	IFNG/IL2RG/IL12RB1/IL2RB/JAK3/STAT4/STAT1/IL15RA/IL12A/IL23A/STAT5A/IL2RA/IL15/STAT2/IL7R/IL2/IL6/CSF2RB/IFNGR2/JAK2/IFNAR2/PIM1/IL4/IL5RA/IL7
KEGG_MEDICUS_REFERENCE_ANTIGEN_PROCESSING_AND_PRESENTATION_BY_MHC_CLASS_II_MOLECULES	KEGG_MEDICUS_REFERENCE_ANTIGEN_PROCESSING_AND_PRESENTATION_BY_MHC_CLASS_II_MOLECULES	KEGG_MEDICUS_REFERENCE_ANTIGEN_PROCESSING_AND_PRESENTATION_BY_MHC_CLASS_II_MOLECULES	13	0.926193	2.39784	1.3205e-09	2.72022e-07	2.02244e-07	1454	tags=100%	list=7%	signal=93%	HLA-DOB/CD74/HLA-DMA/HLA-DQA1/HLA-DPB1/HLA-DMB/HLA-DRA/HLA-DOA/HLA-DRB1/HLA-DPA1/HLA-DQB1/HLA-DRB5/HLA-DQA2
KEGG_MEDICUS_REFERENCE_DNA_REPLICATION_LICENSING	KEGG_MEDICUS_REFERENCE_DNA_REPLICATION_LICENSING	KEGG_MEDICUS_REFERENCE_DNA_REPLICATION_LICENSING	24	0.800024	2.41187	1.04468e-08	1.43469e-06	1.06667e-06	2615	tags=75%	list=13%	signal=65%	CCNA2/CDC45/CCNE1/ORC6/CDC6/ORC1/TICRR/MCM6/CDT1/CDC7/DBF4/CCNE2/MTBP/MCM5/MCM2/MCM4/CCNA1/CDK2
KEGG_MEDICUS_REFERENCE_TCR_PLCG_ITPR_SIGNALING_PATHWAY	KEGG_MEDICUS_REFERENCE_TCR_PLCG_ITPR_SIGNALING_PATHWAY	KEGG_MEDICUS_REFERENCE_TCR_PLCG_ITPR_SIGNALING_PATHWAY	19	0.842008	2.41016	1.59528e-08	1.64314e-06	1.22165e-06	900	tags=58%	list=5%	signal=55%	CD3D/CD3E/CD3G/LCK/CD247/GRAP2/ZAP70/VAV1/LCP2/CD4/LAT
KEGG_MEDICUS_PATHOGEN_HTLV_1_TAX_TO_NFY_MEDIATED_TRANSCRIPTION	KEGG_MEDICUS_PATHOGEN_HTLV_1_TAX_TO_NFY_MEDIATED_TRANSCRIPTION	KEGG_MEDICUS_PATHOGEN_HTLV_1_TAX_TO_NFY_MEDIATED_TRANSCRIPTION	13	0.906211	2.34611	2.00623e-08	1.65313e-06	1.22908e-06	1454	tags=92%	list=7%	signal=85%	HLA-DOB/HLA-DMA/HLA-DQA1/HLA-DPB1/HLA-DMB/HLA-DRA/HLA-DOA/HLA-DRB1/HLA-DPA1/HLA-DQB1/HLA-DRB5/HLA-DQA2
KEGG_MEDICUS_REFERENCE_ANTIGEN_PROCESSING_AND_PRESENTATION_BY_MHC_CLASS_I_MOLECULES	KEGG_MEDICUS_REFERENCE_ANTIGEN_PROCESSING_AND_PRESENTATION_BY_MHC_CLASS_I_MOLECULES	KEGG_MEDICUS_REFERENCE_ANTIGEN_PROCESSING_AND_PRESENTATION_BY_MHC_CLASS_I_MOLECULES	12	0.903969	2.29654	6.34748e-08	4.3586e-06	3.24056e-06	1887	tags=100%	list=10%	signal=90%	TAP1/TAP2/HLA-B/HLA-F/B2M/TAPBP/HLA-A/HLA-C/PDIA3/HLA-G/HLA-E/CALR
KEGG_MEDICUS_REFERENCE_IL2_FAMILY_TO_JAK_STAT_SIGNALING_PATHWAY	KEGG_MEDICUS_REFERENCE_IL2_FAMILY_TO_JAK_STAT_SIGNALING_PATHWAY	KEGG_MEDICUS_REFERENCE_IL2_FAMILY_TO_JAK_STAT_SIGNALING_PATHWAY	23	0.791148	2.37323	1.48626e-07	7.65422e-06	5.6908e-06	1024	tags=57%	list=5%	signal=54%	IL2RG/IL21R/IL2RB/JAK3/STAT1/IL15RA/IL9R/IL21/STAT5A/IL2RA/IL15/IL7R/IL2
KEGG_MEDICUS_REFERENCE_PRE_IC_FORMATION	KEGG_MEDICUS_REFERENCE_PRE_IC_FORMATION	KEGG_MEDICUS_REFERENCE_PRE_IC_FORMATION	27	0.753638	2.32975	1.39573e-07	7.65422e-06	5.6908e-06	3125	tags=70%	list=16%	signal=59%	CDC45/ORC6/CDC6/ORC1/TICRR/MCM6/CDT1/GINS1/RECQL4/GINS2/MTBP/MCM5/POLE/MCM2/MCM4/GINS4/POLE2/GINS3/TOPBP1
KEGG_MEDICUS_REFERENCE_ORGANIZATION_OF_THE_OUTER_KINETOCHORE	KEGG_MEDICUS_REFERENCE_ORGANIZATION_OF_THE_OUTER_KINETOCHORE	KEGG_MEDICUS_REFERENCE_ORGANIZATION_OF_THE_OUTER_KINETOCHORE	16	0.842198	2.27605	3.36523e-07	1.54053e-05	1.14536e-05	1171	tags=62%	list=6%	signal=59%	AURKB/NUF2/CDCA8/NDC80/BIRC5/SPC24/CENPW/SPC25/ZWINT/DSN1
KEGG_MEDICUS_REFERENCE_BETA_OXIDATION	KEGG_MEDICUS_REFERENCE_BETA_OXIDATION	KEGG_MEDICUS_REFERENCE_BETA_OXIDATION	11	-0.862144	-2.31401	1.32837e-06	4.94771e-05	3.67855e-05	1999	tags=82%	list=10%	signal=73%	HADHA/ACADS/ACADL/HADHB/ACADM/HADH/ACAT1/ACAA2/ACADSB
KEGG_MEDICUS_REFERENCE_ORIGIN_UNWINDING_AND_ELONGATION	KEGG_MEDICUS_REFERENCE_ORIGIN_UNWINDING_AND_ELONGATION	KEGG_MEDICUS_REFERENCE_ORIGIN_UNWINDING_AND_ELONGATION	30	0.704397	2.24531	1.51462e-06	4.94771e-05	3.67855e-05	3567	tags=63%	list=18%	signal=52%	CDC45/POLA2/MCM10/PCNA/MCM6/GINS1/GINS2/RFC4/MCM5/POLE/PRIM2/MCM2/MCM4/WDHD1/GINS4/POLE2/GINS3/RFC5/RFC2
KEGG_MEDICUS_REFERENCE_DNA_REPLICATION_TERMINATION	KEGG_MEDICUS_REFERENCE_DNA_REPLICATION_TERMINATION	KEGG_MEDICUS_REFERENCE_DNA_REPLICATION_TERMINATION	18	0.795153	2.23035	1.29878e-06	4.94771e-05	3.67855e-05	2946	tags=72%	list=15%	signal=61%	PIF1/CDC45/MCM6/GINS1/GINS2/MCM5/LRR1/MCM2/MCM4/GINS4/RBX1/GINS3/NPLOC4
KEGG_MEDICUS_REFERENCE_TRAIP_DEPENDENT_REPLISOME_DISASSEMBLY	KEGG_MEDICUS_REFERENCE_TRAIP_DEPENDENT_REPLISOME_DISASSEMBLY	KEGG_MEDICUS_REFERENCE_TRAIP_DEPENDENT_REPLISOME_DISASSEMBLY	15	0.81926	2.17056	1.56117e-06	4.94771e-05	3.67855e-05	2946	tags=73%	list=15%	signal=62%	CDC45/TRAIP/MCM6/GINS1/GINS2/MCM5/MCM2/MCM4/GINS4/GINS3/NPLOC4
KEGG_MEDICUS_REFERENCE_IFN_RIPK1_3_SIGNALING_PATHWAY	KEGG_MEDICUS_REFERENCE_IFN_RIPK1_3_SIGNALING_PATHWAY	KEGG_MEDICUS_REFERENCE_IFN_RIPK1_3_SIGNALING_PATHWAY	31	0.685238	2.21205	2.95334e-06	8.69125e-05	6.46181e-05	1797	tags=35%	list=9%	signal=32%	IFNG/JAK3/STAT4/STAT1/STAT5A/STAT2/RIPK3/IFNGR2/JAK2/IRF9/IFNAR2
KEGG_MEDICUS_REFERENCE_ORGANIZATION_OF_THE_INNER_KINETOCHORE	KEGG_MEDICUS_REFERENCE_ORGANIZATION_OF_THE_INNER_KINETOCHORE	KEGG_MEDICUS_REFERENCE_ORGANIZATION_OF_THE_INNER_KINETOCHORE	15	0.799109	2.11717	6.88507e-06	0.00018911	0.0001406	1518	tags=67%	list=8%	signal=62%	CENPA/CENPM/CENPK/CENPW/CENPH/CENPL/CENPI/CENPU/CENPN/CENPO
KEGG_MEDICUS_PATHOGEN_EBV_EBNA3C_TO_P27_CELL_CYCLE_G1_S_N00264	KEGG_MEDICUS_PATHOGEN_EBV_EBNA3C_TO_P27_CELL_CYCLE_G1_S_N00264	KEGG_MEDICUS_PATHOGEN_EBV_EBNA3C_TO_P27_CELL_CYCLE_G1_S_N00264	11	0.857583	2.10516	9.03828e-06	0.000232736	0.000173036	2615	tags=82%	list=13%	signal=71%	E2F2/CCNA2/CCNE1/E2F3/E2F1/CCNE2/CCNA1/SKP2/CDK2
KEGG_MEDICUS_REFERENCE_DEPHOSPHORYLATION_OF_KINETOCHORE	KEGG_MEDICUS_REFERENCE_DEPHOSPHORYLATION_OF_KINETOCHORE	KEGG_MEDICUS_REFERENCE_DEPHOSPHORYLATION_OF_KINETOCHORE	12	0.84093	2.13639	1.64489e-05	0.000398645	0.000296387	956	tags=67%	list=5%	signal=63%	AURKB/NUF2/NDC80/SKA1/SKA3/SPC24/TTK/SPC25
KEGG_MEDICUS_REFERENCE_CENPE_INTERACTION_WITH_NDC80_COMPLEX	KEGG_MEDICUS_REFERENCE_CENPE_INTERACTION_WITH_NDC80_COMPLEX	KEGG_MEDICUS_REFERENCE_CENPE_INTERACTION_WITH_NDC80_COMPLEX	12	0.839348	2.13237	1.84909e-05	0.000423235	0.000314669	956	tags=67%	list=5%	signal=63%	CENPE/AURKB/NUF2/NDC80/SPC24/AURKA/KNSTRN/SPC25
KEGG_MEDICUS_REFERENCE_BMP_SIGNALING_PATHWAY	KEGG_MEDICUS_REFERENCE_BMP_SIGNALING_PATHWAY	KEGG_MEDICUS_REFERENCE_BMP_SIGNALING_PATHWAY	20	-0.700738	-2.27359	3.12837e-05	0.000678362	0.000504352	3735	tags=70%	list=19%	signal=57%	ACVR1/BMPR1A/BMP4/SMAD5/BMP6/BMPR2/SMAD9/GDF7/BMP5/SMAD1/GDF6/SMAD4/ACVR2A/ACVR2B
KEGG_MEDICUS_VARIANT_SCRAPIE_CONFORMATION_PRPSC_TO_26S_PROTEASOME_MEDIATED_PROTEIN_DEGRADATION	KEGG_MEDICUS_VARIANT_SCRAPIE_CONFORMATION_PRPSC_TO_26S_PROTEASOME_MEDIATED_PROTEIN_DEGRADATION	KEGG_MEDICUS_VARIANT_SCRAPIE_CONFORMATION_PRPSC_TO_26S_PROTEASOME_MEDIATED_PROTEIN_DEGRADATION	35	0.63094	2.08104	3.60615e-05	0.000742868	0.000552311	3818	tags=57%	list=20%	signal=46%	PSMA5/PSMA4/PSMB2/PSMA8/PSMD14/PSMD13/PSMB3/PSMC4/PSMB4/ADRM1/PSMC2/PSMD11/PSMD7/PSMA3/PSMC5/PSMA7/PSMB6/PSMA1/PSMD12/PSMD4
KEGG_MEDICUS_VARIANT_MUTATION_CAUSED_ABERRANT_SNCA_TO_26S_PROTEASOME_MEDIATED_PROTEIN_DEGRADATION	KEGG_MEDICUS_VARIANT_MUTATION_CAUSED_ABERRANT_SNCA_TO_26S_PROTEASOME_MEDIATED_PROTEIN_DEGRADATION	KEGG_MEDICUS_VARIANT_MUTATION_CAUSED_ABERRANT_SNCA_TO_26S_PROTEASOME_MEDIATED_PROTEIN_DEGRADATION	35	0.621174	2.04883	5.53246e-05	0.00108542	0.000806991	3818	tags=57%	list=20%	signal=46%	PSMA5/PSMA4/PSMB2/PSMA8/PSMD14/PSMD13/PSMB3/PSMC4/PSMB4/ADRM1/PSMC2/PSMD11/PSMD7/PSMA3/PSMC5/PSMA7/PSMB6/PSMA1/PSMD12/PSMD4
KEGG_MEDICUS_REFERENCE_26S_PROTEASOME_MEDIATED_PROTEIN_DEGRADATION	KEGG_MEDICUS_REFERENCE_26S_PROTEASOME_MEDIATED_PROTEIN_DEGRADATION	KEGG_MEDICUS_REFERENCE_26S_PROTEASOME_MEDIATED_PROTEIN_DEGRADATION	38	0.608333	2.0473	5.87168e-05	0.00109961	0.000817541	3818	tags=53%	list=20%	signal=42%	PSMA5/PSMA4/PSMB2/PSMA8/PSMD14/PSMD13/PSMB3/PSMC4/PSMB4/ADRM1/PSMC2/PSMD11/PSMD7/PSMA3/PSMC5/PSMA7/PSMB6/PSMA1/PSMD12/PSMD4
KEGG_MEDICUS_VARIANT_MUTATION_CAUSED_ABERRANT_SOD1_TO_26S_PROTEASOME_MEDIATED_PROTEIN_DEGRADATION	KEGG_MEDICUS_VARIANT_MUTATION_CAUSED_ABERRANT_SOD1_TO_26S_PROTEASOME_MEDIATED_PROTEIN_DEGRADATION	KEGG_MEDICUS_VARIANT_MUTATION_CAUSED_ABERRANT_SOD1_TO_26S_PROTEASOME_MEDIATED_PROTEIN_DEGRADATION	40	0.60754	2.05278	9.65649e-05	0.00163069	0.00121239	3818	tags=52%	list=20%	signal=42%	PSMA5/PSMA4/PSMB2/PSMA8/PSMD14/PSMD13/PSMB3/PSMC4/PSMB4/ADRM1/PSMC2/PSMD11/PSMD7/PSMA3/PSMC5/PSMA7/PSMB6/DERL1/PSMA1/PSMD12/PSMD4
KEGG_MEDICUS_VARIANT_MUTATION_INACTIVATED_VCP_TO_26S_PROTEASOME_MEDIATED_PROTEIN_DEGRADATION	KEGG_MEDICUS_VARIANT_MUTATION_INACTIVATED_VCP_TO_26S_PROTEASOME_MEDIATED_PROTEIN_DEGRADATION	KEGG_MEDICUS_VARIANT_MUTATION_INACTIVATED_VCP_TO_26S_PROTEASOME_MEDIATED_PROTEIN_DEGRADATION	39	0.607632	2.0454	9.78524e-05	0.00163069	0.00121239	3818	tags=51%	list=20%	signal=41%	PSMA5/PSMA4/PSMB2/PSMA8/PSMD14/PSMD13/PSMB3/PSMC4/PSMB4/ADRM1/PSMC2/PSMD11/PSMD7/PSMA3/PSMC5/PSMA7/PSMB6/PSMA1/PSMD12/PSMD4
KEGG_MEDICUS_REFERENCE_P27_CELL_CYCLE_G1_S	KEGG_MEDICUS_REFERENCE_P27_CELL_CYCLE_G1_S	KEGG_MEDICUS_REFERENCE_P27_CELL_CYCLE_G1_S	14	0.777886	2.04059	0.000102907	0.00163069	0.00121239	3075	tags=79%	list=16%	signal=66%	E2F2/CCNA2/CCNE1/E2F3/E2F1/CCNE2/CCNA1/SKP2/RBX1/CDK2/CUL1
KEGG_MEDICUS_VARIANT_MUTATION_CAUSED_ABERRANT_HTT_TO_26S_PROTEASOME_MEDIATED_PROTEIN_DEGRADATION	KEGG_MEDICUS_VARIANT_MUTATION_CAUSED_ABERRANT_HTT_TO_26S_PROTEASOME_MEDIATED_PROTEIN_DEGRADATION	KEGG_MEDICUS_VARIANT_MUTATION_CAUSED_ABERRANT_HTT_TO_26S_PROTEASOME_MEDIATED_PROTEIN_DEGRADATION	35	0.610945	2.01509	9.91282e-05	0.00163069	0.00121239	3818	tags=57%	list=20%	signal=46%	PSMA5/PSMA4/PSMB2/PSMA8/PSMD14/PSMD13/PSMB3/PSMC4/PSMB4/ADRM1/PSMC2/PSMD11/PSMD7/PSMA3/PSMC5/PSMA7/PSMB6/PSMA1/PSMD12/PSMD4
KEGG_MEDICUS_VARIANT_AMPLIFIED_MYC_TO_P27_CELL_CYCLE_G1_S	KEGG_MEDICUS_VARIANT_AMPLIFIED_MYC_TO_P27_CELL_CYCLE_G1_S	KEGG_MEDICUS_VARIANT_AMPLIFIED_MYC_TO_P27_CELL_CYCLE_G1_S	15	0.73918	1.9584	0.000195455	0.0029825	0.00221745	3075	tags=67%	list=16%	signal=56%	E2F2/CCNE1/E2F3/E2F1/CCNE2/MAX/SKP2/RBX1/CDK2/CUL1
KEGG_MEDICUS_VARIANT_MUTATION_INACTIVATED_UBQLN2_TO_26S_PROTEASOME_MEDIATED_PROTEIN_DEGRADATION	KEGG_MEDICUS_VARIANT_MUTATION_INACTIVATED_UBQLN2_TO_26S_PROTEASOME_MEDIATED_PROTEIN_DEGRADATION	KEGG_MEDICUS_VARIANT_MUTATION_INACTIVATED_UBQLN2_TO_26S_PROTEASOME_MEDIATED_PROTEIN_DEGRADATION	39	0.592995	1.99613	0.000217556	0.00320118	0.00238003	3818	tags=51%	list=20%	signal=41%	PSMA5/PSMA4/PSMB2/PSMA8/PSMD14/PSMD13/PSMB3/PSMC4/PSMB4/ADRM1/PSMC2/PSMD11/PSMD7/PSMA3/PSMC5/PSMA7/PSMB6/PSMA1/PSMD12/PSMD4
KEGG_MEDICUS_REFERENCE_OKAZAKI_FRAGMENT_MATURATION	KEGG_MEDICUS_REFERENCE_OKAZAKI_FRAGMENT_MATURATION	KEGG_MEDICUS_REFERENCE_OKAZAKI_FRAGMENT_MATURATION	11	0.807727	1.98277	0.000228465	0.00324578	0.00241319	2526	tags=73%	list=13%	signal=63%	RNASEH2B/PCNA/DNA2/RNASEH2A/POLD4/POLD1/FEN1/LIG1
KEGG_MEDICUS_REFERENCE_CDC25_CELL_CYCLE_G2_M	KEGG_MEDICUS_REFERENCE_CDC25_CELL_CYCLE_G2_M	KEGG_MEDICUS_REFERENCE_CDC25_CELL_CYCLE_G2_M	10	0.817074	1.9545	0.000269819	0.00370551	0.00275499	1669	tags=70%	list=9%	signal=64%	CCNB2/CDK1/CDC25B/CDC25C/CHEK2/CCNB1/CHEK1
KEGG_MEDICUS_REFERENCE_ISOLEUCINE_DEGRADATION	KEGG_MEDICUS_REFERENCE_ISOLEUCINE_DEGRADATION	KEGG_MEDICUS_REFERENCE_ISOLEUCINE_DEGRADATION	10	-0.789785	-2.04409	0.000285776	0.00379805	0.00282379	1999	tags=70%	list=10%	signal=63%	HADHA/ACADS/HADHB/ACADM/HADH/ACAA2/ACADSB
KEGG_MEDICUS_REFERENCE_HOMOLOGOUS_RECOMBINATION	KEGG_MEDICUS_REFERENCE_HOMOLOGOUS_RECOMBINATION	KEGG_MEDICUS_REFERENCE_HOMOLOGOUS_RECOMBINATION	32	0.614827	2.00786	0.000308531	0.00395645	0.00294156	3567	tags=53%	list=18%	signal=43%	RAD51/XRCC2/PCNA/RAD54L/BRCA2/RFC4/RAD54B/POLD4/POLE/POLD1/RAD51D/BRCA1/POLE2/BARD1/RPA4/RFC5/RFC2
KEGG_MEDICUS_REFERENCE_CROSSTALK_BETWEEN_EXTRINSIC_AND_INTRINSIC_APOPTOTIC_PATHWAYS	KEGG_MEDICUS_REFERENCE_CROSSTALK_BETWEEN_EXTRINSIC_AND_INTRINSIC_APOPTOTIC_PATHWAYS	KEGG_MEDICUS_REFERENCE_CROSSTALK_BETWEEN_EXTRINSIC_AND_INTRINSIC_APOPTOTIC_PATHWAYS	15	0.730084	1.9343	0.0003169	0.00395645	0.00294156	3615	tags=60%	list=19%	signal=49%	FASLG/CASP3/BID/BAK1/CASP8/BAX/FAS/CASP10/TNFSF10
KEGG_MEDICUS_PATHOGEN_SHIGELLA_IPAC_TO_ACTIN_SIGNALING_PATHWAY	KEGG_MEDICUS_PATHOGEN_SHIGELLA_IPAC_TO_ACTIN_SIGNALING_PATHWAY	KEGG_MEDICUS_PATHOGEN_SHIGELLA_IPAC_TO_ACTIN_SIGNALING_PATHWAY	13	0.768031	1.98837	0.000337262	0.00397006	0.00295168	2223	tags=69%	list=11%	signal=61%	ARPC3/ARPC1B/ARPC5/ARPC2/ACTB/ARPC5L/ARPC4/ACTR3/SRC
KEGG_MEDICUS_VARIANT_SCRAPIE_CONFORMATION_PRPSC_TO_PRNP_PI3K_NOX2_SIGNALING_PATHWAY	KEGG_MEDICUS_VARIANT_SCRAPIE_CONFORMATION_PRPSC_TO_PRNP_PI3K_NOX2_SIGNALING_PATHWAY	KEGG_MEDICUS_VARIANT_SCRAPIE_CONFORMATION_PRPSC_TO_PRNP_PI3K_NOX2_SIGNALING_PATHWAY	16	0.734463	1.98489	0.000328238	0.00397006	0.00295168	1938	tags=50%	list=10%	signal=45%	RAC2/NCF1/NCF4/PIK3CD/CYBA/NCF2/CYBB/RAC1
KEGG_MEDICUS_VARIANT_MUTATION_CAUSED_ABERRANT_ABETA_TO_26S_PROTEASOME_MEDIATED_PROTEIN_DEGRADATION	KEGG_MEDICUS_VARIANT_MUTATION_CAUSED_ABERRANT_ABETA_TO_26S_PROTEASOME_MEDIATED_PROTEIN_DEGRADATION	KEGG_MEDICUS_VARIANT_MUTATION_CAUSED_ABERRANT_ABETA_TO_26S_PROTEASOME_MEDIATED_PROTEIN_DEGRADATION	35	0.584146	1.9267	0.000358655	0.0041046	0.00305171	3818	tags=57%	list=20%	signal=46%	PSMA5/PSMA4/PSMB2/PSMA8/PSMD14/PSMD13/PSMB3/PSMC4/PSMB4/ADRM1/PSMC2/PSMD11/PSMD7/PSMA3/PSMC5/PSMA7/PSMB6/PSMA1/PSMD12/PSMD4
KEGG_MEDICUS_REFERENCE_CCR_CXCR_GNB_G_PI3K_RAC_SIGNALING_PATHWAY	KEGG_MEDICUS_REFERENCE_CCR_CXCR_GNB_G_PI3K_RAC_SIGNALING_PATHWAY	KEGG_MEDICUS_REFERENCE_CCR_CXCR_GNB_G_PI3K_RAC_SIGNALING_PATHWAY	31	0.595079	1.92101	0.00041244	0.00459257	0.00341451	4074	tags=65%	list=21%	signal=51%	CCL4/CCR8/CCR4/PIK3R5/CCL3/GNG5/GNGT2/GNB4/PIK3CG/GNG8/RAC1/PIK3R6/CCL1/CCR3/GNG4/GNB3/GNG2/CXCL8/GNG3/PREX1
KEGG_MEDICUS_REFERENCE_SPINDLE_ASSEMBLY_CHECKPOINT_SIGNALING	KEGG_MEDICUS_REFERENCE_SPINDLE_ASSEMBLY_CHECKPOINT_SIGNALING	KEGG_MEDICUS_REFERENCE_SPINDLE_ASSEMBLY_CHECKPOINT_SIGNALING	21	0.671343	1.95753	0.000578585	0.00627308	0.00466394	3186	tags=52%	list=16%	signal=44%	PTTG1/CDC20/BUB1B/MAD2L1/ESPL1/BUB3/ANAPC7/ANAPC5/MAD1L1/MAD2L2/ANAPC4
KEGG_MEDICUS_REFERENCE_IL12_23_TO_JAK_STAT_SIGNALING_PATHWAY	KEGG_MEDICUS_REFERENCE_IL12_23_TO_JAK_STAT_SIGNALING_PATHWAY	KEGG_MEDICUS_REFERENCE_IL12_23_TO_JAK_STAT_SIGNALING_PATHWAY	10	0.788295	1.88566	0.000757682	0.00800423	0.00595103	1437	tags=50%	list=7%	signal=46%	IL12RB1/STAT4/IL12A/IL23A/JAK2
KEGG_MEDICUS_REFERENCE_TYPE_II_INTERFERON_TO_JAK_STAT_SIGNALING_PATHWAY	KEGG_MEDICUS_REFERENCE_TYPE_II_INTERFERON_TO_JAK_STAT_SIGNALING_PATHWAY	KEGG_MEDICUS_REFERENCE_TYPE_II_INTERFERON_TO_JAK_STAT_SIGNALING_PATHWAY	21	0.653284	1.90487	0.00126792	0.0130596	0.00970958	1437	tags=24%	list=7%	signal=22%	IFNG/IL27/STAT1/IFNGR2/JAK2
KEGG_MEDICUS_REFERENCE_IL10_FAMILY_TO_JAK_STAT_SIGNALING_PATHWAY	KEGG_MEDICUS_REFERENCE_IL10_FAMILY_TO_JAK_STAT_SIGNALING_PATHWAY	KEGG_MEDICUS_REFERENCE_IL10_FAMILY_TO_JAK_STAT_SIGNALING_PATHWAY	13	0.729678	1.88908	0.00131724	0.0132367	0.00984128	3720	tags=69%	list=19%	signal=56%	IL10RA/IL24/IL26/IL10/IL10RB/IL22RA1/IL22/IL19/TYK2
KEGG_MEDICUS_PATHOGEN_ESCHERICHIA_ESPT_TO_RAC_SIGNALING_PATHWAY	KEGG_MEDICUS_PATHOGEN_ESCHERICHIA_ESPT_TO_RAC_SIGNALING_PATHWAY	KEGG_MEDICUS_PATHOGEN_ESCHERICHIA_ESPT_TO_RAC_SIGNALING_PATHWAY	14	0.71407	1.87319	0.00143768	0.0141029	0.0104853	2026	tags=64%	list=10%	signal=58%	ARPC3/ARPC1B/ARPC5/ARPC2/ACTB/ARPC5L/ARPC4/RAC1/ACTR3
KEGG_MEDICUS_REFERENCE_REGULATION_OF_GF_RTK_RAS_ERK_SIGNALING_UBIQUITINATION_OF_RTK_BY_CBL	KEGG_MEDICUS_REFERENCE_REGULATION_OF_GF_RTK_RAS_ERK_SIGNALING_UBIQUITINATION_OF_RTK_BY_CBL	KEGG_MEDICUS_REFERENCE_REGULATION_OF_GF_RTK_RAS_ERK_SIGNALING_UBIQUITINATION_OF_RTK_BY_CBL	25	-0.558804	-1.91105	0.00151607	0.0145261	0.0107999	4226	tags=64%	list=22%	signal=50%	EPHA2/ERBB4/ERBB3/FGFR1/FGFR3/KIT/NTRK2/NGFR/FGFR2/FLT1/FLT4/TEK/KDR/INSR/ERBB2/IGF1R
KEGG_MEDICUS_ENV_FACTOR_NNK_NNN_TO_CHRNA7_E2F_SIGNALING_PATHWAY	KEGG_MEDICUS_ENV_FACTOR_NNK_NNN_TO_CHRNA7_E2F_SIGNALING_PATHWAY	KEGG_MEDICUS_ENV_FACTOR_NNK_NNN_TO_CHRNA7_E2F_SIGNALING_PATHWAY	10	0.76743	1.83575	0.00163137	0.0152756	0.0113572	2223	tags=50%	list=11%	signal=44%	BIRC5/CDC6/CDC25A/E2F1/SRC
KEGG_MEDICUS_REFERENCE_LONG_PATCH_BER	KEGG_MEDICUS_REFERENCE_LONG_PATCH_BER	KEGG_MEDICUS_REFERENCE_LONG_PATCH_BER	17	0.677635	1.86819	0.00189419	0.0173424	0.0128938	3567	tags=65%	list=18%	signal=53%	PCNA/RFC4/POLD4/POLE/POLD1/FEN1/POLE2/LIG1/POLB/RFC5/RFC2
KEGG_MEDICUS_REFERENCE_MDM2_P21_CELL_CYCLE_G1_S_N00536	KEGG_MEDICUS_REFERENCE_MDM2_P21_CELL_CYCLE_G1_S_N00536	KEGG_MEDICUS_REFERENCE_MDM2_P21_CELL_CYCLE_G1_S_N00536	11	0.746384	1.83219	0.00311197	0.0272794	0.0202818	2615	tags=64%	list=13%	signal=55%	E2F2/CCNE1/E2F3/E2F1/CCNE2/CDKN2A/CDK2
KEGG_MEDICUS_REFERENCE_FANCONI_ANEMIA_PATHWAY	KEGG_MEDICUS_REFERENCE_FANCONI_ANEMIA_PATHWAY	KEGG_MEDICUS_REFERENCE_FANCONI_ANEMIA_PATHWAY	14	0.693894	1.82026	0.00307109	0.0272794	0.0202818	3833	tags=71%	list=20%	signal=57%	UBE2T/FANCD2/FANCA/FANCI/FANCB/FANCL/FANCG/TOPBP1/ATR/FANCF
KEGG_MEDICUS_VARIANT_NOTCH_OVEREXPRESSION_TO_NOTCH_SIGNALING_PATHWAY	KEGG_MEDICUS_VARIANT_NOTCH_OVEREXPRESSION_TO_NOTCH_SIGNALING_PATHWAY	KEGG_MEDICUS_VARIANT_NOTCH_OVEREXPRESSION_TO_NOTCH_SIGNALING_PATHWAY	16	-0.632315	-1.90915	0.00322582	0.0276883	0.0205858	1740	tags=81%	list=9%	signal=74%	HES1/HEYL/NOTCH1/HES5/DLL4/JAG1/JAG2/HEY2/FLT4/NOTCH4/DLL1/HEY1/ERBB2
KEGG_MEDICUS_REFERENCE_HOMOLOGOUS_RECOMBINATION_IN_ICLR	KEGG_MEDICUS_REFERENCE_HOMOLOGOUS_RECOMBINATION_IN_ICLR	KEGG_MEDICUS_REFERENCE_HOMOLOGOUS_RECOMBINATION_IN_ICLR	14	0.691378	1.81366	0.00355759	0.0299128	0.0222397	3032	tags=57%	list=16%	signal=48%	FANCD2/FANCI/BRIP1/BRCA2/BRCA1/MCM8/BARD1/RPA4
KEGG_MEDICUS_PATHOGEN_ESCHERICHIA_MAP_TO_CDC42_SIGNALING_PATHWAY	KEGG_MEDICUS_PATHOGEN_ESCHERICHIA_MAP_TO_CDC42_SIGNALING_PATHWAY	KEGG_MEDICUS_PATHOGEN_ESCHERICHIA_MAP_TO_CDC42_SIGNALING_PATHWAY	13	0.69778	1.80649	0.00392246	0.0323211	0.0240302	2026	tags=62%	list=10%	signal=55%	ARPC3/ARPC1B/ARPC5/ARPC2/ACTB/ARPC5L/ARPC4/ACTR3
KEGG_MEDICUS_REFERENCE_MITOCHONDRIAL_COMPLEX_UCP1_IN_THERMOGENESIS	KEGG_MEDICUS_REFERENCE_MITOCHONDRIAL_COMPLEX_UCP1_IN_THERMOGENESIS	KEGG_MEDICUS_REFERENCE_MITOCHONDRIAL_COMPLEX_UCP1_IN_THERMOGENESIS	57	-0.40147	-1.65639	0.00454721	0.0367343	0.0273114	2689	tags=33%	list=14%	signal=29%	NDUFC2/SDHA/COA3/SDHB/NDUFS2/UQCRB/SDHC/COX11/COX15/SDHD/NDUFAF4/UQCRFS1/UQCRC2/NDUFV1/NDUFS1/NDUFS4/COX16/NDUFA10/COX20
KEGG_MEDICUS_REFERENCE_CITRATE_CYCLE_SECOND_CARBON_OXIDATION_2	KEGG_MEDICUS_REFERENCE_CITRATE_CYCLE_SECOND_CARBON_OXIDATION_2	KEGG_MEDICUS_REFERENCE_CITRATE_CYCLE_SECOND_CARBON_OXIDATION_2	10	-0.706846	-1.82943	0.00520669	0.0397567	0.0295585	4333	tags=90%	list=22%	signal=70%	MDH2/FH/SDHA/SDHB/SUCLG2/SDHC/SDHD/SUCLG1/SUCLA2
KEGG_MEDICUS_REFERENCE_CA2_ENTRY_LIGAND_GATED_CA2_CHANNEL	KEGG_MEDICUS_REFERENCE_CA2_ENTRY_LIGAND_GATED_CA2_CHANNEL	KEGG_MEDICUS_REFERENCE_CA2_ENTRY_LIGAND_GATED_CA2_CHANNEL	12	0.694493	1.76437	0.00504476	0.0397567	0.0295585	4084	tags=50%	list=21%	signal=40%	P2RX5/GRIN2D/P2RX7/P2RX1/P2RX2/P2RX6
KEGG_MEDICUS_REFERENCE_PRNP_PI3K_NOX2_SIGNALING_PATHWAY	KEGG_MEDICUS_REFERENCE_PRNP_PI3K_NOX2_SIGNALING_PATHWAY	KEGG_MEDICUS_REFERENCE_PRNP_PI3K_NOX2_SIGNALING_PATHWAY	29	0.552794	1.74804	0.00521083	0.0397567	0.0295585	1938	tags=28%	list=10%	signal=25%	RAC2/NCF1/NCF4/PIK3CD/CYBA/NCF2/CYBB/RAC1
KEGG_MEDICUS_REFERENCE_CX3CR1_GNAI_AC_PKA_SIGNALING_PATHWAY	KEGG_MEDICUS_REFERENCE_CX3CR1_GNAI_AC_PKA_SIGNALING_PATHWAY	KEGG_MEDICUS_REFERENCE_CX3CR1_GNAI_AC_PKA_SIGNALING_PATHWAY	17	-0.588976	-1.81397	0.00625088	0.0459886	0.0341918	1229	tags=35%	list=6%	signal=33%	GNAI1/CX3CL1/ADCY1/ADCY9/ADCY6/ADCY5
KEGG_MEDICUS_PATHOGEN_ESCHERICHIA_EAE_TIR_TO_ACTIN_SIGNALING_PATHWAY	KEGG_MEDICUS_PATHOGEN_ESCHERICHIA_EAE_TIR_TO_ACTIN_SIGNALING_PATHWAY	KEGG_MEDICUS_PATHOGEN_ESCHERICHIA_EAE_TIR_TO_ACTIN_SIGNALING_PATHWAY	17	0.639301	1.76251	0.00618267	0.0459886	0.0341918	2026	tags=53%	list=10%	signal=47%	ARPC3/WIPF1/ARPC1B/ARPC5/ARPC2/ACTB/ARPC5L/ARPC4/ACTR3
GSEA_results_IFNG
	ID	Description	setSize	enrichmentScore	NES	pvalue	p.adjust	qvalue	rank	leading_edge	core_enrichment
KEGG_MEDICUS_REFERENCE_TRANSLATION_INITIATION	KEGG_MEDICUS_REFERENCE_TRANSLATION_INITIATION	KEGG_MEDICUS_REFERENCE_TRANSLATION_INITIATION	81	-0.543571	-2.3683	3.41164e-10	7.64601e-08	5.52842e-08	5997	tags=60%	list=31%	signal=42%	RPL6/RPL29/RPL24/RPS11/RPL7A/FAU/RPL26/RPS25/RPL32/RPL23A/RPS3/RPS8/RPS16/RPS17/RPL9/RPL18/RPL18A/RPL23/RPS13/RPS12/RPL35A/RPL34/RPL36/RPS10/RPS9/RPS29/RPL11/RPS14/RPS21/RPS6/RPS4X/RPS23/RPL31/RPL10/RPL8/RPL4/RPL17/RPS28/RPL37A/RPS5/RPS3A/RPL5/RPL15/RPL10A/RPL21/RPL41/RPL3/RPL7/RPL22
KEGG_MEDICUS_REFERENCE_TCR_PLCG_ITPR_SIGNALING_PATHWAY	KEGG_MEDICUS_REFERENCE_TCR_PLCG_ITPR_SIGNALING_PATHWAY	KEGG_MEDICUS_REFERENCE_TCR_PLCG_ITPR_SIGNALING_PATHWAY	19	0.893299	2.27023	3.71166e-10	7.64601e-08	5.52842e-08	804	tags=58%	list=4%	signal=56%	CD3G/CD3E/CD3D/LCK/CD247/GRAP2/LCP2/VAV1/ZAP70/CD4/LAT
KEGG_MEDICUS_REFERENCE_CYTOKINE_JAK_STAT_SIGNALING_PATHWAY	KEGG_MEDICUS_REFERENCE_CYTOKINE_JAK_STAT_SIGNALING_PATHWAY	KEGG_MEDICUS_REFERENCE_CYTOKINE_JAK_STAT_SIGNALING_PATHWAY	44	0.725652	2.15334	4.23717e-08	5.81904e-06	4.20743e-06	2419	tags=48%	list=12%	signal=42%	IL12RB1/IL2RG/IL2RB/STAT1/IL12A/JAK3/STAT4/IL15RA/STAT5A/IL15/STAT2/IL23A/JAK2/IL2RA/CSF2RB/IL7R/IL7/IFNAR2/IFNGR2/IL2/IL4
KEGG_MEDICUS_REFERENCE_ANTIGEN_PROCESSING_AND_PRESENTATION_BY_MHC_CLASS_II_MOLECULES	KEGG_MEDICUS_REFERENCE_ANTIGEN_PROCESSING_AND_PRESENTATION_BY_MHC_CLASS_II_MOLECULES	KEGG_MEDICUS_REFERENCE_ANTIGEN_PROCESSING_AND_PRESENTATION_BY_MHC_CLASS_II_MOLECULES	13	0.911784	2.13797	6.10958e-08	6.29287e-06	4.55003e-06	1017	tags=92%	list=5%	signal=88%	HLA-DOB/CD74/HLA-DQA1/HLA-DMA/HLA-DOA/HLA-DMB/HLA-DPB1/HLA-DPA1/HLA-DRB1/HLA-DRA/HLA-DQB1/HLA-DRB5
KEGG_MEDICUS_REFERENCE_IL2_FAMILY_TO_JAK_STAT_SIGNALING_PATHWAY	KEGG_MEDICUS_REFERENCE_IL2_FAMILY_TO_JAK_STAT_SIGNALING_PATHWAY	KEGG_MEDICUS_REFERENCE_IL2_FAMILY_TO_JAK_STAT_SIGNALING_PATHWAY	23	0.810809	2.16271	3.2149e-07	2.64908e-05	1.91541e-05	2419	tags=65%	list=12%	signal=57%	IL2RG/IL2RB/IL21R/STAT1/JAK3/IL15RA/STAT5A/IL15/IL21/IL9R/IL2RA/IL7R/IL7/IL2/IL4
KEGG_MEDICUS_PATHOGEN_HTLV_1_TAX_TO_NFY_MEDIATED_TRANSCRIPTION	KEGG_MEDICUS_PATHOGEN_HTLV_1_TAX_TO_NFY_MEDIATED_TRANSCRIPTION	KEGG_MEDICUS_PATHOGEN_HTLV_1_TAX_TO_NFY_MEDIATED_TRANSCRIPTION	13	0.892425	2.09257	4.73367e-07	3.25045e-05	2.35023e-05	1017	tags=85%	list=5%	signal=80%	HLA-DOB/HLA-DQA1/HLA-DMA/HLA-DOA/HLA-DMB/HLA-DPB1/HLA-DPA1/HLA-DRB1/HLA-DRA/HLA-DQB1/HLA-DRB5
KEGG_MEDICUS_REFERENCE_DNA_REPLICATION_LICENSING	KEGG_MEDICUS_REFERENCE_DNA_REPLICATION_LICENSING	KEGG_MEDICUS_REFERENCE_DNA_REPLICATION_LICENSING	24	0.779439	2.08479	1.85962e-06	0.000109452	7.91388e-05	1994	tags=71%	list=10%	signal=64%	CCNA2/ORC1/CDC45/ORC6/TICRR/CDC6/CCNE1/CDC7/MCM6/DBF4/CCNE2/MTBP/MCM5/CDT1/MCM2/CDK2/MCM4
KEGG_MEDICUS_REFERENCE_PRE_IC_FORMATION	KEGG_MEDICUS_REFERENCE_PRE_IC_FORMATION	KEGG_MEDICUS_REFERENCE_PRE_IC_FORMATION	27	0.754538	2.0613	3.1588e-06	0.000162678	0.000117624	3079	tags=74%	list=16%	signal=62%	ORC1/CDC45/ORC6/TICRR/CDC6/MCM6/MTBP/MCM5/POLE/GINS1/RECQL4/CDT1/GINS2/TOPBP1/MCM2/MCM4/GINS4/POLE2/GINS3/ORC2
KEGG_MEDICUS_REFERENCE_ORIGIN_UNWINDING_AND_ELONGATION	KEGG_MEDICUS_REFERENCE_ORIGIN_UNWINDING_AND_ELONGATION	KEGG_MEDICUS_REFERENCE_ORIGIN_UNWINDING_AND_ELONGATION	30	0.721006	2.00634	5.36515e-06	0.000245605	0.000177583	3843	tags=70%	list=20%	signal=56%	POLA2/MCM10/CDC45/PCNA/MCM6/MCM5/POLE/GINS1/PRIM2/RFC4/GINS2/MCM2/RFC5/MCM4/GINS4/WDHD1/POLE2/GINS3/PRIM1/MCM3/RPA3
KEGG_MEDICUS_REFERENCE_MITOCHONDRIAL_COMPLEX_UCP1_IN_THERMOGENESIS	KEGG_MEDICUS_REFERENCE_MITOCHONDRIAL_COMPLEX_UCP1_IN_THERMOGENESIS	KEGG_MEDICUS_REFERENCE_MITOCHONDRIAL_COMPLEX_UCP1_IN_THERMOGENESIS	57	-0.502136	-2.13902	6.5597e-06	0.00024941	0.000180334	4876	tags=53%	list=25%	signal=40%	COX4I1/COX15/UCP1/NDUFS2/NDUFB10/SDHA/COX8A/COX6A2/COX11/NDUFA12/NDUFS3/NDUFA8/CYC1/NDUFA6/NDUFB9/NDUFB7/SDHB/NDUFAF4/NDUFC2/NDUFS1/COA3/SDHD/NDUFV1/UQCRC2/UQCRFS1/NDUFA10/COX20/UQCRB/NDUFS4/COX16
KEGG_MEDICUS_REFERENCE_ANTIGEN_PROCESSING_AND_PRESENTATION_BY_MHC_CLASS_I_MOLECULES	KEGG_MEDICUS_REFERENCE_ANTIGEN_PROCESSING_AND_PRESENTATION_BY_MHC_CLASS_I_MOLECULES	KEGG_MEDICUS_REFERENCE_ANTIGEN_PROCESSING_AND_PRESENTATION_BY_MHC_CLASS_I_MOLECULES	12	0.875714	2.01554	6.65899e-06	0.00024941	0.000180334	1180	tags=83%	list=6%	signal=78%	TAP2/TAP1/HLA-B/HLA-F/B2M/TAPBP/HLA-C/HLA-A/HLA-E/HLA-G
KEGG_MEDICUS_VARIANT_SCRAPIE_CONFORMATION_PRPSC_TO_PRNP_PI3K_NOX2_SIGNALING_PATHWAY	KEGG_MEDICUS_VARIANT_SCRAPIE_CONFORMATION_PRPSC_TO_PRNP_PI3K_NOX2_SIGNALING_PATHWAY	KEGG_MEDICUS_VARIANT_SCRAPIE_CONFORMATION_PRPSC_TO_PRNP_PI3K_NOX2_SIGNALING_PATHWAY	16	0.810195	1.99223	7.88382e-06	0.000249857	0.000180658	2447	tags=56%	list=13%	signal=49%	RAC2/NCF1/PIK3CD/NCF4/CYBB/NCF2/CYBA/RAC1/PRKCD
KEGG_MEDICUS_REFERENCE_ORGANIZATION_OF_THE_OUTER_KINETOCHORE	KEGG_MEDICUS_REFERENCE_ORGANIZATION_OF_THE_OUTER_KINETOCHORE	KEGG_MEDICUS_REFERENCE_ORGANIZATION_OF_THE_OUTER_KINETOCHORE	16	0.810103	1.992	7.88382e-06	0.000249857	0.000180658	2425	tags=75%	list=12%	signal=66%	AURKB/NUF2/NDC80/CDCA8/BIRC5/SPC24/CENPW/ZWINT/SPC25/DSN1/MIS12/INCENP
KEGG_MEDICUS_REFERENCE_BETA_OXIDATION	KEGG_MEDICUS_REFERENCE_BETA_OXIDATION	KEGG_MEDICUS_REFERENCE_BETA_OXIDATION	11	-0.830803	-2.26972	1.37115e-05	0.000403509	0.000291755	2653	tags=82%	list=14%	signal=71%	ACADL/HADHA/ACADM/HADHB/ACADS/HADH/ACAA2/ACAT1/ACADSB
KEGG_MEDICUS_REFERENCE_IFN_RIPK1_3_SIGNALING_PATHWAY	KEGG_MEDICUS_REFERENCE_IFN_RIPK1_3_SIGNALING_PATHWAY	KEGG_MEDICUS_REFERENCE_IFN_RIPK1_3_SIGNALING_PATHWAY	30	0.701185	1.95118	2.16731e-05	0.000595287	0.00043042	2370	tags=37%	list=12%	signal=32%	STAT1/JAK3/STAT4/STAT5A/RIPK3/STAT2/JAK2/IRF9/IFNAR2/IFNGR2/TYK2
KEGG_MEDICUS_REFERENCE_BMP_SIGNALING_PATHWAY	KEGG_MEDICUS_REFERENCE_BMP_SIGNALING_PATHWAY	KEGG_MEDICUS_REFERENCE_BMP_SIGNALING_PATHWAY	20	-0.679141	-2.27635	3.53963e-05	0.000911455	0.000659024	4622	tags=80%	list=24%	signal=61%	SMAD5/BMPR1A/BMPR1B/BMP7/BMPR2/BMP4/ACVR1/GDF6/SMAD4/SMAD1/SMAD9/BMP6/GDF7/BMP5/ACVR2B/ACVR2A
KEGG_MEDICUS_REFERENCE_HOMOLOGOUS_RECOMBINATION	KEGG_MEDICUS_REFERENCE_HOMOLOGOUS_RECOMBINATION	KEGG_MEDICUS_REFERENCE_HOMOLOGOUS_RECOMBINATION	32	0.688593	1.95495	4.57065e-05	0.00110771	0.000800925	3369	tags=59%	list=17%	signal=49%	RAD51/XRCC2/BRCA2/PCNA/RAD54L/POLE/BRCA1/POLD1/BARD1/RAD54B/RAD51D/RFC4/RFC5/POLD4/PALB2/POLE2/XRCC3/POLD3/RAD51C
KEGG_MEDICUS_REFERENCE_ISOLEUCINE_DEGRADATION	KEGG_MEDICUS_REFERENCE_ISOLEUCINE_DEGRADATION	KEGG_MEDICUS_REFERENCE_ISOLEUCINE_DEGRADATION	10	-0.820164	-2.1861	5.79167e-05	0.0011715	0.000847047	2539	tags=70%	list=13%	signal=61%	HADHA/ACADM/HADHB/ACADS/HADH/ACAA2/ACADSB
KEGG_MEDICUS_REFERENCE_DISASSEMBLY_OF_MCC	KEGG_MEDICUS_REFERENCE_DISASSEMBLY_OF_MCC	KEGG_MEDICUS_REFERENCE_DISASSEMBLY_OF_MCC	17	0.787695	1.96017	5.6547e-05	0.0011715	0.000847047	2114	tags=47%	list=11%	signal=42%	CDC20/BUB1B/BUB3/MAD2L1/TRIP13/ANAPC7/ANAPC4/ANAPC5
KEGG_MEDICUS_REFERENCE_SPINDLE_ASSEMBLY_CHECKPOINT_SIGNALING	KEGG_MEDICUS_REFERENCE_SPINDLE_ASSEMBLY_CHECKPOINT_SIGNALING	KEGG_MEDICUS_REFERENCE_SPINDLE_ASSEMBLY_CHECKPOINT_SIGNALING	21	0.741645	1.93858	5.17562e-05	0.0011715	0.000847047	2114	tags=43%	list=11%	signal=38%	PTTG1/CDC20/BUB1B/BUB3/MAD2L1/ESPL1/ANAPC7/ANAPC4/ANAPC5
KEGG_MEDICUS_PATHOGEN_SHIGELLA_IPAC_TO_ACTIN_SIGNALING_PATHWAY	KEGG_MEDICUS_PATHOGEN_SHIGELLA_IPAC_TO_ACTIN_SIGNALING_PATHWAY	KEGG_MEDICUS_PATHOGEN_SHIGELLA_IPAC_TO_ACTIN_SIGNALING_PATHWAY	13	0.8259	1.93658	5.97123e-05	0.0011715	0.000847047	2375	tags=77%	list=12%	signal=68%	ARPC3/ARPC5/ARPC1B/ARPC2/ARPC5L/ACTB/ACTR3/SRC/ACTR2/ARPC4
KEGG_MEDICUS_REFERENCE_ORGANIZATION_OF_THE_INNER_KINETOCHORE	KEGG_MEDICUS_REFERENCE_ORGANIZATION_OF_THE_INNER_KINETOCHORE	KEGG_MEDICUS_REFERENCE_ORGANIZATION_OF_THE_INNER_KINETOCHORE	15	0.79786	1.92082	7.37858e-05	0.00138181	0.000999109	1276	tags=67%	list=7%	signal=62%	CENPA/CENPK/CENPW/CENPH/CENPI/CENPM/CENPL/CENPU/CENPO/CENPN
KEGG_MEDICUS_REFERENCE_FANCONI_ANEMIA_PATHWAY	KEGG_MEDICUS_REFERENCE_FANCONI_ANEMIA_PATHWAY	KEGG_MEDICUS_REFERENCE_FANCONI_ANEMIA_PATHWAY	14	0.808513	1.92723	8.7263e-05	0.00156315	0.00113023	2969	tags=71%	list=15%	signal=61%	FANCD2/UBE2T/FANCA/FANCI/FANCB/FANCL/TOPBP1/ATR/FANCG/FANCF
KEGG_MEDICUS_VARIANT_MUTATION_INACTIVATED_PINK1_TO_ELECTRON_TRANSFER_IN_COMPLEX_I	KEGG_MEDICUS_VARIANT_MUTATION_INACTIVATED_PINK1_TO_ELECTRON_TRANSFER_IN_COMPLEX_I	KEGG_MEDICUS_VARIANT_MUTATION_INACTIVATED_PINK1_TO_ELECTRON_TRANSFER_IN_COMPLEX_I	45	-0.485741	-1.9864	0.000158042	0.00264336	0.00191127	6259	tags=62%	list=32%	signal=42%	NDUFS5/NDUFA4/NDUFAB1/NDUFC1/MT-ND5/NDUFB11/NDUFA1/NDUFB1/NDUFV3/NDUFS2/NDUFB2/NDUFB10/NDUFA12/NDUFS3/NDUFA8/NDUFB5/NDUFA6/NDUFB9/NDUFB7/MT-ND6/NDUFC2/NDUFB6/NDUFS1/NDUFA5/NDUFV1/NDUFA10/NDUFS4/PINK1
KEGG_MEDICUS_PATHOGEN_ESCHERICHIA_ESPT_TO_RAC_SIGNALING_PATHWAY	KEGG_MEDICUS_PATHOGEN_ESCHERICHIA_ESPT_TO_RAC_SIGNALING_PATHWAY	KEGG_MEDICUS_PATHOGEN_ESCHERICHIA_ESPT_TO_RAC_SIGNALING_PATHWAY	14	0.799466	1.90566	0.000160398	0.00264336	0.00191127	2375	tags=79%	list=12%	signal=69%	ARPC3/ARPC5/ARPC1B/ARPC2/ARPC5L/ACTB/ACTR3/ABI1/RAC1/ACTR2/ARPC4
KEGG_MEDICUS_PATHOGEN_HTLV_1_TAX_TO_SPINDLE_ASSEMBLY_CHECKPOINT_SIGNALING	KEGG_MEDICUS_PATHOGEN_HTLV_1_TAX_TO_SPINDLE_ASSEMBLY_CHECKPOINT_SIGNALING	KEGG_MEDICUS_PATHOGEN_HTLV_1_TAX_TO_SPINDLE_ASSEMBLY_CHECKPOINT_SIGNALING	16	0.7455	1.83315	0.000276304	0.00437835	0.00316575	2114	tags=38%	list=11%	signal=33%	PTTG1/CDC20/ESPL1/ANAPC7/ANAPC4/ANAPC5
KEGG_MEDICUS_REFERENCE_DNA_REPLICATION_TERMINATION	KEGG_MEDICUS_REFERENCE_DNA_REPLICATION_TERMINATION	KEGG_MEDICUS_REFERENCE_DNA_REPLICATION_TERMINATION	18	0.745419	1.88431	0.000289196	0.00441292	0.00319074	3648	tags=78%	list=19%	signal=63%	PIF1/CDC45/MCM6/MCM5/GINS1/GINS2/MCM2/LRR1/MCM4/GINS4/CUL2/NPLOC4/GINS3/MCM3
KEGG_MEDICUS_VARIANT_MUTATION_CAUSED_ABERRANT_SNCA_TO_ELECTRON_TRANSFER_IN_COMPLEX_I	KEGG_MEDICUS_VARIANT_MUTATION_CAUSED_ABERRANT_SNCA_TO_ELECTRON_TRANSFER_IN_COMPLEX_I	KEGG_MEDICUS_VARIANT_MUTATION_CAUSED_ABERRANT_SNCA_TO_ELECTRON_TRANSFER_IN_COMPLEX_I	45	-0.472636	-1.93281	0.000313324	0.00461034	0.00333349	6259	tags=62%	list=32%	signal=42%	NDUFS5/NDUFA4/NDUFAB1/NDUFC1/MT-ND5/NDUFB11/NDUFA1/NDUFB1/NDUFV3/NDUFS2/NDUFB2/NDUFB10/NDUFA12/NDUFS3/NDUFA8/NDUFB5/NDUFA6/NDUFB9/NDUFB7/SNCA/MT-ND6/NDUFC2/NDUFB6/NDUFS1/NDUFA5/NDUFV1/NDUFA10/NDUFS4
KEGG_MEDICUS_REFERENCE_DEPHOSPHORYLATION_OF_KINETOCHORE	KEGG_MEDICUS_REFERENCE_DEPHOSPHORYLATION_OF_KINETOCHORE	KEGG_MEDICUS_REFERENCE_DEPHOSPHORYLATION_OF_KINETOCHORE	12	0.807369	1.85824	0.000402124	0.00534436	0.00386422	1006	tags=67%	list=5%	signal=63%	AURKB/NUF2/NDC80/TTK/SKA3/SKA1/SPC24/SPC25
KEGG_MEDICUS_REFERENCE_TRAIP_DEPENDENT_REPLISOME_DISASSEMBLY	KEGG_MEDICUS_REFERENCE_TRAIP_DEPENDENT_REPLISOME_DISASSEMBLY	KEGG_MEDICUS_REFERENCE_TRAIP_DEPENDENT_REPLISOME_DISASSEMBLY	15	0.766134	1.84444	0.000392289	0.00534436	0.00386422	3648	tags=80%	list=19%	signal=65%	CDC45/TRAIP/MCM6/MCM5/GINS1/GINS2/MCM2/MCM4/GINS4/NPLOC4/GINS3/MCM3
KEGG_MEDICUS_REFERENCE_CDC25_CELL_CYCLE_G2_M	KEGG_MEDICUS_REFERENCE_CDC25_CELL_CYCLE_G2_M	KEGG_MEDICUS_REFERENCE_CDC25_CELL_CYCLE_G2_M	10	0.826485	1.8036	0.000395117	0.00534436	0.00386422	1977	tags=80%	list=10%	signal=72%	CDK1/CCNB2/CDC25B/CDC25C/CHEK2/CCNB1/ATR/CHEK1
KEGG_MEDICUS_REFERENCE_CENPE_INTERACTION_WITH_NDC80_COMPLEX	KEGG_MEDICUS_REFERENCE_CENPE_INTERACTION_WITH_NDC80_COMPLEX	KEGG_MEDICUS_REFERENCE_CENPE_INTERACTION_WITH_NDC80_COMPLEX	12	0.804714	1.85213	0.000445099	0.00573065	0.00414352	1006	tags=67%	list=5%	signal=63%	CENPE/AURKB/NUF2/NDC80/SPC24/KNSTRN/AURKA/SPC25
KEGG_MEDICUS_REFERENCE_IL12_23_TO_JAK_STAT_SIGNALING_PATHWAY	KEGG_MEDICUS_REFERENCE_IL12_23_TO_JAK_STAT_SIGNALING_PATHWAY	KEGG_MEDICUS_REFERENCE_IL12_23_TO_JAK_STAT_SIGNALING_PATHWAY	10	0.822306	1.79448	0.000472211	0.00589548	0.0042627	620	tags=50%	list=3%	signal=48%	IL12RB1/IL12A/STAT4/IL23A/JAK2
KEGG_MEDICUS_REFERENCE_GLYCOLYSIS	KEGG_MEDICUS_REFERENCE_GLYCOLYSIS	KEGG_MEDICUS_REFERENCE_GLYCOLYSIS	24	-0.581265	-2.02691	0.000504103	0.00593401	0.00429056	3603	tags=46%	list=18%	signal=37%	ALDOC/PKM/PKLR/ALDOA/LDHB/ENO1/ALDOB/PFKL/GPI/PGK1/PFKM
KEGG_MEDICUS_VARIANT_MUTATION_CAUSED_ABERRANT_TDP43_TO_ELECTRON_TRANSFER_IN_COMPLEX_I	KEGG_MEDICUS_VARIANT_MUTATION_CAUSED_ABERRANT_TDP43_TO_ELECTRON_TRANSFER_IN_COMPLEX_I	KEGG_MEDICUS_VARIANT_MUTATION_CAUSED_ABERRANT_TDP43_TO_ELECTRON_TRANSFER_IN_COMPLEX_I	45	-0.462877	-1.8929	0.000490768	0.00593401	0.00429056	6259	tags=60%	list=32%	signal=41%	NDUFS5/NDUFA4/NDUFAB1/NDUFC1/MT-ND5/NDUFB11/NDUFA1/NDUFB1/NDUFV3/NDUFS2/NDUFB2/NDUFB10/NDUFA12/NDUFS3/NDUFA8/NDUFB5/NDUFA6/NDUFB9/NDUFB7/MT-ND6/NDUFC2/NDUFB6/NDUFS1/NDUFA5/NDUFV1/NDUFA10/NDUFS4
KEGG_MEDICUS_PATHOGEN_SARS_COV_2_NSP1_TO_TRANSLATION_INITIATION	KEGG_MEDICUS_PATHOGEN_SARS_COV_2_NSP1_TO_TRANSLATION_INITIATION	KEGG_MEDICUS_PATHOGEN_SARS_COV_2_NSP1_TO_TRANSLATION_INITIATION	34	-0.523886	-1.96068	0.000529959	0.00606508	0.00438533	5657	tags=59%	list=29%	signal=42%	RPS11/FAU/RPS25/RPS3/RPS8/RPS16/RPS17/RPS13/RPS12/RPS10/RPS9/RPS29/RPS14/RPS21/RPS6/RPS4X/RPS23/RPS28/RPS5/RPS3A
KEGG_MEDICUS_REFERENCE_OKAZAKI_FRAGMENT_MATURATION	KEGG_MEDICUS_REFERENCE_OKAZAKI_FRAGMENT_MATURATION	KEGG_MEDICUS_REFERENCE_OKAZAKI_FRAGMENT_MATURATION	11	0.801038	1.79706	0.000570185	0.00634909	0.00459068	3344	tags=82%	list=17%	signal=68%	RNASEH2B/DNA2/PCNA/FEN1/POLD1/RNASEH2A/LIG1/POLD4/POLD3
KEGG_MEDICUS_PATHOGEN_EBV_EBNA3C_TO_P27_CELL_CYCLE_G1_S_N00264	KEGG_MEDICUS_PATHOGEN_EBV_EBNA3C_TO_P27_CELL_CYCLE_G1_S_N00264	KEGG_MEDICUS_PATHOGEN_EBV_EBNA3C_TO_P27_CELL_CYCLE_G1_S_N00264	11	0.800064	1.79487	0.000607574	0.00658738	0.00476298	1931	tags=73%	list=10%	signal=66%	CCNA2/E2F2/CCNE1/E2F3/CCNE2/E2F1/SKP2/CDK2
KEGG_MEDICUS_REFERENCE_ELECTRON_TRANSFER_IN_COMPLEX_I	KEGG_MEDICUS_REFERENCE_ELECTRON_TRANSFER_IN_COMPLEX_I	KEGG_MEDICUS_REFERENCE_ELECTRON_TRANSFER_IN_COMPLEX_I	44	-0.465719	-1.89705	0.000666478	0.00704074	0.00509078	6259	tags=61%	list=32%	signal=42%	NDUFS5/NDUFA4/NDUFAB1/NDUFC1/MT-ND5/NDUFB11/NDUFA1/NDUFB1/NDUFV3/NDUFS2/NDUFB2/NDUFB10/NDUFA12/NDUFS3/NDUFA8/NDUFB5/NDUFA6/NDUFB9/NDUFB7/MT-ND6/NDUFC2/NDUFB6/NDUFS1/NDUFA5/NDUFV1/NDUFA10/NDUFS4
KEGG_MEDICUS_REFERENCE_PRNP_PI3K_NOX2_SIGNALING_PATHWAY	KEGG_MEDICUS_REFERENCE_PRNP_PI3K_NOX2_SIGNALING_PATHWAY	KEGG_MEDICUS_REFERENCE_PRNP_PI3K_NOX2_SIGNALING_PATHWAY	29	0.657035	1.81833	0.000707412	0.00728635	0.00526836	2447	tags=31%	list=13%	signal=27%	RAC2/NCF1/PIK3CD/NCF4/CYBB/NCF2/CYBA/RAC1/PRKCD
KEGG_MEDICUS_REFERENCE_CD80_CD86_CD28_PI3K_SIGNALING_PATHWAY	KEGG_MEDICUS_REFERENCE_CD80_CD86_CD28_PI3K_SIGNALING_PATHWAY	KEGG_MEDICUS_REFERENCE_CD80_CD86_CD28_PI3K_SIGNALING_PATHWAY	10	0.812117	1.77224	0.00076831	0.00772058	0.00558233	383	tags=40%	list=2%	signal=39%	CD80/PIK3CD/CD28/CD86
KEGG_MEDICUS_VARIANT_MUTATION_CAUSED_ABERRANT_ABETA_TO_VGCC_CA2_APOPTOTIC_PATHWAY_N01006	KEGG_MEDICUS_VARIANT_MUTATION_CAUSED_ABERRANT_ABETA_TO_VGCC_CA2_APOPTOTIC_PATHWAY_N01006	KEGG_MEDICUS_VARIANT_MUTATION_CAUSED_ABERRANT_ABETA_TO_VGCC_CA2_APOPTOTIC_PATHWAY_N01006	10	-0.749699	-1.99828	0.000835759	0.00800774	0.00578996	1712	tags=50%	list=9%	signal=46%	VDAC3/VDAC2/SLC25A6/APP/SLC25A4
KEGG_MEDICUS_REFERENCE_COHESIN_DISSOCIATION_IN_ANAPHASE	KEGG_MEDICUS_REFERENCE_COHESIN_DISSOCIATION_IN_ANAPHASE	KEGG_MEDICUS_REFERENCE_COHESIN_DISSOCIATION_IN_ANAPHASE	16	0.718315	1.7663	0.00082966	0.00800774	0.00578996	2114	tags=38%	list=11%	signal=33%	PTTG1/CDC20/ESPL1/ANAPC7/ANAPC4/ANAPC5
KEGG_MEDICUS_REFERENCE_EGF_EGFR_ACTIN_SIGNALING_PATHWAY	KEGG_MEDICUS_REFERENCE_EGF_EGFR_ACTIN_SIGNALING_PATHWAY	KEGG_MEDICUS_REFERENCE_EGF_EGFR_ACTIN_SIGNALING_PATHWAY	21	0.686928	1.79555	0.000856227	0.0080174	0.00579694	2375	tags=52%	list=12%	signal=46%	WIPF1/ARPC3/ARPC5/ARPC1B/ARPC2/ARPC5L/ACTB/ACTR3/SRC/ACTR2/ARPC4
KEGG_MEDICUS_REFERENCE_CCR_CXCR_GNB_G_PI3K_RAC_SIGNALING_PATHWAY	KEGG_MEDICUS_REFERENCE_CCR_CXCR_GNB_G_PI3K_RAC_SIGNALING_PATHWAY	KEGG_MEDICUS_REFERENCE_CCR_CXCR_GNB_G_PI3K_RAC_SIGNALING_PATHWAY	31	0.647967	1.82303	0.00101684	0.00910731	0.006585	2739	tags=52%	list=14%	signal=44%	CCL4/CCR8/CCL3/GNGT2/CCR4/PIK3R5/GNB4/PIK3CG/GNG5/PIK3R6/RAC1/PREX1/CCL1/GNG2/GNG8/CCR3
KEGG_MEDICUS_REFERENCE_GF_RTK_RAS_ERK_SIGNALING_PATHWAY	KEGG_MEDICUS_REFERENCE_GF_RTK_RAS_ERK_SIGNALING_PATHWAY	KEGG_MEDICUS_REFERENCE_GF_RTK_RAS_ERK_SIGNALING_PATHWAY	91	-0.33262	-1.49046	0.00100043	0.00910731	0.006585	2277	tags=36%	list=12%	signal=32%	TGFA/FGF10/ERBB3/FGF1/EFNA1/PDGFC/VEGFB/ERBB4/FGF9/FGFR3/MAPK1/ARAF/PDGFB/EGF/ANGPT1/FLT1/FGFR2/NTRK2/NGFR/KITLG/FGFR1/KIT/MAPK3/FLT4/ANGPT4/KDR/IGF2/TEK/ERBB2/SOS2/PDGFD/INSR/IGF1R
KEGG_MEDICUS_VARIANT_MUTATION_CAUSED_ABERRANT_ABETA_TO_VGCC_CA2_APOPTOTIC_PATHWAY_N01004	KEGG_MEDICUS_VARIANT_MUTATION_CAUSED_ABERRANT_ABETA_TO_VGCC_CA2_APOPTOTIC_PATHWAY_N01004	KEGG_MEDICUS_VARIANT_MUTATION_CAUSED_ABERRANT_ABETA_TO_VGCC_CA2_APOPTOTIC_PATHWAY_N01004	14	-0.680676	-1.98746	0.00123812	0.0108533	0.00784745	4140	tags=64%	list=21%	signal=51%	CACNA1S/SLC25A5/CACNA1C/CACNA1D/VDAC3/VDAC2/SLC25A6/APP/SLC25A4
KEGG_MEDICUS_REFERENCE_LONG_PATCH_BER	KEGG_MEDICUS_REFERENCE_LONG_PATCH_BER	KEGG_MEDICUS_REFERENCE_LONG_PATCH_BER	17	0.7198	1.79121	0.00130423	0.0111946	0.00809424	3344	tags=65%	list=17%	signal=54%	PCNA/POLE/FEN1/POLD1/RFC4/LIG1/RFC5/POLB/POLD4/POLE2/POLD3
KEGG_MEDICUS_REFERENCE_REGULATION_OF_GF_RTK_RAS_ERK_SIGNALING_UBIQUITINATION_OF_RTK_BY_CBL	KEGG_MEDICUS_REFERENCE_REGULATION_OF_GF_RTK_RAS_ERK_SIGNALING_UBIQUITINATION_OF_RTK_BY_CBL	KEGG_MEDICUS_REFERENCE_REGULATION_OF_GF_RTK_RAS_ERK_SIGNALING_UBIQUITINATION_OF_RTK_BY_CBL	25	-0.541978	-1.91105	0.00143129	0.0120345	0.0087015	1533	tags=56%	list=8%	signal=52%	ERBB4/FGFR3/FLT1/FGFR2/NTRK2/NGFR/FGFR1/KIT/FLT4/KDR/TEK/ERBB2/INSR/IGF1R
KEGG_MEDICUS_PATHOGEN_ESCHERICHIA_MAP_TO_CDC42_SIGNALING_PATHWAY	KEGG_MEDICUS_PATHOGEN_ESCHERICHIA_MAP_TO_CDC42_SIGNALING_PATHWAY	KEGG_MEDICUS_PATHOGEN_ESCHERICHIA_MAP_TO_CDC42_SIGNALING_PATHWAY	13	0.766316	1.79687	0.00146576	0.0120779	0.00873284	2375	tags=69%	list=12%	signal=61%	ARPC3/ARPC5/ARPC1B/ARPC2/ARPC5L/ACTB/ACTR3/ACTR2/ARPC4
KEGG_MEDICUS_VARIANT_AMPLIFIED_MYC_TO_P27_CELL_CYCLE_G1_S	KEGG_MEDICUS_VARIANT_AMPLIFIED_MYC_TO_P27_CELL_CYCLE_G1_S	KEGG_MEDICUS_VARIANT_AMPLIFIED_MYC_TO_P27_CELL_CYCLE_G1_S	15	0.733356	1.76553	0.00156012	0.0126034	0.0091128	1931	tags=60%	list=10%	signal=54%	E2F2/CCNE1/E2F3/CCNE2/E2F1/MAX/CUL1/SKP2/CDK2
KEGG_MEDICUS_PATHOGEN_SALMONELLA_SOPB_TO_ARNO_ARF_ACTB_G_SIGNALING_PATHWAY	KEGG_MEDICUS_PATHOGEN_SALMONELLA_SOPB_TO_ARNO_ARF_ACTB_G_SIGNALING_PATHWAY	KEGG_MEDICUS_PATHOGEN_SALMONELLA_SOPB_TO_ARNO_ARF_ACTB_G_SIGNALING_PATHWAY	30	0.614523	1.71003	0.00165367	0.0131022	0.00947346	2375	tags=47%	list=12%	signal=41%	CYTH4/PIK3CD/ARPC3/ARPC5/CYTH1/PIK3CG/ARPC1B/ARPC2/ARPC5L/ACTB/ACTR3/ABI1/ACTR2/ARPC4
KEGG_MEDICUS_PATHOGEN_ESCHERICHIA_EAE_TIR_TO_ACTIN_SIGNALING_PATHWAY	KEGG_MEDICUS_PATHOGEN_ESCHERICHIA_EAE_TIR_TO_ACTIN_SIGNALING_PATHWAY	KEGG_MEDICUS_PATHOGEN_ESCHERICHIA_EAE_TIR_TO_ACTIN_SIGNALING_PATHWAY	17	0.710257	1.76747	0.00178284	0.0137323	0.0099291	2375	tags=59%	list=12%	signal=52%	WIPF1/ARPC3/ARPC5/ARPC1B/ARPC2/ARPC5L/ACTB/ACTR3/ACTR2/ARPC4
KEGG_MEDICUS_REFERENCE_MDM2_P21_CELL_CYCLE_G1_S_N00536	KEGG_MEDICUS_REFERENCE_MDM2_P21_CELL_CYCLE_G1_S_N00536	KEGG_MEDICUS_REFERENCE_MDM2_P21_CELL_CYCLE_G1_S_N00536	11	0.77201	1.73194	0.00179987	0.0137323	0.0099291	2584	tags=73%	list=13%	signal=63%	E2F2/CCNE1/E2F3/CCNE2/E2F1/CDK2/TP53/CDKN2A
KEGG_MEDICUS_PATHOGEN_SHIGELLA_IPGD_TO_ARNO_ARF_ACTB_G_SIGNALING_PATHWAY	KEGG_MEDICUS_PATHOGEN_SHIGELLA_IPGD_TO_ARNO_ARF_ACTB_G_SIGNALING_PATHWAY	KEGG_MEDICUS_PATHOGEN_SHIGELLA_IPGD_TO_ARNO_ARF_ACTB_G_SIGNALING_PATHWAY	29	0.634867	1.75699	0.00194503	0.0143099	0.0103467	2375	tags=48%	list=12%	signal=42%	CYTH4/NCKAP1L/PIK3CD/ARPC3/ARPC5/CYTH1/ARPC1B/ARPC2/ARPC5L/ACTB/ACTR3/ABI1/ACTR2/ARPC4
KEGG_MEDICUS_REFERENCE_CROSSTALK_BETWEEN_EXTRINSIC_AND_INTRINSIC_APOPTOTIC_PATHWAYS	KEGG_MEDICUS_REFERENCE_CROSSTALK_BETWEEN_EXTRINSIC_AND_INTRINSIC_APOPTOTIC_PATHWAYS	KEGG_MEDICUS_REFERENCE_CROSSTALK_BETWEEN_EXTRINSIC_AND_INTRINSIC_APOPTOTIC_PATHWAYS	15	0.726216	1.74834	0.00192865	0.0143099	0.0103467	2657	tags=60%	list=14%	signal=52%	FASLG/CASP3/BAK1/CASP8/BID/FAS/TNFSF10/CASP10/BAX
KEGG_MEDICUS_REFERENCE_P27_CELL_CYCLE_G1_S	KEGG_MEDICUS_REFERENCE_P27_CELL_CYCLE_G1_S	KEGG_MEDICUS_REFERENCE_P27_CELL_CYCLE_G1_S	14	0.744494	1.77463	0.00198384	0.0143393	0.010368	1931	tags=64%	list=10%	signal=58%	CCNA2/E2F2/CCNE1/E2F3/CCNE2/E2F1/CUL1/SKP2/CDK2
KEGG_MEDICUS_VARIANT_NOTCH_OVEREXPRESSION_TO_NOTCH_SIGNALING_PATHWAY	KEGG_MEDICUS_VARIANT_NOTCH_OVEREXPRESSION_TO_NOTCH_SIGNALING_PATHWAY	KEGG_MEDICUS_VARIANT_NOTCH_OVEREXPRESSION_TO_NOTCH_SIGNALING_PATHWAY	16	-0.615374	-1.8995	0.00244874	0.0173945	0.012577	3569	tags=69%	list=18%	signal=56%	HEYL/HES1/JAG1/HEY2/JAG2/DLL4/FLT4/NOTCH4/DLL1/ERBB2/HEY1
KEGG_MEDICUS_PATHOGEN_ESCHERICHIA_EAE_TIR_TCCP_TO_ACTIN_SIGNALING_PATHWAY	KEGG_MEDICUS_PATHOGEN_ESCHERICHIA_EAE_TIR_TCCP_TO_ACTIN_SIGNALING_PATHWAY	KEGG_MEDICUS_PATHOGEN_ESCHERICHIA_EAE_TIR_TCCP_TO_ACTIN_SIGNALING_PATHWAY	14	0.735713	1.7537	0.00251959	0.0175944	0.0127216	2375	tags=64%	list=12%	signal=57%	ARPC3/ARPC5/ARPC1B/ARPC2/ARPC5L/ACTB/ACTR3/ACTR2/ARPC4
KEGG_MEDICUS_REFERENCE_CITRATE_CYCLE_SECOND_CARBON_OXIDATION_2	KEGG_MEDICUS_REFERENCE_CITRATE_CYCLE_SECOND_CARBON_OXIDATION_2	KEGG_MEDICUS_REFERENCE_CITRATE_CYCLE_SECOND_CARBON_OXIDATION_2	10	-0.705404	-1.88021	0.00274727	0.0185895	0.0134411	5753	tags=90%	list=29%	signal=64%	SDHC/FH/MDH2/SDHA/SDHB/SDHD/SUCLG2/SUCLG1/SUCLA2
KEGG_MEDICUS_VARIANT_SCRAPIE_CONFORMATION_PRPSC_TO_26S_PROTEASOME_MEDIATED_PROTEIN_DEGRADATION	KEGG_MEDICUS_VARIANT_SCRAPIE_CONFORMATION_PRPSC_TO_26S_PROTEASOME_MEDIATED_PROTEIN_DEGRADATION	KEGG_MEDICUS_VARIANT_SCRAPIE_CONFORMATION_PRPSC_TO_26S_PROTEASOME_MEDIATED_PROTEIN_DEGRADATION	35	0.585919	1.67061	0.00275233	0.0185895	0.0134411	5911	tags=69%	list=30%	signal=48%	PSMA8/PSMA5/PSMA4/PSMB2/PSMD14/PSMB3/PSMD13/PSMC2/PSMC4/PSMD11/PSMA3/PSMB4/PSMC5/PSMD7/PSMD12/PSMA1/ADRM1/PSMD4/PSMD1/PSMB6/PSMD6/PSMD3/PSMB1/PSMA7
KEGG_MEDICUS_REFERENCE_26S_PROTEASOME_MEDIATED_PROTEIN_DEGRADATION	KEGG_MEDICUS_REFERENCE_26S_PROTEASOME_MEDIATED_PROTEIN_DEGRADATION	KEGG_MEDICUS_REFERENCE_26S_PROTEASOME_MEDIATED_PROTEIN_DEGRADATION	38	0.575103	1.66218	0.00288728	0.0191864	0.0138727	5911	tags=63%	list=30%	signal=44%	PSMA8/PSMA5/PSMA4/PSMB2/PSMD14/PSMB3/PSMD13/PSMC2/PSMC4/PSMD11/PSMA3/PSMB4/PSMC5/PSMD7/PSMD12/PSMA1/ADRM1/PSMD4/PSMD1/PSMB6/PSMD6/PSMD3/PSMB1/PSMA7
KEGG_MEDICUS_REFERENCE_RTK_PLCG_ITPR_SIGNALING_PATHWAY	KEGG_MEDICUS_REFERENCE_RTK_PLCG_ITPR_SIGNALING_PATHWAY	KEGG_MEDICUS_REFERENCE_RTK_PLCG_ITPR_SIGNALING_PATHWAY	54	-0.393261	-1.67586	0.00295567	0.0193291	0.0139758	3651	tags=37%	list=19%	signal=30%	FGF10/ITPR1/ERBB3/FGF1/PDGFC/VEGFB/ERBB4/NTRK3/FGF9/FGFR3/PDGFB/EGF/FLT1/FGFR2/NTRK2/FGFR1/FLT4/KDR/ERBB2/PDGFD
KEGG_MEDICUS_VARIANT_MUTATION_CAUSED_ABERRANT_ABETA_TO_ELECTRON_TRANSFER_IN_COMPLEX_IV	KEGG_MEDICUS_VARIANT_MUTATION_CAUSED_ABERRANT_ABETA_TO_ELECTRON_TRANSFER_IN_COMPLEX_IV	KEGG_MEDICUS_VARIANT_MUTATION_CAUSED_ABERRANT_ABETA_TO_ELECTRON_TRANSFER_IN_COMPLEX_IV	20	-0.553369	-1.85479	0.00303536	0.0195402	0.0141284	1521	tags=35%	list=8%	signal=32%	COX8A/COX6A2/COX7A2L/COX7C/COX7A1/COX4I2/APP
KEGG_MEDICUS_VARIANT_MUTATION_CAUSED_ABERRANT_HTT_TO_26S_PROTEASOME_MEDIATED_PROTEIN_DEGRADATION	KEGG_MEDICUS_VARIANT_MUTATION_CAUSED_ABERRANT_HTT_TO_26S_PROTEASOME_MEDIATED_PROTEIN_DEGRADATION	KEGG_MEDICUS_VARIANT_MUTATION_CAUSED_ABERRANT_HTT_TO_26S_PROTEASOME_MEDIATED_PROTEIN_DEGRADATION	35	0.581982	1.65938	0.00319269	0.0202368	0.0146321	5911	tags=69%	list=30%	signal=48%	PSMA8/PSMA5/PSMA4/PSMB2/PSMD14/PSMB3/PSMD13/PSMC2/PSMC4/PSMD11/PSMA3/PSMB4/PSMC5/PSMD7/PSMD12/PSMA1/ADRM1/PSMD4/PSMD1/PSMB6/PSMD6/PSMD3/PSMB1/PSMA7
KEGG_MEDICUS_REFERENCE_GF_RTK_PI3K_SIGNALING_PATHWAY	KEGG_MEDICUS_REFERENCE_GF_RTK_PI3K_SIGNALING_PATHWAY	KEGG_MEDICUS_REFERENCE_GF_RTK_PI3K_SIGNALING_PATHWAY	82	-0.329054	-1.43205	0.00336304	0.0209935	0.0151793	3802	tags=39%	list=19%	signal=32%	TGFA/FGF10/ERBB3/AKT3/FGF1/EFNA1/PDGFC/VEGFB/ERBB4/FGF9/FGFR3/AKT1/PDGFB/EGF/ANGPT1/FLT1/FGFR2/NTRK2/NGFR/KITLG/FGFR1/KIT/FLT4/ANGPT4/KDR/IGF2/TEK/PIK3R3/ERBB2/PDGFD/INSR/IGF1R
KEGG_MEDICUS_REFERENCE_HOMOLOGOUS_RECOMBINATION_IN_ICLR	KEGG_MEDICUS_REFERENCE_HOMOLOGOUS_RECOMBINATION_IN_ICLR	KEGG_MEDICUS_REFERENCE_HOMOLOGOUS_RECOMBINATION_IN_ICLR	14	0.724033	1.72586	0.00349804	0.0215104	0.015553	2585	tags=57%	list=13%	signal=50%	FANCD2/FANCI/BRIP1/BRCA2/BRCA1/BARD1/MCM8/PALB2
KEGG_MEDICUS_VARIANT_MUTATION_CAUSED_ABERRANT_PSEN1_TO_MGLUR5_CA2_APOPTOTIC_PATHWAY	KEGG_MEDICUS_VARIANT_MUTATION_CAUSED_ABERRANT_PSEN1_TO_MGLUR5_CA2_APOPTOTIC_PATHWAY	KEGG_MEDICUS_VARIANT_MUTATION_CAUSED_ABERRANT_PSEN1_TO_MGLUR5_CA2_APOPTOTIC_PATHWAY	13	-0.678097	-1.93056	0.0035914	0.0217597	0.0157332	3813	tags=54%	list=20%	signal=43%	SLC25A5/ITPR1/VDAC3/VDAC2/SLC25A6/PSEN1/SLC25A4
KEGG_MEDICUS_VARIANT_MUTATION_CAUSED_ABERRANT_ABETA_TO_ELECTRON_TRANSFER_IN_COMPLEX_I	KEGG_MEDICUS_VARIANT_MUTATION_CAUSED_ABERRANT_ABETA_TO_ELECTRON_TRANSFER_IN_COMPLEX_I	KEGG_MEDICUS_VARIANT_MUTATION_CAUSED_ABERRANT_ABETA_TO_ELECTRON_TRANSFER_IN_COMPLEX_I	51	-0.40099	-1.69502	0.00370621	0.0221298	0.0160009	6327	tags=61%	list=32%	signal=41%	CHRNA7/NDUFS5/NDUFA4/NDUFAB1/NDUFC1/MT-ND5/NDUFB11/CAPN2/NDUFA1/NDUFB1/NDUFV3/NDUFS2/NDUFB2/NDUFB10/NDUFA12/NDUFS3/NDUFA8/NDUFB5/NDUFA6/NDUFB9/NDUFB7/MT-ND6/NDUFC2/NDUFB6/NDUFS1/NDUFA5/NDUFV1/NDUFA10/NDUFS4/MAPT/APP
KEGG_MEDICUS_VARIANT_AMPLIFIED_MYC_TO_CELL_CYCLE_G1_S	KEGG_MEDICUS_VARIANT_AMPLIFIED_MYC_TO_CELL_CYCLE_G1_S	KEGG_MEDICUS_VARIANT_AMPLIFIED_MYC_TO_CELL_CYCLE_G1_S	11	0.74533	1.67208	0.00407286	0.0239717	0.0173326	2464	tags=55%	list=13%	signal=48%	E2F2/E2F3/E2F1/MAX/CCND2/CDK6
KEGG_MEDICUS_REFERENCE_MDA5_IRF7_3_SIGNALING_PATHWAY	KEGG_MEDICUS_REFERENCE_MDA5_IRF7_3_SIGNALING_PATHWAY	KEGG_MEDICUS_REFERENCE_MDA5_IRF7_3_SIGNALING_PATHWAY	24	0.634621	1.69744	0.0047562	0.027216	0.0196784	1666	tags=29%	list=9%	signal=27%	IKBKE/IFNB1/IRF7/TANK/TBK1/IRF3/IFIH1
KEGG_MEDICUS_VARIANT_MUTATION_INACTIVATED_UBQLN2_TO_26S_PROTEASOME_MEDIATED_PROTEIN_DEGRADATION	KEGG_MEDICUS_VARIANT_MUTATION_INACTIVATED_UBQLN2_TO_26S_PROTEASOME_MEDIATED_PROTEIN_DEGRADATION	KEGG_MEDICUS_VARIANT_MUTATION_INACTIVATED_UBQLN2_TO_26S_PROTEASOME_MEDIATED_PROTEIN_DEGRADATION	39	0.569396	1.6582	0.00473925	0.027216	0.0196784	5911	tags=62%	list=30%	signal=43%	PSMA8/PSMA5/PSMA4/PSMB2/PSMD14/PSMB3/PSMD13/PSMC2/PSMC4/PSMD11/PSMA3/PSMB4/PSMC5/PSMD7/PSMD12/PSMA1/ADRM1/PSMD4/PSMD1/PSMB6/PSMD6/PSMD3/PSMB1/PSMA7
KEGG_MEDICUS_REFERENCE_TYPE_I_IFN_SIGNALING_PATHWAY	KEGG_MEDICUS_REFERENCE_TYPE_I_IFN_SIGNALING_PATHWAY	KEGG_MEDICUS_REFERENCE_TYPE_I_IFN_SIGNALING_PATHWAY	23	0.62925	1.67843	0.00489716	0.0273495	0.0197749	3218	tags=35%	list=16%	signal=29%	STAT1/STAT2/IFNB1/IRF9/IRF7/IFNAR2/TYK2/EIF2AK2
KEGG_MEDICUS_VARIANT_MUTATION_CAUSED_ABERRANT_SNCA_TO_26S_PROTEASOME_MEDIATED_PROTEIN_DEGRADATION	KEGG_MEDICUS_VARIANT_MUTATION_CAUSED_ABERRANT_SNCA_TO_26S_PROTEASOME_MEDIATED_PROTEIN_DEGRADATION	KEGG_MEDICUS_VARIANT_MUTATION_CAUSED_ABERRANT_SNCA_TO_26S_PROTEASOME_MEDIATED_PROTEIN_DEGRADATION	35	0.571062	1.62824	0.00491229	0.0273495	0.0197749	5911	tags=69%	list=30%	signal=48%	PSMA8/PSMA5/PSMA4/PSMB2/PSMD14/PSMB3/PSMD13/PSMC2/PSMC4/PSMD11/PSMA3/PSMB4/PSMC5/PSMD7/PSMD12/PSMA1/ADRM1/PSMD4/PSMD1/PSMB6/PSMD6/PSMD3/PSMB1/PSMA7
KEGG_MEDICUS_ENV_FACTOR_NNK_NNN_TO_CHRNA7_E2F_SIGNALING_PATHWAY	KEGG_MEDICUS_ENV_FACTOR_NNK_NNN_TO_CHRNA7_E2F_SIGNALING_PATHWAY	KEGG_MEDICUS_ENV_FACTOR_NNK_NNN_TO_CHRNA7_E2F_SIGNALING_PATHWAY	10	0.758094	1.65435	0.00550413	0.030236	0.021862	1822	tags=50%	list=9%	signal=45%	BIRC5/CDC25A/CDC6/E2F1/SRC
KEGG_MEDICUS_VARIANT_MUTATION_INACTIVATED_VCP_TO_26S_PROTEASOME_MEDIATED_PROTEIN_DEGRADATION	KEGG_MEDICUS_VARIANT_MUTATION_INACTIVATED_VCP_TO_26S_PROTEASOME_MEDIATED_PROTEIN_DEGRADATION	KEGG_MEDICUS_VARIANT_MUTATION_INACTIVATED_VCP_TO_26S_PROTEASOME_MEDIATED_PROTEIN_DEGRADATION	39	0.564146	1.64291	0.0060436	0.0323372	0.0233813	5911	tags=62%	list=30%	signal=43%	PSMA8/PSMA5/PSMA4/PSMB2/PSMD14/PSMB3/PSMD13/PSMC2/PSMC4/PSMD11/PSMA3/PSMB4/PSMC5/PSMD7/PSMD12/PSMA1/ADRM1/PSMD4/PSMD1/PSMB6/PSMD6/PSMD3/PSMB1/PSMA7
KEGG_MEDICUS_REFERENCE_GF_RTK_RAS_PI3K_SIGNALING_PATHWAY	KEGG_MEDICUS_REFERENCE_GF_RTK_RAS_PI3K_SIGNALING_PATHWAY	KEGG_MEDICUS_REFERENCE_GF_RTK_RAS_PI3K_SIGNALING_PATHWAY	88	-0.311867	-1.36987	0.00598159	0.0323372	0.0233813	3802	tags=38%	list=19%	signal=30%	TGFA/FGF10/ERBB3/AKT3/FGF1/EFNA1/PDGFC/VEGFB/ERBB4/FGF9/FGFR3/AKT1/PDGFB/EGF/ANGPT1/FLT1/FGFR2/NTRK2/NGFR/KITLG/FGFR1/KIT/FLT4/ANGPT4/KDR/IGF2/TEK/PIK3R3/ERBB2/SOS2/PDGFD/INSR/IGF1R
KEGG_MEDICUS_REFERENCE_TLR1_2_4_NFKB_SIGNALING_PATHWAY	KEGG_MEDICUS_REFERENCE_TLR1_2_4_NFKB_SIGNALING_PATHWAY	KEGG_MEDICUS_REFERENCE_TLR1_2_4_NFKB_SIGNALING_PATHWAY	20	0.634097	1.63688	0.00672789	0.0355371	0.0256949	2868	tags=50%	list=15%	signal=43%	IL12A/TLR2/MYD88/TLR1/TNF/IKBKB/IRAK4/TLR4/IL6/IRAK1
KEGG_MEDICUS_VARIANT_MUTATION_CAUSED_ABERRANT_SOD1_TO_26S_PROTEASOME_MEDIATED_PROTEIN_DEGRADATION	KEGG_MEDICUS_VARIANT_MUTATION_CAUSED_ABERRANT_SOD1_TO_26S_PROTEASOME_MEDIATED_PROTEIN_DEGRADATION	KEGG_MEDICUS_VARIANT_MUTATION_CAUSED_ABERRANT_SOD1_TO_26S_PROTEASOME_MEDIATED_PROTEIN_DEGRADATION	40	0.553561	1.61812	0.00698381	0.0364219	0.0263347	5911	tags=60%	list=30%	signal=42%	PSMA8/PSMA5/PSMA4/PSMB2/PSMD14/PSMB3/PSMD13/PSMC2/PSMC4/PSMD11/PSMA3/PSMB4/PSMC5/PSMD7/PSMD12/PSMA1/ADRM1/PSMD4/PSMD1/PSMB6/PSMD6/PSMD3/PSMB1/PSMA7
KEGG_MEDICUS_REFERENCE_RIG_I_IRF7_3_SIGNALING_PATHWAY	KEGG_MEDICUS_REFERENCE_RIG_I_IRF7_3_SIGNALING_PATHWAY	KEGG_MEDICUS_REFERENCE_RIG_I_IRF7_3_SIGNALING_PATHWAY	23	0.616842	1.64533	0.00760219	0.0391513	0.0283081	1536	tags=26%	list=8%	signal=24%	IKBKE/IFNB1/IRF7/TANK/TBK1/IRF3
KEGG_MEDICUS_REFERENCE_WNT_SIGNALING_MODULATION_SOST_LRP4	KEGG_MEDICUS_REFERENCE_WNT_SIGNALING_MODULATION_SOST_LRP4	KEGG_MEDICUS_REFERENCE_WNT_SIGNALING_MODULATION_SOST_LRP4	14	-0.606791	-1.77173	0.00778502	0.0395979	0.0286311	2244	tags=50%	list=11%	signal=44%	FZD7/FZD3/LRP4/LRP6/FZD9/FZD4/LRP5
KEGG_MEDICUS_PATHOGEN_SALMONELLA_SOPE_TO_RAC_SIGNALING_PATHWAY	KEGG_MEDICUS_PATHOGEN_SALMONELLA_SOPE_TO_RAC_SIGNALING_PATHWAY	KEGG_MEDICUS_PATHOGEN_SALMONELLA_SOPE_TO_RAC_SIGNALING_PATHWAY	20	0.626135	1.61632	0.00815934	0.0409957	0.0296418	2375	tags=55%	list=12%	signal=48%	ARPC3/ARPC5/ARPC1B/ARPC2/ARPC5L/ACTB/ACTR3/ABI1/RAC1/ACTR2/ARPC4
KEGG_MEDICUS_REFERENCE_TYPE_II_INTERFERON_TO_JAK_STAT_SIGNALING_PATHWAY	KEGG_MEDICUS_REFERENCE_TYPE_II_INTERFERON_TO_JAK_STAT_SIGNALING_PATHWAY	KEGG_MEDICUS_REFERENCE_TYPE_II_INTERFERON_TO_JAK_STAT_SIGNALING_PATHWAY	20	0.625031	1.61348	0.0083502	0.0414492	0.0299696	1812	tags=20%	list=9%	signal=18%	IL27/STAT1/JAK2/IFNGR2
KEGG_MEDICUS_REFERENCE_TLR7_9_IRF7_SIGNALING_PATHWAY	KEGG_MEDICUS_REFERENCE_TLR7_9_IRF7_SIGNALING_PATHWAY	KEGG_MEDICUS_REFERENCE_TLR7_9_IRF7_SIGNALING_PATHWAY	20	0.623017	1.60828	0.00873192	0.042828	0.0309666	4163	tags=40%	list=21%	signal=32%	MYD88/IFNB1/TLR7/IRF7/IRAK4/IRAK1/TLR9/IFNA21
KEGG_MEDICUS_REFERENCE_IL10_FAMILY_TO_JAK_STAT_SIGNALING_PATHWAY	KEGG_MEDICUS_REFERENCE_IL10_FAMILY_TO_JAK_STAT_SIGNALING_PATHWAY	KEGG_MEDICUS_REFERENCE_IL10_FAMILY_TO_JAK_STAT_SIGNALING_PATHWAY	13	0.705344	1.6539	0.00950353	0.0459563	0.0332285	2370	tags=46%	list=12%	signal=41%	IL10RA/IL24/IL26/IL10/IL10RB/TYK2
KEGG_MEDICUS_REFERENCE_P16_CELL_CYCLE_G1_S	KEGG_MEDICUS_REFERENCE_P16_CELL_CYCLE_G1_S	KEGG_MEDICUS_REFERENCE_P16_CELL_CYCLE_G1_S	10	0.737499	1.60941	0.00959281	0.0459563	0.0332285	2584	tags=60%	list=13%	signal=52%	E2F2/E2F3/E2F1/CCND2/CDK6/CDKN2A
KEGG_MEDICUS_REFERENCE_EXTRINSIC_APOPTOTIC_PATHWAY	KEGG_MEDICUS_REFERENCE_EXTRINSIC_APOPTOTIC_PATHWAY	KEGG_MEDICUS_REFERENCE_EXTRINSIC_APOPTOTIC_PATHWAY	10	0.735165	1.60431	0.0100122	0.0474139	0.0342824	1457	tags=50%	list=7%	signal=46%	TRAF5/CASP3/TRAF2/CASP8/TNF
KEGG_MEDICUS_REFERENCE_ARNO_ARF_ACTB_G_SIGNALING_PATHWAY	KEGG_MEDICUS_REFERENCE_ARNO_ARF_ACTB_G_SIGNALING_PATHWAY	KEGG_MEDICUS_REFERENCE_ARNO_ARF_ACTB_G_SIGNALING_PATHWAY	25	0.603717	1.63037	0.0106731	0.0499693	0.0361301	2375	tags=48%	list=12%	signal=42%	CYTH4/ARPC3/ARPC5/CYTH1/ARPC1B/ARPC2/ARPC5L/ACTB/ACTR3/ABI1/ACTR2/ARPC4
GSEA_results_ITGAX
	ID	Description	setSize	enrichmentScore	NES	pvalue	p.adjust	qvalue	rank	leading_edge	core_enrichment
KEGG_MEDICUS_REFERENCE_TRANSLATION_INITIATION	KEGG_MEDICUS_REFERENCE_TRANSLATION_INITIATION	KEGG_MEDICUS_REFERENCE_TRANSLATION_INITIATION	81	-0.623222	-2.88225	1e-10	4.12e-08	3.6e-08	6155	tags=79%	list=32%	signal=54%	RPL37/RPL36A/RPS27/RPL13A/RPL13/RPS15A/RPS11/RPL36/RPL35/RPS16/RPL18/RPS12/FAU/RPL18A/RPS7/RPL8/RPS10/RPL38/RPS8/RPL30/RPL23A/RPS18/RPL41/RPL29/RPL7A/RPS17/RPS28/RPL11/RPL14/RPL37A/RPS3/RPS5/RPS24/RPL26/RPL6/RPL10/RPL3/RPS27A/RPL27/RPL4/RPS21/RPL32/RPS14/RPS25/RPL24/RPL23/RPL31/RPL17/RPL39/RPS29/RPL34/RPL35A/RPS13/RPL10A/RPS6/RPL9/RPS4X/RPS23/RPL21/RPL5/RPS3A/RPL22/RPL7/RPL15
KEGG_MEDICUS_REFERENCE_ANTIGEN_PROCESSING_AND_PRESENTATION_BY_MHC_CLASS_II_MOLECULES	KEGG_MEDICUS_REFERENCE_ANTIGEN_PROCESSING_AND_PRESENTATION_BY_MHC_CLASS_II_MOLECULES	KEGG_MEDICUS_REFERENCE_ANTIGEN_PROCESSING_AND_PRESENTATION_BY_MHC_CLASS_II_MOLECULES	13	0.898072	2.13608	2.53561e-08	5.22335e-06	4.56409e-06	1139	tags=92%	list=6%	signal=87%	HLA-DMB/HLA-DMA/HLA-DQA1/CD74/HLA-DPB1/HLA-DOB/HLA-DRA/HLA-DRB1/HLA-DOA/HLA-DPA1/HLA-DRB5/HLA-DQB1
KEGG_MEDICUS_REFERENCE_TCR_PLCG_ITPR_SIGNALING_PATHWAY	KEGG_MEDICUS_REFERENCE_TCR_PLCG_ITPR_SIGNALING_PATHWAY	KEGG_MEDICUS_REFERENCE_TCR_PLCG_ITPR_SIGNALING_PATHWAY	19	0.806911	2.1035	2.51289e-07	3.45104e-05	3.01547e-05	710	tags=58%	list=4%	signal=56%	VAV1/ZAP70/CD4/LAT/LCP2/GRAP2/LCK/CD247/CD3E/CD3D/CD3G
KEGG_MEDICUS_PATHOGEN_HTLV_1_TAX_TO_NFY_MEDIATED_TRANSCRIPTION	KEGG_MEDICUS_PATHOGEN_HTLV_1_TAX_TO_NFY_MEDIATED_TRANSCRIPTION	KEGG_MEDICUS_PATHOGEN_HTLV_1_TAX_TO_NFY_MEDIATED_TRANSCRIPTION	13	0.873692	2.07809	3.54275e-07	3.64903e-05	3.18847e-05	1139	tags=85%	list=6%	signal=80%	HLA-DMB/HLA-DMA/HLA-DQA1/HLA-DPB1/HLA-DOB/HLA-DRA/HLA-DRB1/HLA-DOA/HLA-DPA1/HLA-DRB5/HLA-DQB1
KEGG_MEDICUS_PATHOGEN_SARS_COV_2_NSP1_TO_TRANSLATION_INITIATION	KEGG_MEDICUS_PATHOGEN_SARS_COV_2_NSP1_TO_TRANSLATION_INITIATION	KEGG_MEDICUS_PATHOGEN_SARS_COV_2_NSP1_TO_TRANSLATION_INITIATION	34	-0.614716	-2.48054	8.74767e-07	7.11909e-05	6.22057e-05	5809	tags=74%	list=30%	signal=52%	RPS27/RPS15A/RPS11/RPS16/RPS12/FAU/RPS7/RPS10/RPS8/RPS18/RPS17/RPS28/RPS3/RPS5/RPS24/RPS27A/RPS21/RPS14/RPS25/RPS29/RPS13/RPS6/RPS4X/RPS23/RPS3A
KEGG_MEDICUS_REFERENCE_CYTOKINE_JAK_STAT_SIGNALING_PATHWAY	KEGG_MEDICUS_REFERENCE_CYTOKINE_JAK_STAT_SIGNALING_PATHWAY	KEGG_MEDICUS_REFERENCE_CYTOKINE_JAK_STAT_SIGNALING_PATHWAY	45	0.659144	1.99515	1.03676e-06	7.11909e-05	6.22057e-05	3180	tags=56%	list=16%	signal=47%	IL12RB1/IL2RG/STAT2/STAT5A/STAT4/JAK3/IL2RB/IL23A/CSF2RB/IL7R/IFNG/IL2/STAT1/IL2RA/IL15/IL4R/STAT6/PIM1/IFNGR2/IFNAR2/JAK2/IL15RA/IL13/IL4/IL12A
KEGG_MEDICUS_REFERENCE_IL2_FAMILY_TO_JAK_STAT_SIGNALING_PATHWAY	KEGG_MEDICUS_REFERENCE_IL2_FAMILY_TO_JAK_STAT_SIGNALING_PATHWAY	KEGG_MEDICUS_REFERENCE_IL2_FAMILY_TO_JAK_STAT_SIGNALING_PATHWAY	23	0.743658	2.0228	1.49714e-05	0.000881172	0.000769956	3024	tags=65%	list=15%	signal=55%	IL2RG/STAT5A/JAK3/IL2RB/IL7R/IL21R/IL9R/IL2/STAT1/IL2RA/IL15/IL4R/STAT6/IL15RA/IL4
KEGG_MEDICUS_REFERENCE_IFN_RIPK1_3_SIGNALING_PATHWAY	KEGG_MEDICUS_REFERENCE_IFN_RIPK1_3_SIGNALING_PATHWAY	KEGG_MEDICUS_REFERENCE_IFN_RIPK1_3_SIGNALING_PATHWAY	31	0.654691	1.87788	4.67655e-05	0.00240842	0.00210445	2793	tags=42%	list=14%	signal=36%	STAT2/RIPK3/IRF9/STAT5A/TYK2/STAT4/JAK3/IFNG/STAT1/STAT6/IFNGR2/IFNAR2/JAK2
KEGG_MEDICUS_REFERENCE_BMP_SIGNALING_PATHWAY	KEGG_MEDICUS_REFERENCE_BMP_SIGNALING_PATHWAY	KEGG_MEDICUS_REFERENCE_BMP_SIGNALING_PATHWAY	20	-0.657006	-2.38164	9.39948e-05	0.00387258	0.00338381	3661	tags=70%	list=19%	signal=57%	BMP6/ACVR2B/BMP4/BMPR1B/BMP2/BMP5/ACVR1/BMPR1A/SMAD5/GDF6/SMAD1/ACVR2A/SMAD4/BMPR2
KEGG_MEDICUS_VARIANT_SCRAPIE_CONFORMATION_PRPSC_TO_PRNP_PI3K_NOX2_SIGNALING_PATHWAY	KEGG_MEDICUS_VARIANT_SCRAPIE_CONFORMATION_PRPSC_TO_PRNP_PI3K_NOX2_SIGNALING_PATHWAY	KEGG_MEDICUS_VARIANT_SCRAPIE_CONFORMATION_PRPSC_TO_PRNP_PI3K_NOX2_SIGNALING_PATHWAY	16	0.758003	1.89908	9.21368e-05	0.00387258	0.00338381	707	tags=44%	list=4%	signal=42%	NCF2/NCF1/NCF4/PIK3CD/RAC2/CYBB/CYBA
KEGG_MEDICUS_VARIANT_NOTCH_OVEREXPRESSION_TO_NOTCH_SIGNALING_PATHWAY	KEGG_MEDICUS_VARIANT_NOTCH_OVEREXPRESSION_TO_NOTCH_SIGNALING_PATHWAY	KEGG_MEDICUS_VARIANT_NOTCH_OVEREXPRESSION_TO_NOTCH_SIGNALING_PATHWAY	16	-0.688476	-2.27945	0.000166745	0.00624536	0.00545711	4087	tags=69%	list=21%	signal=54%	HEYL/NOTCH4/JAG2/DLL1/FLT4/ERBB2/HES1/DLL4/HEY2/JAG1/HEY1
KEGG_MEDICUS_REFERENCE_MITOCHONDRIAL_COMPLEX_UCP1_IN_THERMOGENESIS	KEGG_MEDICUS_REFERENCE_MITOCHONDRIAL_COMPLEX_UCP1_IN_THERMOGENESIS	KEGG_MEDICUS_REFERENCE_MITOCHONDRIAL_COMPLEX_UCP1_IN_THERMOGENESIS	57	-0.41702	-1.94544	0.000221366	0.00760024	0.00664098	5542	tags=44%	list=28%	signal=32%	COX15/NDUFA1/COX20/NDUFA4/SDHC/NDUFB9/NDUFS3/UQCRC2/NDUFAF1/NDUFA8/NDUFS1/SDHA/NDUFA6/SDHB/COA3/UQCRFS1/COX11/NDUFA12/NDUFAF2/UQCRB/SDHD/NDUFAF4/NDUFS4/NDUFC2/COX16
KEGG_MEDICUS_REFERENCE_GF_RTK_RAS_PI3K_SIGNALING_PATHWAY	KEGG_MEDICUS_REFERENCE_GF_RTK_RAS_PI3K_SIGNALING_PATHWAY	KEGG_MEDICUS_REFERENCE_GF_RTK_RAS_PI3K_SIGNALING_PATHWAY	88	-0.316459	-1.49643	0.000378375	0.0119916	0.0104781	2510	tags=28%	list=13%	signal=25%	KRAS/FLT4/ERBB2/PDGFC/EGF/ANGPT4/ANGPT2/FGF1/PIK3CA/TGFA/AKT3/NGFR/IGF2/KIT/FGF9/INSR/ERBB4/FLT1/SOS2/TEK/KDR/PIK3R3/ANGPT1/PDGFD/KITLG
KEGG_MEDICUS_REFERENCE_CCR_CXCR_GNB_G_PI3K_RAC_SIGNALING_PATHWAY	KEGG_MEDICUS_REFERENCE_CCR_CXCR_GNB_G_PI3K_RAC_SIGNALING_PATHWAY	KEGG_MEDICUS_REFERENCE_CCR_CXCR_GNB_G_PI3K_RAC_SIGNALING_PATHWAY	31	0.604842	1.73489	0.000835817	0.0234048	0.0204508	3012	tags=52%	list=15%	signal=44%	PIK3R5/CCL4/PIK3R6/CCL3/CCR4/CCR8/CCR3/GNG3/GNGT2/PIK3CG/CXCL8/CCL1/GNB4/PREX1/GNB3/CXCR2
KEGG_MEDICUS_REFERENCE_GF_RTK_PI3K_SIGNALING_PATHWAY	KEGG_MEDICUS_REFERENCE_GF_RTK_PI3K_SIGNALING_PATHWAY	KEGG_MEDICUS_REFERENCE_GF_RTK_PI3K_SIGNALING_PATHWAY	82	-0.32537	-1.48048	0.000852116	0.0234048	0.0204508	2418	tags=28%	list=12%	signal=25%	FLT4/ERBB2/PDGFC/EGF/ANGPT4/ANGPT2/FGF1/PIK3CA/TGFA/AKT3/NGFR/IGF2/KIT/FGF9/INSR/ERBB4/FLT1/TEK/KDR/PIK3R3/ANGPT1/PDGFD/KITLG
KEGG_MEDICUS_REFERENCE_PRNP_PI3K_NOX2_SIGNALING_PATHWAY	KEGG_MEDICUS_REFERENCE_PRNP_PI3K_NOX2_SIGNALING_PATHWAY	KEGG_MEDICUS_REFERENCE_PRNP_PI3K_NOX2_SIGNALING_PATHWAY	29	0.604772	1.71972	0.00183636	0.0472863	0.0413181	707	tags=24%	list=4%	signal=23%	NCF2/NCF1/NCF4/PIK3CD/RAC2/CYBB/CYBA
KEGG_MEDICUS_REFERENCE_N_GLYCAN_PRECURSOR_BIOSYNTHESIS_ALG6_TO_OST	KEGG_MEDICUS_REFERENCE_N_GLYCAN_PRECURSOR_BIOSYNTHESIS_ALG6_TO_OST	KEGG_MEDICUS_REFERENCE_N_GLYCAN_PRECURSOR_BIOSYNTHESIS_ALG6_TO_OST	11	-0.713697	-2.05456	0.0019828	0.0480539	0.0419888	5471	tags=91%	list=28%	signal=65%	TUSC3/ALG6/ALG10/RPN1/RPN2/STT3A/STT3B/ALG8/ALG10B/DAD1
GSEA_results_KLRK1
	ID	Description	setSize	enrichmentScore	NES	pvalue	p.adjust	qvalue	rank	leading_edge	core_enrichment
KEGG_MEDICUS_REFERENCE_MITOCHONDRIAL_COMPLEX_UCP1_IN_THERMOGENESIS	KEGG_MEDICUS_REFERENCE_MITOCHONDRIAL_COMPLEX_UCP1_IN_THERMOGENESIS	KEGG_MEDICUS_REFERENCE_MITOCHONDRIAL_COMPLEX_UCP1_IN_THERMOGENESIS	57	-0.603333	-2.90192	1e-10	4.08e-08	3.36842e-08	3054	tags=60%	list=16%	signal=50%	COX10/SDHC/NDUFAF1/NDUFAF2/NDUFB3/COX6B1/NDUFS6/COX14/NDUFA1/COX4I1/NDUFS3/COX5A/NDUFB7/CYC1/NDUFB10/NDUFA4/NDUFB11/SDHA/NDUFS1/NDUFAF4/NDUFA12/NDUFA8/COX8A/UQCRC2/SDHD/NDUFA6/NDUFC2/NDUFB9/SDHB/COA3/UQCRB/NDUFS4/UQCRFS1/COX16
KEGG_MEDICUS_PATHOGEN_SARS_COV_2_NSP1_TO_TRANSLATION_INITIATION	KEGG_MEDICUS_PATHOGEN_SARS_COV_2_NSP1_TO_TRANSLATION_INITIATION	KEGG_MEDICUS_PATHOGEN_SARS_COV_2_NSP1_TO_TRANSLATION_INITIATION	34	-0.717543	-3.0879	2.5214e-10	5.14366e-08	4.24657e-08	5508	tags=94%	list=28%	signal=68%	RPSA/RPS20/RPS27A/RPS24/RPS2/RPS26/RPS18/RPS15/RPS4Y1/RPS8/RPS15A/RPS7/FAU/RPS27/RPS25/RPS11/RPS3/RPS9/RPS4X/RPS6/RPS14/RPS12/RPS17/RPS16/RPS10/RPS28/RPS13/RPS21/RPS29/RPS23/RPS5/RPS3A
KEGG_MEDICUS_VARIANT_MUTATION_INACTIVATED_PINK1_TO_ELECTRON_TRANSFER_IN_COMPLEX_I	KEGG_MEDICUS_VARIANT_MUTATION_INACTIVATED_PINK1_TO_ELECTRON_TRANSFER_IN_COMPLEX_I	KEGG_MEDICUS_VARIANT_MUTATION_INACTIVATED_PINK1_TO_ELECTRON_TRANSFER_IN_COMPLEX_I	45	-0.592423	-2.68225	8.29477e-09	1.12809e-06	9.31343e-07	2289	tags=47%	list=12%	signal=41%	NDUFB3/NDUFS6/NDUFA1/NDUFS3/NDUFB7/NDUFB10/NDUFA4/NDUFB11/NDUFS1/NDUFA5/NDUFA12/NDUFA8/NDUFA6/NDUFC2/NDUFB9/NDUFB2/NDUFAB1/NDUFB6/NDUFB5/NDUFS4/PINK1
KEGG_MEDICUS_VARIANT_MUTATION_CAUSED_ABERRANT_SNCA_TO_ELECTRON_TRANSFER_IN_COMPLEX_I	KEGG_MEDICUS_VARIANT_MUTATION_CAUSED_ABERRANT_SNCA_TO_ELECTRON_TRANSFER_IN_COMPLEX_I	KEGG_MEDICUS_VARIANT_MUTATION_CAUSED_ABERRANT_SNCA_TO_ELECTRON_TRANSFER_IN_COMPLEX_I	45	-0.582126	-2.63563	1.73317e-08	1.76783e-06	1.45951e-06	2289	tags=47%	list=12%	signal=41%	NDUFB3/NDUFS6/SNCA/NDUFA1/NDUFS3/NDUFB7/NDUFB10/NDUFA4/NDUFB11/NDUFS1/NDUFA5/NDUFA12/NDUFA8/NDUFA6/NDUFC2/NDUFB9/NDUFB2/NDUFAB1/NDUFB6/NDUFB5/NDUFS4
KEGG_MEDICUS_VARIANT_MUTATION_CAUSED_ABERRANT_ABETA_TO_ELECTRON_TRANSFER_IN_COMPLEX_I	KEGG_MEDICUS_VARIANT_MUTATION_CAUSED_ABERRANT_ABETA_TO_ELECTRON_TRANSFER_IN_COMPLEX_I	KEGG_MEDICUS_VARIANT_MUTATION_CAUSED_ABERRANT_ABETA_TO_ELECTRON_TRANSFER_IN_COMPLEX_I	51	-0.558463	-2.60169	3.63137e-08	2.9632e-06	2.4464e-06	2289	tags=45%	list=12%	signal=40%	NDUFB3/NDUFS6/NDUFA1/CAPN1/NDUFS3/NDUFB7/MAPT/NDUFB10/NDUFA4/NDUFB11/NDUFS1/NDUFA5/NDUFA12/NDUFA8/NDUFA6/NDUFC2/NDUFB9/NDUFB2/NDUFAB1/NDUFB6/NDUFB5/NDUFS4/APP
KEGG_MEDICUS_REFERENCE_ELECTRON_TRANSFER_IN_COMPLEX_I	KEGG_MEDICUS_REFERENCE_ELECTRON_TRANSFER_IN_COMPLEX_I	KEGG_MEDICUS_REFERENCE_ELECTRON_TRANSFER_IN_COMPLEX_I	44	-0.574911	-2.65825	5.0095e-08	3.40646e-06	2.81235e-06	2289	tags=45%	list=12%	signal=40%	NDUFB3/NDUFS6/NDUFA1/NDUFS3/NDUFB7/NDUFB10/NDUFA4/NDUFB11/NDUFS1/NDUFA5/NDUFA12/NDUFA8/NDUFA6/NDUFC2/NDUFB9/NDUFB2/NDUFAB1/NDUFB6/NDUFB5/NDUFS4
KEGG_MEDICUS_VARIANT_MUTATION_CAUSED_ABERRANT_TDP43_TO_ELECTRON_TRANSFER_IN_COMPLEX_I	KEGG_MEDICUS_VARIANT_MUTATION_CAUSED_ABERRANT_TDP43_TO_ELECTRON_TRANSFER_IN_COMPLEX_I	KEGG_MEDICUS_VARIANT_MUTATION_CAUSED_ABERRANT_TDP43_TO_ELECTRON_TRANSFER_IN_COMPLEX_I	45	-0.540843	-2.44871	3.15147e-07	1.83686e-05	1.5165e-05	2289	tags=44%	list=12%	signal=39%	NDUFB3/NDUFS6/NDUFA1/NDUFS3/NDUFB7/NDUFB10/NDUFA4/NDUFB11/NDUFS1/NDUFA5/NDUFA12/NDUFA8/NDUFA6/NDUFC2/NDUFB9/NDUFB2/NDUFAB1/NDUFB6/NDUFB5/NDUFS4
KEGG_MEDICUS_REFERENCE_RAB7_REGULATED_MICROTUBULE_MINUS_END_DIRECTED_TRANSPORT	KEGG_MEDICUS_REFERENCE_RAB7_REGULATED_MICROTUBULE_MINUS_END_DIRECTED_TRANSPORT	KEGG_MEDICUS_REFERENCE_RAB7_REGULATED_MICROTUBULE_MINUS_END_DIRECTED_TRANSPORT	43	-0.558373	-2.64293	4.89402e-07	2.49595e-05	2.06064e-05	3055	tags=56%	list=16%	signal=47%	TUBA1B/ACTR1B/DCTN5/DCTN6/DYNLRB1/DCTN2/DCTN4/TUBB2B/TUBB4A/TUBA1C/DYNC1I1/DYNLL1/TUBB4B/RAB7A/TUBA1A/DYNLT3/DCTN3/DYNC1H1/TUBB2A/DCTN1/DYNC1I2/ACTR10/DYNLL2/OSBPL1A
KEGG_MEDICUS_REFERENCE_TCR_PLCG_ITPR_SIGNALING_PATHWAY	KEGG_MEDICUS_REFERENCE_TCR_PLCG_ITPR_SIGNALING_PATHWAY	KEGG_MEDICUS_REFERENCE_TCR_PLCG_ITPR_SIGNALING_PATHWAY	19	0.82012	2.02137	6.58115e-07	2.98345e-05	2.46312e-05	2128	tags=63%	list=11%	signal=56%	ZAP70/LAT/GRAP2/CD3G/CD247/LCK/CD3E/CD3D/LCP2/VAV1/CD4/PLCG1
KEGG_MEDICUS_REFERENCE_COPI_VESICLE_FORMATION	KEGG_MEDICUS_REFERENCE_COPI_VESICLE_FORMATION	KEGG_MEDICUS_REFERENCE_COPI_VESICLE_FORMATION	23	-0.692959	-2.65417	9.99396e-07	4.07753e-05	3.36639e-05	3519	tags=74%	list=18%	signal=61%	COPZ2/TMED5/ARF1/COPZ1/TMED7/COPB2/TMED3/KDELR2/COPB1/TMED9/COPA/ARCN1/TMED2/TMED4/KDELR1/TMED10/TMED1
KEGG_MEDICUS_REFERENCE_CITRATE_CYCLE_SECOND_CARBON_OXIDATION_2	KEGG_MEDICUS_REFERENCE_CITRATE_CYCLE_SECOND_CARBON_OXIDATION_2	KEGG_MEDICUS_REFERENCE_CITRATE_CYCLE_SECOND_CARBON_OXIDATION_2	10	-0.867365	-2.47585	3.91944e-06	0.000145376	0.000120021	1636	tags=100%	list=8%	signal=92%	MDH1/SDHA/FH/SDHD/SDHB/SUCLG2/SUCLG1/SUCLA2/MDH2
KEGG_MEDICUS_REFERENCE_CYTOKINE_JAK_STAT_SIGNALING_PATHWAY	KEGG_MEDICUS_REFERENCE_CYTOKINE_JAK_STAT_SIGNALING_PATHWAY	KEGG_MEDICUS_REFERENCE_CYTOKINE_JAK_STAT_SIGNALING_PATHWAY	45	0.655704	1.81355	9.88341e-06	0.000336036	0.000277429	4001	tags=56%	list=20%	signal=44%	IFNG/STAT4/IL12RB1/IL2RG/STAT2/IL2RB/JAK3/IL12A/IL15/IL23A/STAT1/IL4/IL15RA/JAK2/STAT5A/IL7R/IL2/EPOR/CSF2RB/IL7/IL2RA/IL13/IL4R/IFNAR2/STAT6
KEGG_MEDICUS_REFERENCE_IL12_23_TO_JAK_STAT_SIGNALING_PATHWAY	KEGG_MEDICUS_REFERENCE_IL12_23_TO_JAK_STAT_SIGNALING_PATHWAY	KEGG_MEDICUS_REFERENCE_IL12_23_TO_JAK_STAT_SIGNALING_PATHWAY	10	0.882018	1.89982	1.78036e-05	0.000558758	0.000461307	1127	tags=60%	list=6%	signal=57%	STAT4/IL12RB1/IL12A/IL23A/TYK2/JAK2
KEGG_MEDICUS_REFERENCE_ISOLEUCINE_DEGRADATION	KEGG_MEDICUS_REFERENCE_ISOLEUCINE_DEGRADATION	KEGG_MEDICUS_REFERENCE_ISOLEUCINE_DEGRADATION	10	-0.834061	-2.38079	2.84052e-05	0.00082781	0.000683434	2577	tags=90%	list=13%	signal=78%	ECHS1/HSD17B10/ACADM/ACADS/ACAA2/HADHB/ACADSB/HADHA/HADH
KEGG_MEDICUS_REFERENCE_IL2_FAMILY_TO_JAK_STAT_SIGNALING_PATHWAY	KEGG_MEDICUS_REFERENCE_IL2_FAMILY_TO_JAK_STAT_SIGNALING_PATHWAY	KEGG_MEDICUS_REFERENCE_IL2_FAMILY_TO_JAK_STAT_SIGNALING_PATHWAY	23	0.733525	1.8684	7.35376e-05	0.00187521	0.00154816	4001	tags=74%	list=20%	signal=59%	IL2RG/IL2RB/JAK3/IL15/IL21R/STAT1/IL4/IL15RA/IL9R/STAT5A/IL7R/IL21/IL2/IL7/IL2RA/IL4R/STAT6
KEGG_MEDICUS_REFERENCE_ANTIGEN_PROCESSING_AND_PRESENTATION_BY_MHC_CLASS_I_MOLECULES	KEGG_MEDICUS_REFERENCE_ANTIGEN_PROCESSING_AND_PRESENTATION_BY_MHC_CLASS_I_MOLECULES	KEGG_MEDICUS_REFERENCE_ANTIGEN_PROCESSING_AND_PRESENTATION_BY_MHC_CLASS_I_MOLECULES	12	0.819844	1.83148	7.30427e-05	0.00187521	0.00154816	2782	tags=83%	list=14%	signal=72%	TAP2/HLA-F/TAP1/TAPBP/HLA-B/B2M/HLA-C/HLA-E/HLA-A/HLA-G
KEGG_MEDICUS_REFERENCE_IFN_RIPK1_3_SIGNALING_PATHWAY	KEGG_MEDICUS_REFERENCE_IFN_RIPK1_3_SIGNALING_PATHWAY	KEGG_MEDICUS_REFERENCE_IFN_RIPK1_3_SIGNALING_PATHWAY	31	0.659441	1.73964	0.000150901	0.00362162	0.00298998	2480	tags=39%	list=13%	signal=34%	IFNG/IRF9/STAT4/RIPK3/STAT2/JAK3/TYK2/STAT1/JAK2/STAT5A/IFNA5/IFNA21
KEGG_MEDICUS_REFERENCE_ANTIGEN_PROCESSING_AND_PRESENTATION_BY_MHC_CLASS_II_MOLECULES	KEGG_MEDICUS_REFERENCE_ANTIGEN_PROCESSING_AND_PRESENTATION_BY_MHC_CLASS_II_MOLECULES	KEGG_MEDICUS_REFERENCE_ANTIGEN_PROCESSING_AND_PRESENTATION_BY_MHC_CLASS_II_MOLECULES	13	0.794452	1.8003	0.000198685	0.00450352	0.00371808	2449	tags=85%	list=13%	signal=74%	HLA-DOB/HLA-DMA/HLA-DQA1/HLA-DMB/CD74/HLA-DOA/HLA-DPA1/HLA-DRB1/HLA-DPB1/HLA-DRA/HLA-DQB1
KEGG_MEDICUS_REFERENCE_ORGANIZATION_OF_THE_INNER_KINETOCHORE	KEGG_MEDICUS_REFERENCE_ORGANIZATION_OF_THE_INNER_KINETOCHORE	KEGG_MEDICUS_REFERENCE_ORGANIZATION_OF_THE_INNER_KINETOCHORE	15	0.762719	1.78843	0.000267866	0.00575208	0.00474888	3915	tags=87%	list=20%	signal=69%	CENPT/CENPK/CENPA/CENPO/ITGB3BP/CENPI/CENPC/CENPW/CENPM/CENPU/CENPL/CENPP/CENPH
KEGG_MEDICUS_VARIANT_MUTATION_CAUSED_ABERRANT_ABETA_TO_VGCC_CA2_APOPTOTIC_PATHWAY_N01006	KEGG_MEDICUS_VARIANT_MUTATION_CAUSED_ABERRANT_ABETA_TO_VGCC_CA2_APOPTOTIC_PATHWAY_N01006	KEGG_MEDICUS_VARIANT_MUTATION_CAUSED_ABERRANT_ABETA_TO_VGCC_CA2_APOPTOTIC_PATHWAY_N01006	10	-0.778473	-2.22211	0.000313857	0.00640268	0.00528601	2563	tags=80%	list=13%	signal=70%	CYCS/VDAC3/VDAC1/SLC25A6/SLC25A5/VDAC2/SLC25A4/APP
KEGG_MEDICUS_VARIANT_MUTATION_CAUSED_ABERRANT_ABETA_TO_ELECTRON_TRANSFER_IN_COMPLEX_IV	KEGG_MEDICUS_VARIANT_MUTATION_CAUSED_ABERRANT_ABETA_TO_ELECTRON_TRANSFER_IN_COMPLEX_IV	KEGG_MEDICUS_VARIANT_MUTATION_CAUSED_ABERRANT_ABETA_TO_ELECTRON_TRANSFER_IN_COMPLEX_IV	20	-0.573218	-2.2097	0.000382172	0.00742505	0.00613007	2701	tags=60%	list=14%	signal=52%	COX7B/COX6A1/COX6B1/COX7A2/COX4I1/COX4I2/COX7A1/COX5A/COX8A/COX7C/COX7A2L/APP
KEGG_MEDICUS_REFERENCE_ORGANIZATION_OF_THE_OUTER_KINETOCHORE	KEGG_MEDICUS_REFERENCE_ORGANIZATION_OF_THE_OUTER_KINETOCHORE	KEGG_MEDICUS_REFERENCE_ORGANIZATION_OF_THE_OUTER_KINETOCHORE	16	0.74869	1.77356	0.00043504	0.00806802	0.0066609	3457	tags=81%	list=18%	signal=67%	CENPT/NUF2/AURKB/NDC80/MIS12/SPC25/SPC24/DSN1/CDCA8/ZWINT/CENPC/CENPW/BIRC5
KEGG_MEDICUS_VARIANT_MUTATION_CAUSED_ABERRANT_PSEN1_TO_MGLUR5_CA2_APOPTOTIC_PATHWAY	KEGG_MEDICUS_VARIANT_MUTATION_CAUSED_ABERRANT_PSEN1_TO_MGLUR5_CA2_APOPTOTIC_PATHWAY	KEGG_MEDICUS_VARIANT_MUTATION_CAUSED_ABERRANT_PSEN1_TO_MGLUR5_CA2_APOPTOTIC_PATHWAY	13	-0.707798	-2.28585	0.000594509	0.0105461	0.00870676	2694	tags=69%	list=14%	signal=60%	ITPR1/CYCS/VDAC3/VDAC1/SLC25A6/SLC25A5/PSEN1/VDAC2/SLC25A4
KEGG_MEDICUS_ENV_FACTOR_ARSENIC_TO_ELECTRON_TRANSFER_IN_COMPLEX_IV	KEGG_MEDICUS_ENV_FACTOR_ARSENIC_TO_ELECTRON_TRANSFER_IN_COMPLEX_IV	KEGG_MEDICUS_ENV_FACTOR_ARSENIC_TO_ELECTRON_TRANSFER_IN_COMPLEX_IV	21	-0.553057	-2.1335	0.000697448	0.0118566	0.00978875	2701	tags=57%	list=14%	signal=49%	COX7B/COX6A1/COX6B1/COX7A2/COX4I1/COX4I2/COX7A1/COX5A/AS3MT/COX8A/COX7C/COX7A2L
KEGG_MEDICUS_REFERENCE_ASSEMBLY_AND_TRAFFICKING_OF_TELOMERASE	KEGG_MEDICUS_REFERENCE_ASSEMBLY_AND_TRAFFICKING_OF_TELOMERASE	KEGG_MEDICUS_REFERENCE_ASSEMBLY_AND_TRAFFICKING_OF_TELOMERASE	18	-0.620799	-2.34957	0.000750915	0.0122549	0.0101176	3689	tags=72%	list=19%	signal=59%	RUVBL2/NAF1/GAR1/CCT3/NOP10/CCT6A/CCT5/NHP2/TCP1/CCT8/CCT2/CCT4/CCT7
KEGG_MEDICUS_REFERENCE_BETA_OXIDATION	KEGG_MEDICUS_REFERENCE_BETA_OXIDATION	KEGG_MEDICUS_REFERENCE_BETA_OXIDATION	11	-0.718577	-2.12272	0.000817923	0.0128351	0.0105966	2577	tags=82%	list=13%	signal=71%	ECHS1/ACADM/ACADS/ACAA2/HADHB/ACADSB/HADHA/ACAT1/HADH
KEGG_MEDICUS_PATHOGEN_HTLV_1_TAX_TO_NFY_MEDIATED_TRANSCRIPTION	KEGG_MEDICUS_PATHOGEN_HTLV_1_TAX_TO_NFY_MEDIATED_TRANSCRIPTION	KEGG_MEDICUS_PATHOGEN_HTLV_1_TAX_TO_NFY_MEDIATED_TRANSCRIPTION	13	0.767277	1.73872	0.000921111	0.013919	0.0114914	2449	tags=77%	list=13%	signal=67%	HLA-DOB/HLA-DMA/HLA-DQA1/HLA-DMB/HLA-DOA/HLA-DPA1/HLA-DRB1/HLA-DPB1/HLA-DRA/HLA-DQB1
KEGG_MEDICUS_REFERENCE_LIGHT_HVEM_NFKB_SIGNALING_PATHWAY	KEGG_MEDICUS_REFERENCE_LIGHT_HVEM_NFKB_SIGNALING_PATHWAY	KEGG_MEDICUS_REFERENCE_LIGHT_HVEM_NFKB_SIGNALING_PATHWAY	10	0.811677	1.74831	0.00104232	0.015188	0.0125391	1790	tags=50%	list=9%	signal=45%	TRAF5/IKBKB/TNFSF14/TNFRSF14/TRAF2
KEGG_MEDICUS_VARIANT_MUTATION_INACTIVATED_SIGMAR1_TO_CA2_APOPTOTIC_PATHWAY	KEGG_MEDICUS_VARIANT_MUTATION_INACTIVATED_SIGMAR1_TO_CA2_APOPTOTIC_PATHWAY	KEGG_MEDICUS_VARIANT_MUTATION_INACTIVATED_SIGMAR1_TO_CA2_APOPTOTIC_PATHWAY	13	-0.672388	-2.1715	0.00185783	0.0240893	0.019888	2694	tags=62%	list=14%	signal=53%	ITPR1/CYCS/VDAC3/VDAC1/SLC25A6/SLC25A5/VDAC2/SLC25A4
KEGG_MEDICUS_REFERENCE_WNT_SIGNALING_MODULATION_SOST_LRP4	KEGG_MEDICUS_REFERENCE_WNT_SIGNALING_MODULATION_SOST_LRP4	KEGG_MEDICUS_REFERENCE_WNT_SIGNALING_MODULATION_SOST_LRP4	14	-0.636993	-2.08222	0.00188121	0.0240893	0.019888	4120	tags=71%	list=21%	signal=56%	FZD8/FZD5/FZD1/FZD4/FZD3/LRP6/FZD7/LRP4/FZD9/LRP5
KEGG_MEDICUS_REFERENCE_ELECTRON_TRANSFER_IN_COMPLEX_IV	KEGG_MEDICUS_REFERENCE_ELECTRON_TRANSFER_IN_COMPLEX_IV	KEGG_MEDICUS_REFERENCE_ELECTRON_TRANSFER_IN_COMPLEX_IV	19	-0.535163	-2.02803	0.00189978	0.0240893	0.019888	2701	tags=58%	list=14%	signal=50%	COX7B/COX6A1/COX6B1/COX7A2/COX4I1/COX4I2/COX7A1/COX5A/COX8A/COX7C/COX7A2L
KEGG_MEDICUS_REFERENCE_DEPHOSPHORYLATION_OF_KINETOCHORE	KEGG_MEDICUS_REFERENCE_DEPHOSPHORYLATION_OF_KINETOCHORE	KEGG_MEDICUS_REFERENCE_DEPHOSPHORYLATION_OF_KINETOCHORE	12	0.752476	1.68098	0.00172884	0.0240893	0.019888	3034	tags=67%	list=16%	signal=56%	NUF2/AURKB/NDC80/SPC25/SPC24/SKA1/SKA3/TTK
KEGG_MEDICUS_REFERENCE_HOMOLOGOUS_RECOMBINATION	KEGG_MEDICUS_REFERENCE_HOMOLOGOUS_RECOMBINATION	KEGG_MEDICUS_REFERENCE_HOMOLOGOUS_RECOMBINATION	32	0.611673	1.61886	0.0019484	0.0240893	0.019888	4452	tags=56%	list=23%	signal=44%	XRCC3/POLE/XRCC2/RAD54L/RAD54B/BRCA2/RAD51D/POLD1/RPA4/POLE2/BARD1/RFC4/RAD51/BRCA1/POLD4/RFC5/POLD3/PALB2
KEGG_MEDICUS_REFERENCE_DNA_REPLICATION_LICENSING	KEGG_MEDICUS_REFERENCE_DNA_REPLICATION_LICENSING	KEGG_MEDICUS_REFERENCE_DNA_REPLICATION_LICENSING	24	0.658159	1.67731	0.00201758	0.0242109	0.0199884	4508	tags=62%	list=23%	signal=48%	CCNE2/CCNA2/CDC7/ORC2/MTBP/ORC6/TICRR/CDC45/ORC1/CCNE1/DBF4/CDK2/MCM5/CDT1/CDC6
KEGG_MEDICUS_REFERENCE_LESION_BYPASS_BY_TLS_AND_DSB_FORMATION	KEGG_MEDICUS_REFERENCE_LESION_BYPASS_BY_TLS_AND_DSB_FORMATION	KEGG_MEDICUS_REFERENCE_LESION_BYPASS_BY_TLS_AND_DSB_FORMATION	15	0.713389	1.67276	0.00225929	0.0256053	0.0211396	2864	tags=53%	list=15%	signal=46%	FANCD2/SLX1A/SLX4/EME1/MUS81/FANCI/SLX1B/REV1
KEGG_MEDICUS_PATHOGEN_HSV_GD_TO_HVEM_NFKB_SIGNALING_PATHWAY	KEGG_MEDICUS_PATHOGEN_HSV_GD_TO_HVEM_NFKB_SIGNALING_PATHWAY	KEGG_MEDICUS_PATHOGEN_HSV_GD_TO_HVEM_NFKB_SIGNALING_PATHWAY	12	0.746934	1.6686	0.00222299	0.0256053	0.0211396	1790	tags=42%	list=9%	signal=38%	TRAF5/IKBKB/TNFRSF14/BIRC3/TRAF2
KEGG_MEDICUS_REFERENCE_CHOLESTEROL_BIOSYNTHESIS	KEGG_MEDICUS_REFERENCE_CHOLESTEROL_BIOSYNTHESIS	KEGG_MEDICUS_REFERENCE_CHOLESTEROL_BIOSYNTHESIS	13	-0.654449	-2.11356	0.00273387	0.0293531	0.0242337	2710	tags=69%	list=14%	signal=60%	EBP/DHCR24/MSMO1/TM7SF2/FDFT1/SC5D/NSDHL/CYP51A1/DHCR7
KEGG_MEDICUS_REFERENCE_GLYCOLYSIS	KEGG_MEDICUS_REFERENCE_GLYCOLYSIS	KEGG_MEDICUS_REFERENCE_GLYCOLYSIS	24	-0.492961	-1.94655	0.00267805	0.0293531	0.0242337	3996	tags=62%	list=20%	signal=50%	ALDOB/PKLR/ALDOC/PFKL/LDHA/GAPDH/PGAM4/PGAM1/ENO1/PKM/ALDOA/GPI/PFKM/PGK1/LDHB
KEGG_MEDICUS_PATHOGEN_HCV_CORE_TO_ERK_SIGNALING_PATHWAY	KEGG_MEDICUS_PATHOGEN_HCV_CORE_TO_ERK_SIGNALING_PATHWAY	KEGG_MEDICUS_PATHOGEN_HCV_CORE_TO_ERK_SIGNALING_PATHWAY	13	-0.650617	-2.10119	0.00288491	0.0301806	0.0249169	2467	tags=62%	list=13%	signal=54%	ARAF/YWHAG/YWHAB/MAP2K1/YWHAQ/MAPK1/MAPK3/YWHAE
KEGG_MEDICUS_VARIANT_MUTATION_CAUSED_ABERRANT_ABETA_TO_VGCC_CA2_APOPTOTIC_PATHWAY_N01004	KEGG_MEDICUS_VARIANT_MUTATION_CAUSED_ABERRANT_ABETA_TO_VGCC_CA2_APOPTOTIC_PATHWAY_N01004	KEGG_MEDICUS_VARIANT_MUTATION_CAUSED_ABERRANT_ABETA_TO_VGCC_CA2_APOPTOTIC_PATHWAY_N01004	14	-0.613924	-2.00681	0.00304654	0.0310747	0.025655	2563	tags=57%	list=13%	signal=50%	CYCS/VDAC3/VDAC1/SLC25A6/SLC25A5/VDAC2/SLC25A4/APP
KEGG_MEDICUS_REFERENCE_BMP_SIGNALING_PATHWAY	KEGG_MEDICUS_REFERENCE_BMP_SIGNALING_PATHWAY	KEGG_MEDICUS_REFERENCE_BMP_SIGNALING_PATHWAY	20	-0.500602	-1.92977	0.00315593	0.0314053	0.025928	5996	tags=75%	list=31%	signal=52%	SMAD4/GDF5/SMAD5/GDF7/BMP2/BMP5/BMP4/ACVR2A/GDF6/BMP6/BMPR1B/BMP7/BMPR2/SMAD1/ACVR1
KEGG_MEDICUS_VARIANT_MUTATION_CAUSED_ABERRANT_ABETA_TO_TRANSPORT_OF_CALCIUM	KEGG_MEDICUS_VARIANT_MUTATION_CAUSED_ABERRANT_ABETA_TO_TRANSPORT_OF_CALCIUM	KEGG_MEDICUS_VARIANT_MUTATION_CAUSED_ABERRANT_ABETA_TO_TRANSPORT_OF_CALCIUM	15	-0.601177	-2.05086	0.00348497	0.033854	0.0279496	2563	tags=53%	list=13%	signal=46%	CYCS/VDAC3/VDAC1/SLC25A6/SLC25A5/VDAC2/SLC25A4/APP
KEGG_MEDICUS_VARIANT_MUTATION_CAUSED_ABERRANT_HTT_TO_ELECTRON_TRANSFER_IN_COMPLEX_III	KEGG_MEDICUS_VARIANT_MUTATION_CAUSED_ABERRANT_HTT_TO_ELECTRON_TRANSFER_IN_COMPLEX_III	KEGG_MEDICUS_VARIANT_MUTATION_CAUSED_ABERRANT_HTT_TO_ELECTRON_TRANSFER_IN_COMPLEX_III	12	-0.646756	-1.97056	0.00448852	0.0425888	0.035161	1883	tags=58%	list=10%	signal=53%	UQCRQ/UQCR10/CYC1/UQCRC2/UQCRB/UQCRC1/UQCRFS1
KEGG_MEDICUS_REFERENCE_ELECTRON_TRANSFER_IN_COMPLEX_III	KEGG_MEDICUS_REFERENCE_ELECTRON_TRANSFER_IN_COMPLEX_III	KEGG_MEDICUS_REFERENCE_ELECTRON_TRANSFER_IN_COMPLEX_III	11	-0.655869	-1.93747	0.00526863	0.0488546	0.040334	1883	tags=64%	list=10%	signal=58%	UQCRQ/UQCR10/CYC1/UQCRC2/UQCRB/UQCRC1/UQCRFS1
GSEA_results_LAG3
	ID	Description	setSize	enrichmentScore	NES	pvalue	p.adjust	qvalue	rank	leading_edge	core_enrichment
KEGG_MEDICUS_REFERENCE_CYTOKINE_JAK_STAT_SIGNALING_PATHWAY	KEGG_MEDICUS_REFERENCE_CYTOKINE_JAK_STAT_SIGNALING_PATHWAY	KEGG_MEDICUS_REFERENCE_CYTOKINE_JAK_STAT_SIGNALING_PATHWAY	45	0.744875	2.40757	3.15468e-10	1.29973e-07	1.03939e-07	2723	tags=53%	list=14%	signal=46%	IFNG/IL2RG/IL12RB1/IL2RB/JAK3/STAT1/IL15RA/STAT5A/STAT4/IL12A/IL23A/STAT2/IL15/IL2RA/JAK2/CSF2RB/IL7R/IFNGR2/IL2/IL4/IL6/PIM1/IFNAR2/IL4R
KEGG_MEDICUS_REFERENCE_ANTIGEN_PROCESSING_AND_PRESENTATION_BY_MHC_CLASS_II_MOLECULES	KEGG_MEDICUS_REFERENCE_ANTIGEN_PROCESSING_AND_PRESENTATION_BY_MHC_CLASS_II_MOLECULES	KEGG_MEDICUS_REFERENCE_ANTIGEN_PROCESSING_AND_PRESENTATION_BY_MHC_CLASS_II_MOLECULES	13	0.922142	2.28766	7.79004e-09	1.60475e-06	1.28331e-06	743	tags=92%	list=4%	signal=89%	HLA-DOB/CD74/HLA-DMA/HLA-DQA1/HLA-DPB1/HLA-DOA/HLA-DRB1/HLA-DMB/HLA-DRA/HLA-DPA1/HLA-DQB1/HLA-DRB5
KEGG_MEDICUS_REFERENCE_TCR_PLCG_ITPR_SIGNALING_PATHWAY	KEGG_MEDICUS_REFERENCE_TCR_PLCG_ITPR_SIGNALING_PATHWAY	KEGG_MEDICUS_REFERENCE_TCR_PLCG_ITPR_SIGNALING_PATHWAY	19	0.851307	2.315	1.61613e-08	2.21948e-06	1.77491e-06	705	tags=58%	list=4%	signal=56%	CD3D/CD3E/LCK/CD247/CD3G/ZAP70/VAV1/GRAP2/LCP2/CD4/LAT
KEGG_MEDICUS_PATHOGEN_HTLV_1_TAX_TO_NFY_MEDIATED_TRANSCRIPTION	KEGG_MEDICUS_PATHOGEN_HTLV_1_TAX_TO_NFY_MEDIATED_TRANSCRIPTION	KEGG_MEDICUS_PATHOGEN_HTLV_1_TAX_TO_NFY_MEDIATED_TRANSCRIPTION	13	0.911312	2.26079	3.68743e-08	3.79805e-06	3.03728e-06	743	tags=85%	list=4%	signal=81%	HLA-DOB/HLA-DMA/HLA-DQA1/HLA-DPB1/HLA-DOA/HLA-DRB1/HLA-DMB/HLA-DRA/HLA-DPA1/HLA-DQB1/HLA-DRB5
KEGG_MEDICUS_REFERENCE_ANTIGEN_PROCESSING_AND_PRESENTATION_BY_MHC_CLASS_I_MOLECULES	KEGG_MEDICUS_REFERENCE_ANTIGEN_PROCESSING_AND_PRESENTATION_BY_MHC_CLASS_I_MOLECULES	KEGG_MEDICUS_REFERENCE_ANTIGEN_PROCESSING_AND_PRESENTATION_BY_MHC_CLASS_I_MOLECULES	12	0.879211	2.14209	1.25632e-06	0.000103521	8.2785e-05	923	tags=83%	list=5%	signal=79%	TAP1/TAP2/HLA-F/HLA-B/TAPBP/HLA-A/HLA-C/HLA-E/B2M/HLA-G
KEGG_MEDICUS_REFERENCE_IL2_FAMILY_TO_JAK_STAT_SIGNALING_PATHWAY	KEGG_MEDICUS_REFERENCE_IL2_FAMILY_TO_JAK_STAT_SIGNALING_PATHWAY	KEGG_MEDICUS_REFERENCE_IL2_FAMILY_TO_JAK_STAT_SIGNALING_PATHWAY	23	0.783564	2.22122	1.77248e-06	0.00012171	9.73308e-05	2723	tags=65%	list=14%	signal=56%	IL2RG/IL2RB/IL21R/JAK3/STAT1/IL15RA/STAT5A/IL15/IL9R/IL21/IL2RA/IL7R/IL2/IL4/IL4R
KEGG_MEDICUS_REFERENCE_BMP_SIGNALING_PATHWAY	KEGG_MEDICUS_REFERENCE_BMP_SIGNALING_PATHWAY	KEGG_MEDICUS_REFERENCE_BMP_SIGNALING_PATHWAY	20	-0.719129	-2.32232	8.05897e-06	0.000415037	0.000331902	2580	tags=75%	list=13%	signal=65%	BMP7/BMPR1B/GDF6/BMP5/BMPR1A/BMP6/GDF7/SMAD9/SMAD5/ACVR1/BMPR2/SMAD4/SMAD1/ACVR2B/ACVR2A
KEGG_MEDICUS_REFERENCE_IFN_RIPK1_3_SIGNALING_PATHWAY	KEGG_MEDICUS_REFERENCE_IFN_RIPK1_3_SIGNALING_PATHWAY	KEGG_MEDICUS_REFERENCE_IFN_RIPK1_3_SIGNALING_PATHWAY	31	0.692711	2.08997	7.35224e-06	0.000415037	0.000331902	1936	tags=35%	list=10%	signal=32%	IFNG/JAK3/STAT1/STAT5A/STAT4/RIPK3/STAT2/IRF9/JAK2/TYK2/IFNGR2
KEGG_MEDICUS_REFERENCE_IL12_23_TO_JAK_STAT_SIGNALING_PATHWAY	KEGG_MEDICUS_REFERENCE_IL12_23_TO_JAK_STAT_SIGNALING_PATHWAY	KEGG_MEDICUS_REFERENCE_IL12_23_TO_JAK_STAT_SIGNALING_PATHWAY	10	0.878617	2.03097	9.77215e-06	0.000447347	0.000357741	1444	tags=60%	list=7%	signal=56%	IL12RB1/STAT4/IL12A/IL23A/JAK2/TYK2
KEGG_MEDICUS_REFERENCE_CENPE_INTERACTION_WITH_NDC80_COMPLEX	KEGG_MEDICUS_REFERENCE_CENPE_INTERACTION_WITH_NDC80_COMPLEX	KEGG_MEDICUS_REFERENCE_CENPE_INTERACTION_WITH_NDC80_COMPLEX	12	0.823467	2.00628	6.70024e-05	0.00254072	0.0020318	1911	tags=83%	list=10%	signal=75%	AURKB/CENPE/NDC80/NUF2/SPC24/SPC25/PPP1CA/AURKA/SPAG5/KNSTRN
KEGG_MEDICUS_REFERENCE_DEPHOSPHORYLATION_OF_KINETOCHORE	KEGG_MEDICUS_REFERENCE_DEPHOSPHORYLATION_OF_KINETOCHORE	KEGG_MEDICUS_REFERENCE_DEPHOSPHORYLATION_OF_KINETOCHORE	12	0.823037	2.00523	6.78348e-05	0.00254072	0.0020318	1526	tags=75%	list=8%	signal=69%	AURKB/NDC80/NUF2/SPC24/SKA1/SKA3/SPC25/TTK/PPP1CA
KEGG_MEDICUS_REFERENCE_ORGANIZATION_OF_THE_OUTER_KINETOCHORE	KEGG_MEDICUS_REFERENCE_ORGANIZATION_OF_THE_OUTER_KINETOCHORE	KEGG_MEDICUS_REFERENCE_ORGANIZATION_OF_THE_OUTER_KINETOCHORE	16	0.774849	1.9973	9.88894e-05	0.0033952	0.00271512	4070	tags=88%	list=21%	signal=69%	AURKB/NDC80/NUF2/CDCA8/SPC24/BIRC5/CENPW/ZWINT/SPC25/CENPT/DSN1/MIS12/PMF1/INCENP
KEGG_MEDICUS_REFERENCE_ORGANIZATION_OF_THE_INNER_KINETOCHORE	KEGG_MEDICUS_REFERENCE_ORGANIZATION_OF_THE_INNER_KINETOCHORE	KEGG_MEDICUS_REFERENCE_ORGANIZATION_OF_THE_INNER_KINETOCHORE	15	0.76752	1.93643	0.000161436	0.00511629	0.00409146	2895	tags=73%	list=15%	signal=63%	CENPA/CENPW/CENPM/CENPK/CENPO/CENPH/CENPI/CENPU/CENPL/CENPT/CENPN
KEGG_MEDICUS_REFERENCE_OKAZAKI_FRAGMENT_MATURATION	KEGG_MEDICUS_REFERENCE_OKAZAKI_FRAGMENT_MATURATION	KEGG_MEDICUS_REFERENCE_OKAZAKI_FRAGMENT_MATURATION	11	0.813464	1.92596	0.000196535	0.00539816	0.00431687	1948	tags=73%	list=10%	signal=66%	POLD1/RNASEH2B/DNA2/FEN1/RNASEH2A/LIG1/POLD4/PCNA
KEGG_MEDICUS_REFERENCE_26S_PROTEASOME_MEDIATED_PROTEIN_DEGRADATION	KEGG_MEDICUS_REFERENCE_26S_PROTEASOME_MEDIATED_PROTEIN_DEGRADATION	KEGG_MEDICUS_REFERENCE_26S_PROTEASOME_MEDIATED_PROTEIN_DEGRADATION	38	0.600628	1.87298	0.000192204	0.00539816	0.00431687	4952	tags=63%	list=25%	signal=47%	PSMB2/PSMA8/PSMA4/PSMA5/PSMB3/PSMC4/PSMD13/PSMC5/ADRM1/PSMB4/PSMB6/PSMD4/PSMD14/PSMD11/PSMD3/PSMB1/PSMA1/PSMA3/PSMC3/PSMD7/UBC/PSMC2/PSMA7/UBA52
KEGG_MEDICUS_PATHOGEN_SHIGELLA_IPAC_TO_ACTIN_SIGNALING_PATHWAY	KEGG_MEDICUS_PATHOGEN_SHIGELLA_IPAC_TO_ACTIN_SIGNALING_PATHWAY	KEGG_MEDICUS_PATHOGEN_SHIGELLA_IPAC_TO_ACTIN_SIGNALING_PATHWAY	13	0.784449	1.94607	0.00027484	0.00707713	0.00565953	1261	tags=62%	list=6%	signal=58%	ARPC1B/ACTB/ARPC3/ARPC5L/ARPC5/ARPC2/SRC/ARPC4
KEGG_MEDICUS_REFERENCE_DNA_REPLICATION_LICENSING	KEGG_MEDICUS_REFERENCE_DNA_REPLICATION_LICENSING	KEGG_MEDICUS_REFERENCE_DNA_REPLICATION_LICENSING	24	0.689714	1.95964	0.00036322	0.00848412	0.00678469	4604	tags=83%	list=24%	signal=64%	CCNA2/CDC45/MCM5/ORC1/ORC6/CCNE1/TICRR/CDT1/CDC6/MCM6/CDC7/CCNE2/MCM2/DBF4/MTBP/CDK2/MCM4/CCNA1/MCM7/MCM3
KEGG_MEDICUS_REFERENCE_DNA_REPLICATION_TERMINATION	KEGG_MEDICUS_REFERENCE_DNA_REPLICATION_TERMINATION	KEGG_MEDICUS_REFERENCE_DNA_REPLICATION_TERMINATION	18	0.713356	1.91084	0.000370665	0.00848412	0.00678469	5139	tags=83%	list=26%	signal=61%	PIF1/CDC45/MCM5/MCM6/NPLOC4/GINS2/GINS1/RBX1/MCM2/LRR1/MCM4/GINS4/MCM7/MCM3/VCP
KEGG_MEDICUS_REFERENCE_PRE_IC_FORMATION	KEGG_MEDICUS_REFERENCE_PRE_IC_FORMATION	KEGG_MEDICUS_REFERENCE_PRE_IC_FORMATION	27	0.648159	1.89739	0.000419044	0.00908664	0.00726653	4670	tags=70%	list=24%	signal=54%	CDC45/MCM5/ORC1/RECQL4/POLE/ORC6/TICRR/CDT1/CDC6/MCM6/GINS2/GINS1/MCM2/MTBP/MCM4/GINS4/MCM7/MCM3/POLE2
KEGG_MEDICUS_VARIANT_MUTATION_CAUSED_ABERRANT_SOD1_TO_26S_PROTEASOME_MEDIATED_PROTEIN_DEGRADATION	KEGG_MEDICUS_VARIANT_MUTATION_CAUSED_ABERRANT_SOD1_TO_26S_PROTEASOME_MEDIATED_PROTEIN_DEGRADATION	KEGG_MEDICUS_VARIANT_MUTATION_CAUSED_ABERRANT_SOD1_TO_26S_PROTEASOME_MEDIATED_PROTEIN_DEGRADATION	40	0.597489	1.89612	0.000613232	0.011542	0.00923009	4952	tags=60%	list=25%	signal=45%	PSMB2/PSMA8/PSMA4/PSMA5/PSMB3/PSMC4/PSMD13/PSMC5/ADRM1/PSMB4/PSMB6/PSMD4/PSMD14/PSMD11/PSMD3/PSMB1/PSMA1/PSMA3/PSMC3/PSMD7/UBC/PSMC2/PSMA7/UBA52
KEGG_MEDICUS_ENV_FACTOR_NNK_NNN_TO_CHRNA7_E2F_SIGNALING_PATHWAY	KEGG_MEDICUS_ENV_FACTOR_NNK_NNN_TO_CHRNA7_E2F_SIGNALING_PATHWAY	KEGG_MEDICUS_ENV_FACTOR_NNK_NNN_TO_CHRNA7_E2F_SIGNALING_PATHWAY	10	0.801605	1.85296	0.000616322	0.011542	0.00923009	1222	tags=50%	list=6%	signal=47%	BIRC5/E2F1/CDC25A/CDC6/SRC
KEGG_MEDICUS_REFERENCE_ORIGIN_UNWINDING_AND_ELONGATION	KEGG_MEDICUS_REFERENCE_ORIGIN_UNWINDING_AND_ELONGATION	KEGG_MEDICUS_REFERENCE_ORIGIN_UNWINDING_AND_ELONGATION	30	0.615574	1.84359	0.000582114	0.011542	0.00923009	5425	tags=70%	list=28%	signal=51%	POLA2/CDC45/MCM5/POLE/MCM10/MCM6/GINS2/PCNA/GINS1/RFC4/MCM2/RFC2/PRIM2/MCM4/GINS4/MCM7/MCM3/POLE2/WDHD1/RPA2/RFC5
KEGG_MEDICUS_VARIANT_MUTATION_CAUSED_ABERRANT_HTT_TO_26S_PROTEASOME_MEDIATED_PROTEIN_DEGRADATION	KEGG_MEDICUS_VARIANT_MUTATION_CAUSED_ABERRANT_HTT_TO_26S_PROTEASOME_MEDIATED_PROTEIN_DEGRADATION	KEGG_MEDICUS_VARIANT_MUTATION_CAUSED_ABERRANT_HTT_TO_26S_PROTEASOME_MEDIATED_PROTEIN_DEGRADATION	35	0.606996	1.87673	0.00065838	0.0117936	0.00943126	3872	tags=54%	list=20%	signal=44%	PSMB2/PSMA8/PSMA4/PSMA5/PSMB3/PSMC4/PSMD13/PSMC5/ADRM1/PSMB4/PSMB6/PSMD4/PSMD14/PSMD11/PSMD3/PSMB1/PSMA1/PSMA3/PSMC3
KEGG_MEDICUS_VARIANT_MUTATION_INACTIVATED_VCP_TO_26S_PROTEASOME_MEDIATED_PROTEIN_DEGRADATION	KEGG_MEDICUS_VARIANT_MUTATION_INACTIVATED_VCP_TO_26S_PROTEASOME_MEDIATED_PROTEIN_DEGRADATION	KEGG_MEDICUS_VARIANT_MUTATION_INACTIVATED_VCP_TO_26S_PROTEASOME_MEDIATED_PROTEIN_DEGRADATION	39	0.593237	1.86565	0.000882254	0.0151454	0.0121116	5139	tags=64%	list=26%	signal=47%	PSMB2/PSMA8/PSMA4/PSMA5/PSMB3/PSMC4/PSMD13/PSMC5/ADRM1/PSMB4/PSMB6/PSMD4/PSMD14/PSMD11/PSMD3/PSMB1/PSMA1/PSMA3/PSMC3/PSMD7/UBC/PSMC2/PSMA7/UBA52/VCP
KEGG_MEDICUS_VARIANT_SCRAPIE_CONFORMATION_PRPSC_TO_26S_PROTEASOME_MEDIATED_PROTEIN_DEGRADATION	KEGG_MEDICUS_VARIANT_SCRAPIE_CONFORMATION_PRPSC_TO_26S_PROTEASOME_MEDIATED_PROTEIN_DEGRADATION	KEGG_MEDICUS_VARIANT_SCRAPIE_CONFORMATION_PRPSC_TO_26S_PROTEASOME_MEDIATED_PROTEIN_DEGRADATION	35	0.599474	1.85347	0.000953721	0.0157173	0.012569	3872	tags=54%	list=20%	signal=44%	PSMB2/PSMA8/PSMA4/PSMA5/PSMB3/PSMC4/PSMD13/PSMC5/ADRM1/PSMB4/PSMB6/PSMD4/PSMD14/PSMD11/PSMD3/PSMB1/PSMA1/PSMA3/PSMC3
KEGG_MEDICUS_REFERENCE_MDM2_P21_CELL_CYCLE_G1_S_N00536	KEGG_MEDICUS_REFERENCE_MDM2_P21_CELL_CYCLE_G1_S_N00536	KEGG_MEDICUS_REFERENCE_MDM2_P21_CELL_CYCLE_G1_S_N00536	11	0.770392	1.82398	0.00107006	0.0169564	0.0135599	3454	tags=73%	list=18%	signal=60%	E2F2/E2F1/CCNE1/E2F3/CDKN2A/CCNE2/TP53/CDK2
KEGG_MEDICUS_VARIANT_MUTATION_CAUSED_ABERRANT_SNCA_TO_26S_PROTEASOME_MEDIATED_PROTEIN_DEGRADATION	KEGG_MEDICUS_VARIANT_MUTATION_CAUSED_ABERRANT_SNCA_TO_26S_PROTEASOME_MEDIATED_PROTEIN_DEGRADATION	KEGG_MEDICUS_VARIANT_MUTATION_CAUSED_ABERRANT_SNCA_TO_26S_PROTEASOME_MEDIATED_PROTEIN_DEGRADATION	35	0.594461	1.83797	0.00113831	0.0173698	0.0138905	3872	tags=54%	list=20%	signal=44%	PSMB2/PSMA8/PSMA4/PSMA5/PSMB3/PSMC4/PSMD13/PSMC5/ADRM1/PSMB4/PSMB6/PSMD4/PSMD14/PSMD11/PSMD3/PSMB1/PSMA1/PSMA3/PSMC3
KEGG_MEDICUS_REFERENCE_BETA_OXIDATION	KEGG_MEDICUS_REFERENCE_BETA_OXIDATION	KEGG_MEDICUS_REFERENCE_BETA_OXIDATION	11	-0.744996	-1.96814	0.00124833	0.0175145	0.0140062	948	tags=55%	list=5%	signal=52%	ACAA2/HADHB/ACADM/ACAT1/HADH/ACADSB
KEGG_MEDICUS_REFERENCE_BMP_HAMP_SIGNALING_PATHWAY	KEGG_MEDICUS_REFERENCE_BMP_HAMP_SIGNALING_PATHWAY	KEGG_MEDICUS_REFERENCE_BMP_HAMP_SIGNALING_PATHWAY	11	-0.74383	-1.96505	0.00127532	0.0175145	0.0140062	1636	tags=82%	list=8%	signal=75%	BMPR1A/BMP6/SMAD9/SMAD5/ACVR1/BMPR2/SMAD4/SMAD1/ACVR2B
KEGG_MEDICUS_REFERENCE_TYPE_II_INTERFERON_TO_JAK_STAT_SIGNALING_PATHWAY	KEGG_MEDICUS_REFERENCE_TYPE_II_INTERFERON_TO_JAK_STAT_SIGNALING_PATHWAY	KEGG_MEDICUS_REFERENCE_TYPE_II_INTERFERON_TO_JAK_STAT_SIGNALING_PATHWAY	21	0.662115	1.83615	0.00121752	0.0175145	0.0140062	1936	tags=24%	list=10%	signal=21%	IFNG/IL27/STAT1/JAK2/IFNGR2
KEGG_MEDICUS_PATHOGEN_ESCHERICHIA_EAE_TIR_TO_ACTIN_SIGNALING_PATHWAY	KEGG_MEDICUS_PATHOGEN_ESCHERICHIA_EAE_TIR_TO_ACTIN_SIGNALING_PATHWAY	KEGG_MEDICUS_PATHOGEN_ESCHERICHIA_EAE_TIR_TO_ACTIN_SIGNALING_PATHWAY	17	0.689794	1.81251	0.00133193	0.0177018	0.014156	1261	tags=47%	list=6%	signal=44%	WIPF1/ARPC1B/ACTB/ARPC3/ARPC5L/ARPC5/ARPC2/ARPC4
KEGG_MEDICUS_VARIANT_MUTATION_CAUSED_ABERRANT_PSEN1_TO_MGLUR5_CA2_APOPTOTIC_PATHWAY	KEGG_MEDICUS_VARIANT_MUTATION_CAUSED_ABERRANT_PSEN1_TO_MGLUR5_CA2_APOPTOTIC_PATHWAY	KEGG_MEDICUS_VARIANT_MUTATION_CAUSED_ABERRANT_PSEN1_TO_MGLUR5_CA2_APOPTOTIC_PATHWAY	13	-0.693165	-1.9226	0.001463	0.0182653	0.0146066	4202	tags=69%	list=22%	signal=54%	ITPR2/VDAC1/SLC25A5/MCU/ITPR1/VDAC3/VDAC2/PSEN1/SLC25A4
KEGG_MEDICUS_VARIANT_MUTATION_INACTIVATED_UBQLN2_TO_26S_PROTEASOME_MEDIATED_PROTEIN_DEGRADATION	KEGG_MEDICUS_VARIANT_MUTATION_INACTIVATED_UBQLN2_TO_26S_PROTEASOME_MEDIATED_PROTEIN_DEGRADATION	KEGG_MEDICUS_VARIANT_MUTATION_INACTIVATED_UBQLN2_TO_26S_PROTEASOME_MEDIATED_PROTEIN_DEGRADATION	39	0.580589	1.82587	0.00145082	0.0182653	0.0146066	4952	tags=62%	list=25%	signal=46%	PSMB2/PSMA8/PSMA4/PSMA5/PSMB3/PSMC4/PSMD13/PSMC5/ADRM1/PSMB4/PSMB6/PSMD4/PSMD14/PSMD11/PSMD3/PSMB1/PSMA1/PSMA3/PSMC3/PSMD7/UBC/PSMC2/PSMA7/UBA52
KEGG_MEDICUS_REFERENCE_TRAIP_DEPENDENT_REPLISOME_DISASSEMBLY	KEGG_MEDICUS_REFERENCE_TRAIP_DEPENDENT_REPLISOME_DISASSEMBLY	KEGG_MEDICUS_REFERENCE_TRAIP_DEPENDENT_REPLISOME_DISASSEMBLY	15	0.71153	1.79517	0.00156374	0.0189488	0.0151532	5139	tags=87%	list=26%	signal=64%	CDC45/MCM5/TRAIP/MCM6/NPLOC4/GINS2/GINS1/MCM2/MCM4/GINS4/MCM7/MCM3/VCP
KEGG_MEDICUS_REFERENCE_EGF_EGFR_ACTIN_SIGNALING_PATHWAY	KEGG_MEDICUS_REFERENCE_EGF_EGFR_ACTIN_SIGNALING_PATHWAY	KEGG_MEDICUS_REFERENCE_EGF_EGFR_ACTIN_SIGNALING_PATHWAY	21	0.651259	1.80605	0.0019122	0.0225093	0.0180005	1261	tags=43%	list=6%	signal=40%	WIPF1/ARPC1B/ACTB/ARPC3/ARPC5L/ARPC5/ARPC2/SRC/ARPC4
KEGG_MEDICUS_VARIANT_SCRAPIE_CONFORMATION_PRPSC_TO_PRNP_PI3K_NOX2_SIGNALING_PATHWAY	KEGG_MEDICUS_VARIANT_SCRAPIE_CONFORMATION_PRPSC_TO_PRNP_PI3K_NOX2_SIGNALING_PATHWAY	KEGG_MEDICUS_VARIANT_SCRAPIE_CONFORMATION_PRPSC_TO_PRNP_PI3K_NOX2_SIGNALING_PATHWAY	16	0.695168	1.79191	0.00238608	0.0273073	0.0218375	1534	tags=44%	list=8%	signal=40%	RAC2/NCF1/PIK3CD/NCF4/CYBA/NCF2/CYBB
KEGG_MEDICUS_VARIANT_MUTATION_CAUSED_ABERRANT_ABETA_TO_26S_PROTEASOME_MEDIATED_PROTEIN_DEGRADATION	KEGG_MEDICUS_VARIANT_MUTATION_CAUSED_ABERRANT_ABETA_TO_26S_PROTEASOME_MEDIATED_PROTEIN_DEGRADATION	KEGG_MEDICUS_VARIANT_MUTATION_CAUSED_ABERRANT_ABETA_TO_26S_PROTEASOME_MEDIATED_PROTEIN_DEGRADATION	35	0.575031	1.7779	0.00251046	0.0276089	0.0220786	3872	tags=54%	list=20%	signal=44%	PSMB2/PSMA8/PSMA4/PSMA5/PSMB3/PSMC4/PSMD13/PSMC5/ADRM1/PSMB4/PSMB6/PSMD4/PSMD14/PSMD11/PSMD3/PSMB1/PSMA1/PSMA3/PSMC3
KEGG_MEDICUS_REFERENCE_CCR_CXCR_GNB_G_PI3K_RAC_SIGNALING_PATHWAY	KEGG_MEDICUS_REFERENCE_CCR_CXCR_GNB_G_PI3K_RAC_SIGNALING_PATHWAY	KEGG_MEDICUS_REFERENCE_CCR_CXCR_GNB_G_PI3K_RAC_SIGNALING_PATHWAY	31	0.573368	1.72991	0.00254645	0.0276089	0.0220786	4143	tags=61%	list=21%	signal=48%	CCL4/GNGT2/CCL3/CCR8/CCR4/PIK3R5/GNB4/PIK3CG/GNG5/GNG8/PREX1/PIK3R6/RAC1/CCL1/GNG3/CCR3/GNB3/GNG4/GNG2
KEGG_MEDICUS_REFERENCE_CROSSTALK_BETWEEN_EXTRINSIC_AND_INTRINSIC_APOPTOTIC_PATHWAYS	KEGG_MEDICUS_REFERENCE_CROSSTALK_BETWEEN_EXTRINSIC_AND_INTRINSIC_APOPTOTIC_PATHWAYS	KEGG_MEDICUS_REFERENCE_CROSSTALK_BETWEEN_EXTRINSIC_AND_INTRINSIC_APOPTOTIC_PATHWAYS	15	0.696009	1.75601	0.00266255	0.0281275	0.0224934	4718	tags=73%	list=24%	signal=56%	FASLG/BAK1/CASP3/BID/BAX/CASP8/CASP10/TNFSF10/FAS/CASP9/TNFRSF10B
KEGG_MEDICUS_REFERENCE_IL10_FAMILY_TO_JAK_STAT_SIGNALING_PATHWAY	KEGG_MEDICUS_REFERENCE_IL10_FAMILY_TO_JAK_STAT_SIGNALING_PATHWAY	KEGG_MEDICUS_REFERENCE_IL10_FAMILY_TO_JAK_STAT_SIGNALING_PATHWAY	13	0.720712	1.78795	0.0028891	0.0297577	0.0237971	1512	tags=46%	list=8%	signal=43%	IL10RA/IL24/IL26/IL10/TYK2/IL10RB
KEGG_MEDICUS_PATHOGEN_EBV_EBNA3C_TO_P27_CELL_CYCLE_G1_S_N00264	KEGG_MEDICUS_PATHOGEN_EBV_EBNA3C_TO_P27_CELL_CYCLE_G1_S_N00264	KEGG_MEDICUS_PATHOGEN_EBV_EBNA3C_TO_P27_CELL_CYCLE_G1_S_N00264	11	0.746107	1.76648	0.00331868	0.0325547	0.0260338	4404	tags=82%	list=23%	signal=63%	E2F2/CCNA2/E2F1/CCNE1/E2F3/CCNE2/CDK2/SKP2/CCNA1
KEGG_MEDICUS_REFERENCE_CDC25_CELL_CYCLE_G2_M	KEGG_MEDICUS_REFERENCE_CDC25_CELL_CYCLE_G2_M	KEGG_MEDICUS_REFERENCE_CDC25_CELL_CYCLE_G2_M	10	0.75673	1.74922	0.0032512	0.0325547	0.0260338	1883	tags=60%	list=10%	signal=54%	CDC25B/CCNB2/CDK1/CHEK2/CDC25C/CCNB1
KEGG_MEDICUS_REFERENCE_HOMOLOGOUS_RECOMBINATION	KEGG_MEDICUS_REFERENCE_HOMOLOGOUS_RECOMBINATION	KEGG_MEDICUS_REFERENCE_HOMOLOGOUS_RECOMBINATION	32	0.571243	1.74384	0.00354051	0.033923	0.027128	3393	tags=44%	list=17%	signal=36%	RAD51/POLD1/POLE/RAD54L/XRCC2/POLD4/BRCA2/RAD51D/PCNA/RFC4/XRCC3/RAD54B/BRCA1/BARD1
KEGG_MEDICUS_REFERENCE_SPINDLE_ASSEMBLY_CHECKPOINT_SIGNALING	KEGG_MEDICUS_REFERENCE_SPINDLE_ASSEMBLY_CHECKPOINT_SIGNALING	KEGG_MEDICUS_REFERENCE_SPINDLE_ASSEMBLY_CHECKPOINT_SIGNALING	21	0.629871	1.74674	0.00384328	0.0359871	0.0287786	4332	tags=62%	list=22%	signal=48%	PTTG1/CDC20/ESPL1/BUB1B/ANAPC7/MAD1L1/BUB3/MAD2L1/ANAPC5/ANAPC4/ANAPC11/ANAPC2/MAD2L2
KEGG_MEDICUS_REFERENCE_GF_RTK_PI3K_SIGNALING_PATHWAY	KEGG_MEDICUS_REFERENCE_GF_RTK_PI3K_SIGNALING_PATHWAY	KEGG_MEDICUS_REFERENCE_GF_RTK_PI3K_SIGNALING_PATHWAY	82	-0.343598	-1.47399	0.0041698	0.0381768	0.0305298	2958	tags=29%	list=15%	signal=25%	FGFR1/FGF1/PIK3CB/FGF9/FLT1/ANGPT4/NTRK2/AKT3/KDR/ERBB4/EGF/PDGFC/PIK3R3/ERBB2/INSR/PIK3CA/TEK/IGF2/FGFR2/ANGPT1/KIT/KITLG/PDGFD/IGF1R
KEGG_MEDICUS_PATHOGEN_ESCHERICHIA_EAE_TIR_TCCP_TO_ACTIN_SIGNALING_PATHWAY	KEGG_MEDICUS_PATHOGEN_ESCHERICHIA_EAE_TIR_TCCP_TO_ACTIN_SIGNALING_PATHWAY	KEGG_MEDICUS_PATHOGEN_ESCHERICHIA_EAE_TIR_TCCP_TO_ACTIN_SIGNALING_PATHWAY	14	0.697866	1.74745	0.00519158	0.0455092	0.0363934	1261	tags=50%	list=6%	signal=47%	ARPC1B/ACTB/ARPC3/ARPC5L/ARPC5/ARPC2/ARPC4
KEGG_MEDICUS_REFERENCE_EXTRINSIC_APOPTOTIC_PATHWAY	KEGG_MEDICUS_REFERENCE_EXTRINSIC_APOPTOTIC_PATHWAY	KEGG_MEDICUS_REFERENCE_EXTRINSIC_APOPTOTIC_PATHWAY	10	0.744923	1.72193	0.00517361	0.0455092	0.0363934	3120	tags=70%	list=16%	signal=59%	TRAF5/TRAF2/CASP3/CASP8/TNF/TRADD/TNFRSF1A
KEGG_MEDICUS_VARIANT_MUTATION_CAUSED_ABERRANT_ABETA_TO_VGCC_CA2_APOPTOTIC_PATHWAY_N01004	KEGG_MEDICUS_VARIANT_MUTATION_CAUSED_ABERRANT_ABETA_TO_VGCC_CA2_APOPTOTIC_PATHWAY_N01004	KEGG_MEDICUS_VARIANT_MUTATION_CAUSED_ABERRANT_ABETA_TO_VGCC_CA2_APOPTOTIC_PATHWAY_N01004	14	-0.64502	-1.85078	0.00580407	0.0498183	0.0398393	4535	tags=71%	list=23%	signal=55%	CACNA1C/CACNA1S/VDAC1/CACNA1D/SLC25A5/MCU/VDAC3/VDAC2/APP/SLC25A4
GSEA_results_TNFRSF9
	ID	Description	setSize	enrichmentScore	NES	pvalue	p.adjust	qvalue	rank	leading_edge	core_enrichment
KEGG_MEDICUS_REFERENCE_TRANSLATION_INITIATION	KEGG_MEDICUS_REFERENCE_TRANSLATION_INITIATION	KEGG_MEDICUS_REFERENCE_TRANSLATION_INITIATION	81	-0.703927	-3.0588	1e-10	2.91428e-08	2.18161e-08	4892	tags=79%	list=25%	signal=59%	UBA52/RPL13/RPL23A/RPS15A/RPL30/RPL35/RPL39/RPL19/RPS11/RPL37/RPS18/RPL13A/RPL27/RPL38/RPS24/FAU/RPS7/RPS25/RPS8/RPS12/RPL18A/RPL26/RPL24/RPS14/RPS9/RPS3/RPL11/RPL18/RPL9/RPS10/RPS16/RPL29/RPL36/RPS13/RPS21/RPS17/RPL7A/RPL32/RPL34/RPL14/RPL23/RPL6/RPS23/RPS29/RPS28/RPL10/RPL35A/RPS5/RPS4X/RPL31/RPL37A/RPL41/RPL8/RPS6/RPL21/RPS3A/RPL4/RPL3/RPL5/RPL17/RPL10A/RPL22/RPL15/RPL7
KEGG_MEDICUS_REFERENCE_ANTIGEN_PROCESSING_AND_PRESENTATION_BY_MHC_CLASS_II_MOLECULES	KEGG_MEDICUS_REFERENCE_ANTIGEN_PROCESSING_AND_PRESENTATION_BY_MHC_CLASS_II_MOLECULES	KEGG_MEDICUS_REFERENCE_ANTIGEN_PROCESSING_AND_PRESENTATION_BY_MHC_CLASS_II_MOLECULES	13	0.949191	2.24022	1.4147e-10	2.91428e-08	2.18161e-08	1005	tags=100%	list=5%	signal=95%	HLA-DOB/CD74/HLA-DOA/HLA-DQA1/HLA-DMA/HLA-DPB1/HLA-DMB/HLA-DPA1/HLA-DRA/HLA-DRB1/HLA-DQB1/HLA-DRB5/HLA-DQA2
KEGG_MEDICUS_PATHOGEN_HTLV_1_TAX_TO_NFY_MEDIATED_TRANSCRIPTION	KEGG_MEDICUS_PATHOGEN_HTLV_1_TAX_TO_NFY_MEDIATED_TRANSCRIPTION	KEGG_MEDICUS_PATHOGEN_HTLV_1_TAX_TO_NFY_MEDIATED_TRANSCRIPTION	13	0.947123	2.23534	2.67828e-10	3.67817e-08	2.75346e-08	1005	tags=92%	list=5%	signal=88%	HLA-DOB/HLA-DOA/HLA-DQA1/HLA-DMA/HLA-DPB1/HLA-DMB/HLA-DPA1/HLA-DRA/HLA-DRB1/HLA-DQB1/HLA-DRB5/HLA-DQA2
KEGG_MEDICUS_REFERENCE_CYTOKINE_JAK_STAT_SIGNALING_PATHWAY	KEGG_MEDICUS_REFERENCE_CYTOKINE_JAK_STAT_SIGNALING_PATHWAY	KEGG_MEDICUS_REFERENCE_CYTOKINE_JAK_STAT_SIGNALING_PATHWAY	45	0.748621	2.26359	3.29301e-09	3.3918e-07	2.53908e-07	2833	tags=56%	list=15%	signal=48%	IFNG/IL2RG/IL12RB1/IL2RB/STAT1/JAK3/STAT5A/STAT4/IL15/IL12A/IL15RA/JAK2/STAT2/IL23A/IL7R/CSF2RB/IFNAR2/IL2RA/IL7/IFNGR2/IL2/IL13RA1/IL4/IL12RB2/STAT3
KEGG_MEDICUS_REFERENCE_TCR_PLCG_ITPR_SIGNALING_PATHWAY	KEGG_MEDICUS_REFERENCE_TCR_PLCG_ITPR_SIGNALING_PATHWAY	KEGG_MEDICUS_REFERENCE_TCR_PLCG_ITPR_SIGNALING_PATHWAY	19	0.876755	2.25506	5.44045e-09	4.48293e-07	3.3559e-07	317	tags=53%	list=2%	signal=52%	CD3G/CD3D/CD3E/LCK/CD247/GRAP2/VAV1/LCP2/ZAP70/CD4
KEGG_MEDICUS_PATHOGEN_SARS_COV_2_NSP1_TO_TRANSLATION_INITIATION	KEGG_MEDICUS_PATHOGEN_SARS_COV_2_NSP1_TO_TRANSLATION_INITIATION	KEGG_MEDICUS_PATHOGEN_SARS_COV_2_NSP1_TO_TRANSLATION_INITIATION	34	-0.692092	-2.51939	6.68758e-08	4.59214e-06	3.43765e-06	4274	tags=71%	list=22%	signal=55%	RPS15A/RPS11/RPS18/RPS24/FAU/RPS7/RPS25/RPS8/RPS12/RPS14/RPS9/RPS3/RPS10/RPS16/RPS13/RPS21/RPS17/RPS23/RPS29/RPS28/RPS5/RPS4X/RPS6/RPS3A
KEGG_MEDICUS_REFERENCE_MITOCHONDRIAL_COMPLEX_UCP1_IN_THERMOGENESIS	KEGG_MEDICUS_REFERENCE_MITOCHONDRIAL_COMPLEX_UCP1_IN_THERMOGENESIS	KEGG_MEDICUS_REFERENCE_MITOCHONDRIAL_COMPLEX_UCP1_IN_THERMOGENESIS	57	-0.5662	-2.39093	3.22137e-07	1.89601e-05	1.41934e-05	5371	tags=60%	list=27%	signal=43%	NDUFS1/COX6B1/NDUFS2/SDHA/NDUFAF2/COA5/SDHB/UCP1/COX4I1/NDUFA1/NDUFB11/CYC1/NDUFA4/COX11/COX8A/NDUFB10/NDUFA6/NDUFA12/NDUFB7/NDUFB9/NDUFS3/NDUFA8/NDUFA10/NDUFC2/NDUFV1/COA3/NDUFAF4/SDHD/COX20/UQCRC2/UQCRFS1/NDUFS4/UQCRB/COX16
KEGG_MEDICUS_REFERENCE_IL2_FAMILY_TO_JAK_STAT_SIGNALING_PATHWAY	KEGG_MEDICUS_REFERENCE_IL2_FAMILY_TO_JAK_STAT_SIGNALING_PATHWAY	KEGG_MEDICUS_REFERENCE_IL2_FAMILY_TO_JAK_STAT_SIGNALING_PATHWAY	23	0.814835	2.19315	4.72716e-07	2.43449e-05	1.82245e-05	1315	tags=57%	list=7%	signal=53%	IL2RG/IL2RB/STAT1/IL21R/JAK3/STAT5A/IL15/IL15RA/IL9R/IL7R/IL21/IL2RA/IL7
KEGG_MEDICUS_REFERENCE_ANTIGEN_PROCESSING_AND_PRESENTATION_BY_MHC_CLASS_I_MOLECULES	KEGG_MEDICUS_REFERENCE_ANTIGEN_PROCESSING_AND_PRESENTATION_BY_MHC_CLASS_I_MOLECULES	KEGG_MEDICUS_REFERENCE_ANTIGEN_PROCESSING_AND_PRESENTATION_BY_MHC_CLASS_I_MOLECULES	12	0.90216	2.09721	9.35721e-07	4.28352e-05	3.20662e-05	1323	tags=92%	list=7%	signal=86%	TAP1/TAP2/HLA-B/HLA-F/B2M/TAPBP/HLA-C/HLA-A/HLA-G/HLA-E/PDIA3
KEGG_MEDICUS_VARIANT_MUTATION_INACTIVATED_PINK1_TO_ELECTRON_TRANSFER_IN_COMPLEX_I	KEGG_MEDICUS_VARIANT_MUTATION_INACTIVATED_PINK1_TO_ELECTRON_TRANSFER_IN_COMPLEX_I	KEGG_MEDICUS_VARIANT_MUTATION_INACTIVATED_PINK1_TO_ELECTRON_TRANSFER_IN_COMPLEX_I	45	-0.576831	-2.29802	2.31861e-06	9.55268e-05	7.15109e-05	4286	tags=47%	list=22%	signal=37%	NDUFB2/MT-ND6/NDUFA1/NDUFB11/NDUFA4/NDUFB10/NDUFA6/NDUFB1/NDUFA12/NDUFB7/NDUFB9/NDUFS3/NDUFA8/NDUFB5/NDUFA10/NDUFC2/NDUFV1/NDUFB6/NDUFA5/NDUFS4/PINK1
KEGG_MEDICUS_VARIANT_MUTATION_CAUSED_ABERRANT_SNCA_TO_ELECTRON_TRANSFER_IN_COMPLEX_I	KEGG_MEDICUS_VARIANT_MUTATION_CAUSED_ABERRANT_SNCA_TO_ELECTRON_TRANSFER_IN_COMPLEX_I	KEGG_MEDICUS_VARIANT_MUTATION_CAUSED_ABERRANT_SNCA_TO_ELECTRON_TRANSFER_IN_COMPLEX_I	45	-0.568981	-2.26674	4.06204e-06	0.000139463	0.000104402	4286	tags=47%	list=22%	signal=37%	NDUFB2/MT-ND6/NDUFA1/NDUFB11/NDUFA4/NDUFB10/NDUFA6/SNCA/NDUFB1/NDUFA12/NDUFB7/NDUFB9/NDUFS3/NDUFA8/NDUFB5/NDUFA10/NDUFC2/NDUFV1/NDUFB6/NDUFA5/NDUFS4
KEGG_MEDICUS_REFERENCE_ELECTRON_TRANSFER_IN_COMPLEX_I	KEGG_MEDICUS_REFERENCE_ELECTRON_TRANSFER_IN_COMPLEX_I	KEGG_MEDICUS_REFERENCE_ELECTRON_TRANSFER_IN_COMPLEX_I	44	-0.561155	-2.22353	3.77439e-06	0.000139463	0.000104402	4286	tags=45%	list=22%	signal=36%	NDUFB2/MT-ND6/NDUFA1/NDUFB11/NDUFA4/NDUFB10/NDUFA6/NDUFB1/NDUFA12/NDUFB7/NDUFB9/NDUFS3/NDUFA8/NDUFB5/NDUFA10/NDUFC2/NDUFV1/NDUFB6/NDUFA5/NDUFS4
KEGG_MEDICUS_REFERENCE_ORGANIZATION_OF_THE_OUTER_KINETOCHORE	KEGG_MEDICUS_REFERENCE_ORGANIZATION_OF_THE_OUTER_KINETOCHORE	KEGG_MEDICUS_REFERENCE_ORGANIZATION_OF_THE_OUTER_KINETOCHORE	16	0.830657	2.04996	6.8432e-06	0.000216877	0.000162353	2193	tags=75%	list=11%	signal=67%	AURKB/CDCA8/NUF2/NDC80/BIRC5/ZWINT/SPC24/CENPW/SPC25/DSN1/INCENP/MIS12
KEGG_MEDICUS_REFERENCE_DNA_REPLICATION_LICENSING	KEGG_MEDICUS_REFERENCE_DNA_REPLICATION_LICENSING	KEGG_MEDICUS_REFERENCE_DNA_REPLICATION_LICENSING	24	0.767096	2.05915	8.01957e-06	0.000220271	0.000164894	3241	tags=75%	list=17%	signal=63%	CCNA2/ORC1/MCM5/CDC45/MCM6/CDC6/ORC6/CDC7/TICRR/CCNE2/CCNE1/CDT1/MTBP/MCM2/DBF4/MCM4/CDK2/ORC2
KEGG_MEDICUS_REFERENCE_IFN_RIPK1_3_SIGNALING_PATHWAY	KEGG_MEDICUS_REFERENCE_IFN_RIPK1_3_SIGNALING_PATHWAY	KEGG_MEDICUS_REFERENCE_IFN_RIPK1_3_SIGNALING_PATHWAY	31	0.726033	2.05869	7.85935e-06	0.000220271	0.000164894	3540	tags=52%	list=18%	signal=42%	IFNG/STAT1/JAK3/STAT5A/STAT4/JAK2/STAT2/RIPK3/IFNAR2/IFNGR2/IRF9/TYK2/STAT3/IFNA21/IFNGR1/RIPK1
KEGG_MEDICUS_REFERENCE_BMP_SIGNALING_PATHWAY	KEGG_MEDICUS_REFERENCE_BMP_SIGNALING_PATHWAY	KEGG_MEDICUS_REFERENCE_BMP_SIGNALING_PATHWAY	20	-0.72256	-2.34091	1.12761e-05	0.000270441	0.000202451	4639	tags=75%	list=24%	signal=57%	BMPR1A/BMPR2/ACVR1/BMP4/BMP7/GDF6/BMPR1B/SMAD9/ACVR2A/SMAD4/BMP6/BMP5/SMAD1/ACVR2B/GDF7
KEGG_MEDICUS_REFERENCE_PRE_IC_FORMATION	KEGG_MEDICUS_REFERENCE_PRE_IC_FORMATION	KEGG_MEDICUS_REFERENCE_PRE_IC_FORMATION	27	0.741972	2.04726	1.18154e-05	0.000270441	0.000202451	2316	tags=63%	list=12%	signal=56%	ORC1/MCM5/CDC45/MCM6/CDC6/ORC6/TICRR/GINS1/CDT1/POLE/MTBP/MCM2/GINS2/RECQL4/TOPBP1/GINS4/MCM4
KEGG_MEDICUS_VARIANT_SCRAPIE_CONFORMATION_PRPSC_TO_PRNP_PI3K_NOX2_SIGNALING_PATHWAY	KEGG_MEDICUS_VARIANT_SCRAPIE_CONFORMATION_PRPSC_TO_PRNP_PI3K_NOX2_SIGNALING_PATHWAY	KEGG_MEDICUS_VARIANT_SCRAPIE_CONFORMATION_PRPSC_TO_PRNP_PI3K_NOX2_SIGNALING_PATHWAY	16	0.825036	2.03609	1.1638e-05	0.000270441	0.000202451	996	tags=44%	list=5%	signal=42%	RAC2/NCF1/PIK3CD/CYBB/NCF2/NCF4/CYBA
KEGG_MEDICUS_VARIANT_MUTATION_CAUSED_ABERRANT_TDP43_TO_ELECTRON_TRANSFER_IN_COMPLEX_I	KEGG_MEDICUS_VARIANT_MUTATION_CAUSED_ABERRANT_TDP43_TO_ELECTRON_TRANSFER_IN_COMPLEX_I	KEGG_MEDICUS_VARIANT_MUTATION_CAUSED_ABERRANT_TDP43_TO_ELECTRON_TRANSFER_IN_COMPLEX_I	45	-0.548903	-2.18676	1.3389e-05	0.00029033	0.000217339	4286	tags=56%	list=22%	signal=43%	NDUFV3/NDUFS5/TARDBP/NDUFS1/NDUFS2/NDUFB2/MT-ND6/NDUFA1/NDUFB11/NDUFA4/NDUFB10/NDUFA6/NDUFB1/NDUFA12/NDUFB7/NDUFB9/NDUFS3/NDUFA8/NDUFB5/NDUFA10/NDUFC2/NDUFV1/NDUFB6/NDUFA5/NDUFS4
KEGG_MEDICUS_REFERENCE_ORGANIZATION_OF_THE_INNER_KINETOCHORE	KEGG_MEDICUS_REFERENCE_ORGANIZATION_OF_THE_INNER_KINETOCHORE	KEGG_MEDICUS_REFERENCE_ORGANIZATION_OF_THE_INNER_KINETOCHORE	15	0.818519	1.9777	2.23389e-05	0.000460181	0.000344489	1470	tags=67%	list=8%	signal=62%	CENPK/CENPA/CENPL/CENPM/CENPH/CENPW/CENPU/CENPI/CENPO/CENPN
KEGG_MEDICUS_REFERENCE_ORIGIN_UNWINDING_AND_ELONGATION	KEGG_MEDICUS_REFERENCE_ORIGIN_UNWINDING_AND_ELONGATION	KEGG_MEDICUS_REFERENCE_ORIGIN_UNWINDING_AND_ELONGATION	30	0.700643	1.9704	3.93567e-05	0.000772141	0.000578021	3111	tags=60%	list=16%	signal=51%	POLA2/MCM5/CDC45/MCM6/MCM10/PCNA/GINS1/POLE/PRIM2/MCM2/GINS2/GINS4/MCM4/RFC5/PRIM1/RPA3/RFC4/WDHD1
KEGG_MEDICUS_REFERENCE_TRAIP_DEPENDENT_REPLISOME_DISASSEMBLY	KEGG_MEDICUS_REFERENCE_TRAIP_DEPENDENT_REPLISOME_DISASSEMBLY	KEGG_MEDICUS_REFERENCE_TRAIP_DEPENDENT_REPLISOME_DISASSEMBLY	15	0.779523	1.88348	0.000171741	0.00321625	0.00240767	2316	tags=67%	list=12%	signal=59%	MCM5/CDC45/MCM6/GINS1/MCM2/TRAIP/GINS2/NPLOC4/GINS4/MCM4
KEGG_MEDICUS_REFERENCE_HOMOLOGOUS_RECOMBINATION	KEGG_MEDICUS_REFERENCE_HOMOLOGOUS_RECOMBINATION	KEGG_MEDICUS_REFERENCE_HOMOLOGOUS_RECOMBINATION	32	0.674921	1.93315	0.000183902	0.00329424	0.00246605	2987	tags=56%	list=15%	signal=48%	BRCA2/RAD51/RAD54L/XRCC2/PCNA/BRCA1/RAD54B/RAD51D/POLE/POLD1/BARD1/RFC5/POLD3/RPA3/PALB2/RFC4/POLD4/POLH
KEGG_MEDICUS_VARIANT_MUTATION_CAUSED_ABERRANT_ABETA_TO_VGCC_CA2_APOPTOTIC_PATHWAY_N01004	KEGG_MEDICUS_VARIANT_MUTATION_CAUSED_ABERRANT_ABETA_TO_VGCC_CA2_APOPTOTIC_PATHWAY_N01004	KEGG_MEDICUS_VARIANT_MUTATION_CAUSED_ABERRANT_ABETA_TO_VGCC_CA2_APOPTOTIC_PATHWAY_N01004	14	-0.725231	-2.09263	0.000247255	0.00424455	0.00317744	3873	tags=71%	list=20%	signal=57%	CACNA1S/CACNA1D/SLC25A5/MCU/CACNA1C/VDAC3/SLC25A6/APP/VDAC2/SLC25A4
KEGG_MEDICUS_VARIANT_MUTATION_CAUSED_ABERRANT_ABETA_TO_ELECTRON_TRANSFER_IN_COMPLEX_I	KEGG_MEDICUS_VARIANT_MUTATION_CAUSED_ABERRANT_ABETA_TO_ELECTRON_TRANSFER_IN_COMPLEX_I	KEGG_MEDICUS_VARIANT_MUTATION_CAUSED_ABERRANT_ABETA_TO_ELECTRON_TRANSFER_IN_COMPLEX_I	51	-0.469092	-1.92638	0.000335954	0.00552988	0.00413964	4286	tags=43%	list=22%	signal=34%	NDUFB2/MT-ND6/NDUFA1/NDUFB11/NDUFA4/NDUFB10/NDUFA6/NDUFB1/NDUFA12/NDUFB7/NDUFB9/NDUFS3/NDUFA8/NDUFB5/NDUFA10/NDUFC2/NDUFV1/NDUFB6/NDUFA5/MAPT/NDUFS4/APP
KEGG_MEDICUS_REFERENCE_CENPE_INTERACTION_WITH_NDC80_COMPLEX	KEGG_MEDICUS_REFERENCE_CENPE_INTERACTION_WITH_NDC80_COMPLEX	KEGG_MEDICUS_REFERENCE_CENPE_INTERACTION_WITH_NDC80_COMPLEX	12	0.809988	1.88295	0.000360456	0.00552988	0.00413964	1849	tags=75%	list=9%	signal=68%	CENPE/AURKB/NUF2/NDC80/SPC24/SPC25/AURKA/KNSTRN/SPAG5
KEGG_MEDICUS_REFERENCE_CDC25_CELL_CYCLE_G2_M	KEGG_MEDICUS_REFERENCE_CDC25_CELL_CYCLE_G2_M	KEGG_MEDICUS_REFERENCE_CDC25_CELL_CYCLE_G2_M	10	0.830721	1.83315	0.000362395	0.00552988	0.00413964	2665	tags=90%	list=14%	signal=78%	CCNB2/CDK1/CDC25B/CHEK2/CDC25C/ATR/CCNB1/ATM/CHEK1
KEGG_MEDICUS_REFERENCE_DEPHOSPHORYLATION_OF_KINETOCHORE	KEGG_MEDICUS_REFERENCE_DEPHOSPHORYLATION_OF_KINETOCHORE	KEGG_MEDICUS_REFERENCE_DEPHOSPHORYLATION_OF_KINETOCHORE	12	0.807682	1.87759	0.000379594	0.00558546	0.00418125	1314	tags=67%	list=7%	signal=62%	AURKB/NUF2/NDC80/SKA1/SKA3/TTK/SPC24/SPC25
KEGG_MEDICUS_PATHOGEN_SHIGELLA_IPAC_TO_ACTIN_SIGNALING_PATHWAY	KEGG_MEDICUS_PATHOGEN_SHIGELLA_IPAC_TO_ACTIN_SIGNALING_PATHWAY	KEGG_MEDICUS_PATHOGEN_SHIGELLA_IPAC_TO_ACTIN_SIGNALING_PATHWAY	13	0.785029	1.85277	0.000437623	0.00601002	0.00449907	1858	tags=69%	list=10%	signal=63%	ARPC1B/ARPC5/ARPC2/ARPC3/ACTR3/ACTB/ACTR2/ARPC5L/SRC
KEGG_MEDICUS_REFERENCE_CROSSTALK_BETWEEN_EXTRINSIC_AND_INTRINSIC_APOPTOTIC_PATHWAYS	KEGG_MEDICUS_REFERENCE_CROSSTALK_BETWEEN_EXTRINSIC_AND_INTRINSIC_APOPTOTIC_PATHWAYS	KEGG_MEDICUS_REFERENCE_CROSSTALK_BETWEEN_EXTRINSIC_AND_INTRINSIC_APOPTOTIC_PATHWAYS	15	0.759589	1.83532	0.000435504	0.00601002	0.00449907	3244	tags=73%	list=17%	signal=61%	FASLG/CASP3/BAK1/CASP8/BID/FAS/TNFSF10/CASP10/BAX/CASP7/APAF1
KEGG_MEDICUS_VARIANT_NOTCH_OVEREXPRESSION_TO_NOTCH_SIGNALING_PATHWAY	KEGG_MEDICUS_VARIANT_NOTCH_OVEREXPRESSION_TO_NOTCH_SIGNALING_PATHWAY	KEGG_MEDICUS_VARIANT_NOTCH_OVEREXPRESSION_TO_NOTCH_SIGNALING_PATHWAY	16	-0.696272	-2.10628	0.000467739	0.0062164	0.00465357	3476	tags=75%	list=18%	signal=62%	HEYL/JAG1/HES5/HES1/HEY2/DLL4/JAG2/DLL1/FLT4/NOTCH4/ERBB2/HEY1
KEGG_MEDICUS_REFERENCE_CD80_CD86_CD28_PI3K_SIGNALING_PATHWAY	KEGG_MEDICUS_REFERENCE_CD80_CD86_CD28_PI3K_SIGNALING_PATHWAY	KEGG_MEDICUS_REFERENCE_CD80_CD86_CD28_PI3K_SIGNALING_PATHWAY	10	0.823858	1.818	0.000508679	0.00654925	0.00490273	266	tags=40%	list=1%	signal=39%	CD80/CD28/CD86/PIK3CD
KEGG_MEDICUS_REFERENCE_CCR_CXCR_GNB_G_PI3K_RAC_SIGNALING_PATHWAY	KEGG_MEDICUS_REFERENCE_CCR_CXCR_GNB_G_PI3K_RAC_SIGNALING_PATHWAY	KEGG_MEDICUS_REFERENCE_CCR_CXCR_GNB_G_PI3K_RAC_SIGNALING_PATHWAY	31	0.650172	1.84359	0.000587551	0.00733548	0.0054913	3412	tags=55%	list=17%	signal=45%	CCL4/CCR4/CCR8/PIK3CG/PIK3R5/GNGT2/CCL3/GNB4/PREX1/GNG5/PIK3R6/GNG2/RAC1/CCR3/CCL1/GNG8/GNG4
KEGG_MEDICUS_REFERENCE_TLR1_2_4_NFKB_SIGNALING_PATHWAY	KEGG_MEDICUS_REFERENCE_TLR1_2_4_NFKB_SIGNALING_PATHWAY	KEGG_MEDICUS_REFERENCE_TLR1_2_4_NFKB_SIGNALING_PATHWAY	20	0.709452	1.84904	0.000622298	0.00754079	0.005645	3455	tags=65%	list=18%	signal=54%	TLR2/IL12A/MYD88/TLR1/TLR4/IRAK1/TNF/IRAK4/TAB2/IL6/NFKB1/IKBKG/IKBKB
KEGG_MEDICUS_REFERENCE_IL12_23_TO_JAK_STAT_SIGNALING_PATHWAY	KEGG_MEDICUS_REFERENCE_IL12_23_TO_JAK_STAT_SIGNALING_PATHWAY	KEGG_MEDICUS_REFERENCE_IL12_23_TO_JAK_STAT_SIGNALING_PATHWAY	10	0.819217	1.80776	0.000641666	0.00755332	0.00565438	2833	tags=80%	list=15%	signal=68%	IL12RB1/STAT4/IL12A/JAK2/IL23A/TYK2/IL12RB2/STAT3
KEGG_MEDICUS_REFERENCE_DNA_REPLICATION_TERMINATION	KEGG_MEDICUS_REFERENCE_DNA_REPLICATION_TERMINATION	KEGG_MEDICUS_REFERENCE_DNA_REPLICATION_TERMINATION	18	0.728922	1.85812	0.000692284	0.00770868	0.00577068	4801	tags=83%	list=25%	signal=63%	PIF1/MCM5/CDC45/MCM6/GINS1/MCM2/GINS2/NPLOC4/GINS4/MCM4/CUL2/LRR1/MCM3/VCP/RBX1
KEGG_MEDICUS_REFERENCE_FANCONI_ANEMIA_PATHWAY	KEGG_MEDICUS_REFERENCE_FANCONI_ANEMIA_PATHWAY	KEGG_MEDICUS_REFERENCE_FANCONI_ANEMIA_PATHWAY	14	0.777679	1.85745	0.000676019	0.00770868	0.00577068	2142	tags=57%	list=11%	signal=51%	FANCD2/FANCA/FANCI/UBE2T/FANCB/ATR/TOPBP1/FANCL
KEGG_MEDICUS_REFERENCE_PRNP_PI3K_NOX2_SIGNALING_PATHWAY	KEGG_MEDICUS_REFERENCE_PRNP_PI3K_NOX2_SIGNALING_PATHWAY	KEGG_MEDICUS_REFERENCE_PRNP_PI3K_NOX2_SIGNALING_PATHWAY	29	0.654336	1.83023	0.000791786	0.00858463	0.00642641	996	tags=24%	list=5%	signal=23%	RAC2/NCF1/PIK3CD/CYBB/NCF2/NCF4/CYBA
KEGG_MEDICUS_VARIANT_MUTATION_CAUSED_ABERRANT_ABETA_TO_VGCC_CA2_APOPTOTIC_PATHWAY_N01006	KEGG_MEDICUS_VARIANT_MUTATION_CAUSED_ABERRANT_ABETA_TO_VGCC_CA2_APOPTOTIC_PATHWAY_N01006	KEGG_MEDICUS_VARIANT_MUTATION_CAUSED_ABERRANT_ABETA_TO_VGCC_CA2_APOPTOTIC_PATHWAY_N01006	10	-0.772641	-1.98978	0.000887762	0.00937841	0.00702063	1288	tags=60%	list=7%	signal=56%	SLC25A5/VDAC3/SLC25A6/APP/VDAC2/SLC25A4
KEGG_MEDICUS_REFERENCE_OKAZAKI_FRAGMENT_MATURATION	KEGG_MEDICUS_REFERENCE_OKAZAKI_FRAGMENT_MATURATION	KEGG_MEDICUS_REFERENCE_OKAZAKI_FRAGMENT_MATURATION	11	0.798079	1.80899	0.00155737	0.0159939	0.011973	2937	tags=82%	list=15%	signal=70%	RNASEH2B/PCNA/FEN1/DNA2/POLD1/LIG1/RNASEH2A/POLD3/POLD4
KEGG_MEDICUS_PATHOGEN_ESCHERICHIA_ESPT_TO_RAC_SIGNALING_PATHWAY	KEGG_MEDICUS_PATHOGEN_ESCHERICHIA_ESPT_TO_RAC_SIGNALING_PATHWAY	KEGG_MEDICUS_PATHOGEN_ESCHERICHIA_ESPT_TO_RAC_SIGNALING_PATHWAY	14	0.753077	1.79869	0.00159163	0.0159939	0.011973	3247	tags=79%	list=17%	signal=66%	ARPC1B/ARPC5/ARPC2/ARPC3/ACTR3/ACTB/ABI1/ACTR2/ARPC5L/RAC1/ARPC4
KEGG_MEDICUS_REFERENCE_WNT_SIGNALING_MODULATION_SOST_LRP4	KEGG_MEDICUS_REFERENCE_WNT_SIGNALING_MODULATION_SOST_LRP4	KEGG_MEDICUS_REFERENCE_WNT_SIGNALING_MODULATION_SOST_LRP4	14	-0.678378	-1.95744	0.00169136	0.0162056	0.0121314	2332	tags=50%	list=12%	signal=44%	LRP4/FZD3/FZD7/FZD4/LRP6/LRP5/FZD9
KEGG_MEDICUS_REFERENCE_ELECTRON_TRANSFER_IN_COMPLEX_III	KEGG_MEDICUS_REFERENCE_ELECTRON_TRANSFER_IN_COMPLEX_III	KEGG_MEDICUS_REFERENCE_ELECTRON_TRANSFER_IN_COMPLEX_III	11	-0.721154	-1.90917	0.00167672	0.0162056	0.0121314	3908	tags=64%	list=20%	signal=51%	UQCRHL/CYC1/UQCRH/UQCRC2/UQCRFS1/UQCRC1/UQCRB
KEGG_MEDICUS_PATHOGEN_ESCHERICHIA_EAE_TIR_TO_ACTIN_SIGNALING_PATHWAY	KEGG_MEDICUS_PATHOGEN_ESCHERICHIA_EAE_TIR_TO_ACTIN_SIGNALING_PATHWAY	KEGG_MEDICUS_PATHOGEN_ESCHERICHIA_EAE_TIR_TO_ACTIN_SIGNALING_PATHWAY	17	0.712543	1.78402	0.001782	0.016686	0.012491	3247	tags=65%	list=17%	signal=54%	WIPF1/ARPC1B/ARPC5/ARPC2/ARPC3/ACTR3/ACTB/ACTR2/ARPC5L/NCK1/ARPC4
KEGG_MEDICUS_REFERENCE_IL10_FAMILY_TO_JAK_STAT_SIGNALING_PATHWAY	KEGG_MEDICUS_REFERENCE_IL10_FAMILY_TO_JAK_STAT_SIGNALING_PATHWAY	KEGG_MEDICUS_REFERENCE_IL10_FAMILY_TO_JAK_STAT_SIGNALING_PATHWAY	13	0.749892	1.76984	0.00189686	0.0173668	0.0130007	2833	tags=62%	list=15%	signal=53%	IL10RA/IL24/IL26/IL10/IL10RB/IL22RA1/TYK2/STAT3
KEGG_MEDICUS_VARIANT_MUTATION_CAUSED_ABERRANT_HTT_TO_ELECTRON_TRANSFER_IN_COMPLEX_III	KEGG_MEDICUS_VARIANT_MUTATION_CAUSED_ABERRANT_HTT_TO_ELECTRON_TRANSFER_IN_COMPLEX_III	KEGG_MEDICUS_VARIANT_MUTATION_CAUSED_ABERRANT_HTT_TO_ELECTRON_TRANSFER_IN_COMPLEX_III	12	-0.705302	-1.92458	0.00199653	0.0175015	0.0131015	3908	tags=58%	list=20%	signal=47%	UQCRHL/CYC1/UQCRH/UQCRC2/UQCRFS1/UQCRC1/UQCRB
KEGG_MEDICUS_REFERENCE_HOMOLOGOUS_RECOMBINATION_IN_ICLR	KEGG_MEDICUS_REFERENCE_HOMOLOGOUS_RECOMBINATION_IN_ICLR	KEGG_MEDICUS_REFERENCE_HOMOLOGOUS_RECOMBINATION_IN_ICLR	14	0.746977	1.78412	0.00197983	0.0175015	0.0131015	4513	tags=86%	list=23%	signal=66%	FANCD2/FANCI/BRCA2/BRIP1/BRCA1/BARD1/MCM8/RPA3/PALB2/RPA2/RPA4/MCM9
KEGG_MEDICUS_VARIANT_MUTATION_CAUSED_ABERRANT_PSEN1_TO_MGLUR5_CA2_APOPTOTIC_PATHWAY	KEGG_MEDICUS_VARIANT_MUTATION_CAUSED_ABERRANT_PSEN1_TO_MGLUR5_CA2_APOPTOTIC_PATHWAY	KEGG_MEDICUS_VARIANT_MUTATION_CAUSED_ABERRANT_PSEN1_TO_MGLUR5_CA2_APOPTOTIC_PATHWAY	13	-0.68976	-1.92539	0.0020851	0.0175318	0.0131242	2937	tags=54%	list=15%	signal=46%	SLC25A5/MCU/VDAC3/SLC25A6/VDAC2/PSEN1/SLC25A4
KEGG_MEDICUS_REFERENCE_GF_RTK_RAS_ERK_SIGNALING_PATHWAY	KEGG_MEDICUS_REFERENCE_GF_RTK_RAS_ERK_SIGNALING_PATHWAY	KEGG_MEDICUS_REFERENCE_GF_RTK_RAS_ERK_SIGNALING_PATHWAY	91	-0.347524	-1.521	0.00207161	0.0175318	0.0131242	3532	tags=33%	list=18%	signal=27%	FGFR3/FGF10/EFNA1/PDGFRB/PDGFB/ARAF/PDGFC/FGF17/KDR/EGF/MAPK3/FGF9/NTRK2/TEK/FGFR2/FGF1/NGFR/INSR/FLT4/FGFR1/PDGFD/ERBB4/KIT/ANGPT4/ANGPT1/KITLG/ERBB2/SOS2/IGF1R/IGF2
KEGG_MEDICUS_REFERENCE_GF_RTK_PI3K_SIGNALING_PATHWAY	KEGG_MEDICUS_REFERENCE_GF_RTK_PI3K_SIGNALING_PATHWAY	KEGG_MEDICUS_REFERENCE_GF_RTK_PI3K_SIGNALING_PATHWAY	82	-0.346922	-1.51253	0.00264471	0.0217924	0.0163137	3927	tags=39%	list=20%	signal=31%	AKT3/VEGFB/AKT2/FGFR3/FGF10/EFNA1/PDGFRB/PDGFB/PDGFC/FGF17/KDR/EGF/AKT1/FGF9/NTRK2/TEK/FGFR2/FGF1/NGFR/INSR/FLT4/FGFR1/PIK3R3/PDGFD/ERBB4/KIT/ANGPT4/ANGPT1/KITLG/ERBB2/IGF1R/IGF2
KEGG_MEDICUS_PATHOGEN_SALMONELLA_SOPB_TO_ARNO_ARF_ACTB_G_SIGNALING_PATHWAY	KEGG_MEDICUS_PATHOGEN_SALMONELLA_SOPB_TO_ARNO_ARF_ACTB_G_SIGNALING_PATHWAY	KEGG_MEDICUS_PATHOGEN_SALMONELLA_SOPB_TO_ARNO_ARF_ACTB_G_SIGNALING_PATHWAY	30	0.607638	1.70884	0.00273719	0.0221122	0.0165531	1847	tags=43%	list=9%	signal=39%	CYTH4/PIK3CD/PIK3CG/ARPC1B/ARPC5/ARPC2/CYTH1/ARPC3/ACTR3/ACTB/ABI1/ACTR2/ARPC5L
KEGG_MEDICUS_REFERENCE_TYPE_II_INTERFERON_TO_JAK_STAT_SIGNALING_PATHWAY	KEGG_MEDICUS_REFERENCE_TYPE_II_INTERFERON_TO_JAK_STAT_SIGNALING_PATHWAY	KEGG_MEDICUS_REFERENCE_TYPE_II_INTERFERON_TO_JAK_STAT_SIGNALING_PATHWAY	21	0.678605	1.77592	0.00293972	0.0232916	0.017436	3505	tags=38%	list=18%	signal=31%	IFNG/STAT1/IL27/JAK2/IFNGR2/STAT3/IFNA21/IFNGR1
KEGG_MEDICUS_PATHOGEN_SHIGELLA_IPGD_TO_ARNO_ARF_ACTB_G_SIGNALING_PATHWAY	KEGG_MEDICUS_PATHOGEN_SHIGELLA_IPGD_TO_ARNO_ARF_ACTB_G_SIGNALING_PATHWAY	KEGG_MEDICUS_PATHOGEN_SHIGELLA_IPGD_TO_ARNO_ARF_ACTB_G_SIGNALING_PATHWAY	29	0.62649	1.75235	0.00305421	0.0237422	0.0177733	1847	tags=45%	list=9%	signal=41%	NCKAP1L/CYTH4/PIK3CD/ARPC1B/ARPC5/ARPC2/CYTH1/ARPC3/ACTR3/ACTB/ABI1/ACTR2/ARPC5L
KEGG_MEDICUS_REFERENCE_EGF_EGFR_ACTIN_SIGNALING_PATHWAY	KEGG_MEDICUS_REFERENCE_EGF_EGFR_ACTIN_SIGNALING_PATHWAY	KEGG_MEDICUS_REFERENCE_EGF_EGFR_ACTIN_SIGNALING_PATHWAY	21	0.677088	1.77195	0.00314072	0.0239625	0.0179382	1858	tags=48%	list=10%	signal=43%	WIPF1/ARPC1B/ARPC5/ARPC2/ARPC3/ACTR3/ACTB/ACTR2/ARPC5L/SRC
KEGG_MEDICUS_REFERENCE_BETA_OXIDATION	KEGG_MEDICUS_REFERENCE_BETA_OXIDATION	KEGG_MEDICUS_REFERENCE_BETA_OXIDATION	11	-0.697531	-1.84663	0.00343182	0.0248154	0.0185767	1925	tags=64%	list=10%	signal=57%	ACADM/HADHB/ACADS/ACAA2/ACAT1/HADH/ACADSB
KEGG_MEDICUS_REFERENCE_SPINDLE_ASSEMBLY_CHECKPOINT_SIGNALING	KEGG_MEDICUS_REFERENCE_SPINDLE_ASSEMBLY_CHECKPOINT_SIGNALING	KEGG_MEDICUS_REFERENCE_SPINDLE_ASSEMBLY_CHECKPOINT_SIGNALING	21	0.675048	1.76661	0.00334172	0.0248154	0.0185767	3264	tags=48%	list=17%	signal=40%	PTTG1/CDC20/BUB1B/MAD2L1/ESPL1/BUB3/ANAPC7/ANAPC4/ANAPC5/MAD1L1
KEGG_MEDICUS_REFERENCE_TYPE_I_IFN_SIGNALING_PATHWAY	KEGG_MEDICUS_REFERENCE_TYPE_I_IFN_SIGNALING_PATHWAY	KEGG_MEDICUS_REFERENCE_TYPE_I_IFN_SIGNALING_PATHWAY	23	0.654748	1.76227	0.00349343	0.0248154	0.0185767	2577	tags=35%	list=13%	signal=30%	STAT1/STAT2/IFNB1/IFNAR2/IRF7/IRF9/TYK2/EIF2AK2
KEGG_MEDICUS_PATHOGEN_ESCHERICHIA_MAP_TO_CDC42_SIGNALING_PATHWAY	KEGG_MEDICUS_PATHOGEN_ESCHERICHIA_MAP_TO_CDC42_SIGNALING_PATHWAY	KEGG_MEDICUS_PATHOGEN_ESCHERICHIA_MAP_TO_CDC42_SIGNALING_PATHWAY	13	0.735425	1.7357	0.00344937	0.0248154	0.0185767	1847	tags=62%	list=9%	signal=56%	ARPC1B/ARPC5/ARPC2/ARPC3/ACTR3/ACTB/ACTR2/ARPC5L
KEGG_MEDICUS_REFERENCE_RTK_PLCG_ITPR_SIGNALING_PATHWAY	KEGG_MEDICUS_REFERENCE_RTK_PLCG_ITPR_SIGNALING_PATHWAY	KEGG_MEDICUS_REFERENCE_RTK_PLCG_ITPR_SIGNALING_PATHWAY	54	-0.397948	-1.64225	0.00370119	0.0258456	0.0193479	4474	tags=41%	list=23%	signal=31%	FLT1/ITPR1/VEGFB/PLCG2/FGFR3/FGF10/PDGFRB/PDGFB/PDGFC/FGF17/KDR/EGF/NTRK3/FGF9/NTRK2/FGFR2/FGF1/FLT4/FGFR1/PDGFD/ERBB4/ERBB2
KEGG_MEDICUS_REFERENCE_LONG_PATCH_BER	KEGG_MEDICUS_REFERENCE_LONG_PATCH_BER	KEGG_MEDICUS_REFERENCE_LONG_PATCH_BER	17	0.688786	1.72454	0.00393721	0.0270355	0.0202387	2937	tags=59%	list=15%	signal=50%	PCNA/FEN1/POLE/POLD1/LIG1/RFC5/POLD3/POLB/RFC4/POLD4
KEGG_MEDICUS_VARIANT_MUTATION_CAUSED_ABERRANT_ABETA_TO_ELECTRON_TRANSFER_IN_COMPLEX_IV	KEGG_MEDICUS_VARIANT_MUTATION_CAUSED_ABERRANT_ABETA_TO_ELECTRON_TRANSFER_IN_COMPLEX_IV	KEGG_MEDICUS_VARIANT_MUTATION_CAUSED_ABERRANT_ABETA_TO_ELECTRON_TRANSFER_IN_COMPLEX_IV	20	-0.582216	-1.88623	0.00410673	0.0272899	0.0204291	5410	tags=60%	list=28%	signal=43%	COX6C/COX6B1/COX6A1/COX7B/COX4I1/COX7A2/COX8A/COX7A2L/COX7A1/COX7C/APP/COX4I2
KEGG_MEDICUS_VARIANT_AMPLIFIED_MYC_TO_P27_CELL_CYCLE_G1_S	KEGG_MEDICUS_VARIANT_AMPLIFIED_MYC_TO_P27_CELL_CYCLE_G1_S	KEGG_MEDICUS_VARIANT_AMPLIFIED_MYC_TO_P27_CELL_CYCLE_G1_S	15	0.707762	1.71009	0.00405973	0.0272899	0.0204291	4801	tags=87%	list=25%	signal=65%	E2F2/E2F3/CCNE2/CCNE1/E2F1/CUL1/MAX/SKP2/CDK2/CKS1B/RB1/CDKN1B/RBX1
KEGG_MEDICUS_REFERENCE_DISASSEMBLY_OF_MCC	KEGG_MEDICUS_REFERENCE_DISASSEMBLY_OF_MCC	KEGG_MEDICUS_REFERENCE_DISASSEMBLY_OF_MCC	17	0.679313	1.70082	0.00505486	0.0323391	0.0242089	2674	tags=47%	list=14%	signal=41%	CDC20/BUB1B/MAD2L1/BUB3/TRIP13/ANAPC7/ANAPC4/ANAPC5
KEGG_MEDICUS_PATHOGEN_HSV_GD_TO_HVEM_NFKB_SIGNALING_PATHWAY	KEGG_MEDICUS_PATHOGEN_HSV_GD_TO_HVEM_NFKB_SIGNALING_PATHWAY	KEGG_MEDICUS_PATHOGEN_HSV_GD_TO_HVEM_NFKB_SIGNALING_PATHWAY	12	0.730963	1.69924	0.00510204	0.0323391	0.0242089	3744	tags=67%	list=19%	signal=54%	TRAF5/BIRC3/TRAF2/TNFRSF14/NFKB1/IKBKG/IKBKB/BIRC2
KEGG_MEDICUS_REFERENCE_IL6_FAMILY_TO_JAK_STAT_SIGNALING_PATHWAY	KEGG_MEDICUS_REFERENCE_IL6_FAMILY_TO_JAK_STAT_SIGNALING_PATHWAY	KEGG_MEDICUS_REFERENCE_IL6_FAMILY_TO_JAK_STAT_SIGNALING_PATHWAY	27	0.612351	1.68961	0.00497211	0.0323391	0.0242089	4592	tags=52%	list=24%	signal=40%	STAT1/IL27/JAK2/IL13RA1/CNTF/OSM/TYK2/STAT3/IL27RA/IL6/LIF/IL4R/OSMR/IL31RA
KEGG_MEDICUS_REFERENCE_TLR5_NFKB_SIGNALING_PATHWAY	KEGG_MEDICUS_REFERENCE_TLR5_NFKB_SIGNALING_PATHWAY	KEGG_MEDICUS_REFERENCE_TLR5_NFKB_SIGNALING_PATHWAY	17	0.678822	1.69959	0.00525857	0.0328262	0.0245735	3455	tags=65%	list=18%	signal=53%	IL12A/MYD88/IRAK1/TLR5/TNF/IRAK4/TAB2/IL6/NFKB1/IKBKG/IKBKB
KEGG_MEDICUS_PATHOGEN_EBV_EBNA3C_TO_P27_CELL_CYCLE_G1_S_N00264	KEGG_MEDICUS_PATHOGEN_EBV_EBNA3C_TO_P27_CELL_CYCLE_G1_S_N00264	KEGG_MEDICUS_PATHOGEN_EBV_EBNA3C_TO_P27_CELL_CYCLE_G1_S_N00264	11	0.757	1.71588	0.00629116	0.0386859	0.0289601	2860	tags=73%	list=15%	signal=62%	E2F2/CCNA2/E2F3/CCNE2/CCNE1/E2F1/SKP2/CDK2
KEGG_MEDICUS_PATHOGEN_ESCHERICHIA_EAE_TIR_TCCP_TO_ACTIN_SIGNALING_PATHWAY	KEGG_MEDICUS_PATHOGEN_ESCHERICHIA_EAE_TIR_TCCP_TO_ACTIN_SIGNALING_PATHWAY	KEGG_MEDICUS_PATHOGEN_ESCHERICHIA_EAE_TIR_TCCP_TO_ACTIN_SIGNALING_PATHWAY	14	0.707688	1.69028	0.0065341	0.0390152	0.0292066	1847	tags=57%	list=9%	signal=52%	ARPC1B/ARPC5/ARPC2/ARPC3/ACTR3/ACTB/ACTR2/ARPC5L
KEGG_MEDICUS_REFERENCE_EXTRINSIC_APOPTOTIC_PATHWAY	KEGG_MEDICUS_REFERENCE_EXTRINSIC_APOPTOTIC_PATHWAY	KEGG_MEDICUS_REFERENCE_EXTRINSIC_APOPTOTIC_PATHWAY	10	0.759698	1.67642	0.00645623	0.0390152	0.0292066	4013	tags=90%	list=21%	signal=72%	TRAF5/CASP3/CASP8/TRAF2/TNF/TRADD/CASP7/RIPK1/FADD
KEGG_MEDICUS_REFERENCE_TNF_NFKB_SIGNALING_PATHWAY	KEGG_MEDICUS_REFERENCE_TNF_NFKB_SIGNALING_PATHWAY	KEGG_MEDICUS_REFERENCE_TNF_NFKB_SIGNALING_PATHWAY	16	0.680068	1.67833	0.00664059	0.0390846	0.0292585	3540	tags=56%	list=18%	signal=46%	TRAF5/TRAF2/TNF/TRADD/TAB2/NFKB1/IKBKG/IKBKB/RIPK1
KEGG_MEDICUS_REFERENCE_ISOLEUCINE_DEGRADATION	KEGG_MEDICUS_REFERENCE_ISOLEUCINE_DEGRADATION	KEGG_MEDICUS_REFERENCE_ISOLEUCINE_DEGRADATION	10	-0.703744	-1.81235	0.00709063	0.0404534	0.0302832	4595	tags=60%	list=24%	signal=46%	ACADM/HADHB/ACADS/ACAA2/HADH/ACADSB
KEGG_MEDICUS_REFERENCE_WNT_SIGNALING_MODULATION_LGR_RSPO	KEGG_MEDICUS_REFERENCE_WNT_SIGNALING_MODULATION_LGR_RSPO	KEGG_MEDICUS_REFERENCE_WNT_SIGNALING_MODULATION_LGR_RSPO	19	-0.563056	-1.80769	0.0072522	0.0404534	0.0302832	2612	tags=37%	list=13%	signal=32%	LGR4/FZD3/ZNRF3/FZD7/FZD4/FZD9/RNF43
KEGG_MEDICUS_REFERENCE_ELECTRON_TRANSFER_IN_COMPLEX_IV	KEGG_MEDICUS_REFERENCE_ELECTRON_TRANSFER_IN_COMPLEX_IV	KEGG_MEDICUS_REFERENCE_ELECTRON_TRANSFER_IN_COMPLEX_IV	19	-0.561992	-1.80427	0.0072522	0.0404534	0.0302832	5410	tags=58%	list=28%	signal=42%	COX6C/COX6B1/COX6A1/COX7B/COX4I1/COX7A2/COX8A/COX7A2L/COX7A1/COX7C/COX4I2
KEGG_MEDICUS_PATHOGEN_HIV_NEF_TO_TNF_NFKB_SIGNALING_PATHWAY	KEGG_MEDICUS_PATHOGEN_HIV_NEF_TO_TNF_NFKB_SIGNALING_PATHWAY	KEGG_MEDICUS_PATHOGEN_HIV_NEF_TO_TNF_NFKB_SIGNALING_PATHWAY	14	0.70436	1.68233	0.0072659	0.0404534	0.0302832	3540	tags=57%	list=18%	signal=47%	TRAF5/TRAF2/TRADD/TAB2/NFKB1/IKBKG/IKBKB/RIPK1
KEGG_MEDICUS_REFERENCE_GF_RTK_RAS_PI3K_SIGNALING_PATHWAY	KEGG_MEDICUS_REFERENCE_GF_RTK_RAS_PI3K_SIGNALING_PATHWAY	KEGG_MEDICUS_REFERENCE_GF_RTK_RAS_PI3K_SIGNALING_PATHWAY	88	-0.32114	-1.39455	0.00764004	0.0419693	0.031418	3927	tags=38%	list=20%	signal=30%	AKT3/VEGFB/AKT2/FGFR3/FGF10/EFNA1/PDGFRB/PDGFB/PDGFC/FGF17/KDR/EGF/AKT1/FGF9/NTRK2/TEK/FGFR2/FGF1/NGFR/INSR/FLT4/FGFR1/PIK3R3/PDGFD/ERBB4/KIT/ANGPT4/ANGPT1/KITLG/ERBB2/SOS2/IGF1R/IGF2
KEGG_MEDICUS_REFERENCE_P27_CELL_CYCLE_G1_S	KEGG_MEDICUS_REFERENCE_P27_CELL_CYCLE_G1_S	KEGG_MEDICUS_REFERENCE_P27_CELL_CYCLE_G1_S	14	0.698006	1.66715	0.00799771	0.043356	0.0324561	2860	tags=64%	list=15%	signal=55%	E2F2/CCNA2/E2F3/CCNE2/CCNE1/E2F1/CUL1/SKP2/CDK2
