# Supplementary material for: Identification and validation of prognostic genes associated with clear cell renal cell carcinoma: based on public whole transcriptome sequencing datasets
Source: Front Oncol. 2026 Jul 8;16:1857894. doi: 10.3389/fonc.2026.1857894 (PMC13388226; doi:10.3389/fonc.2026.1857894)
Supplement: Supplementary Table 5 — Database Intersection Analysis Table of miRNAs Targeting Key Prognostic Genes. [file Table5.xlsx]

## Sheet: Sheet1
Table S5. Database Intersection Analysis Table of miRNAs Targeting Key Prognostic Genes.
CD2.miRNA
Type	GENE	miRNA
TarBase	CD2	hsa-mir-129-2-3p
TarBase	CD2	hsa-mir-147a
TarBase	CD2	hsa-mir-182-5p
TarBase	CD2	hsa-mir-27a-3p
TarBase	CD2	hsa-miR-106a-5p
TarBase	CD2	hsa-miR-106b-5p
TarBase	CD2	hsa-miR-17-5p
TarBase	CD2	hsa-miR-20a-5p
TarBase	CD2	hsa-miR-34a-5p
CD8B.miRNA
Type	GENE	miRNA
TarBase	CD8B	hsa-mir-26a-5p
TarBase	CD8B	hsa-miR-193a-3p
TarBase	CD8B	hsa-miR-193b-3p
CXCL13.miRNA
Type	GENE	miRNA
TarBase	CXCL13	hsa-mir-26b-5p
TarBase	CXCL13	hsa-mir-100-5p
TarBase	CXCL13	hsa-mir-99a-5p
IFNG.miRNA
Type	GENE	miRNA		IFNG.miRNA_select
miRTarBase	IFNG	hsa-mir-15a-5p			x
miRTarBase	IFNG	hsa-mir-16-5p		1	hsa-mir-24-3p
miRTarBase	IFNG	hsa-mir-24-3p		2	hsa-mir-26b-5p
miRTarBase	IFNG	hsa-mir-26b-5p		3	hsa-mir-27a-3p
miRTarBase	IFNG	hsa-mir-27a-3p
miRTarBase	IFNG	hsa-mir-29b-3p
miRTarBase	IFNG	hsa-mir-181a-5p
miRTarBase	IFNG	hsa-mir-15b-5p
miRTarBase	IFNG	hsa-mir-125a-5p
miRTarBase	IFNG	hsa-mir-409-3p
TarBase	IFNG	hsa-mir-24-3p
TarBase	IFNG	hsa-mir-26b-5p
TarBase	IFNG	hsa-mir-27a-3p
TarBase	IFNG	hsa-mir-23a-3p
TarBase	IFNG	hsa-mir-99b-5p
ITGAX.miRNA				ITGAXmiRNA_select
Type	GENE	miRNA			x
miRTarBase	ITGAX	hsa-mir-26b-5p		1	hsa-mir-26b-5p
miRTarBase	ITGAX	hsa-mir-658
miRTarBase	ITGAX	hsa-mir-25-5p
miRTarBase	ITGAX	hsa-mir-122-3p
miRTarBase	ITGAX	hsa-mir-377-5p
miRTarBase	ITGAX	hsa-mir-455-3p
miRTarBase	ITGAX	hsa-mir-4459
miRTarBase	ITGAX	hsa-mir-4537
miRTarBase	ITGAX	hsa-mir-1247-3p
miRTarBase	ITGAX	hsa-mir-6086
miRTarBase	ITGAX	hsa-mir-6087
miRTarBase	ITGAX	hsa-mir-6499-3p
miRTarBase	ITGAX	hsa-mir-6516-5p
TarBase	ITGAX	hsa-mir-26b-5p
TarBase	ITGAX	hsa-mir-103a-3p
TarBase	ITGAX	hsa-mir-107
TarBase	ITGAX	hsa-mir-126-3p
TarBase	ITGAX	hsa-mir-195-5p
TarBase	ITGAX	hsa-miR-34a-5p
TarBase	ITGAX	hsa-miR-375-3p
TarBase	ITGAX	hsa-miR-574-5p
KLRK1.miRNA				KLRK1.miRNA_select
Type	GENE	miRNA			x
miRTarBase	KLRK1	hsa-mir-9-5p		1	hsa-mir-9-5p
miRTarBase	KLRK1	hsa-mir-148b-3p		2	hsa-mir-148b-3p
miRTarBase	KLRK1	hsa-mir-335-5p		3	hsa-mir-335-5p
TarBase	KLRK1	hsa-mir-9-5p
TarBase	KLRK1	hsa-mir-148b-3p
TarBase	KLRK1	hsa-mir-335-5p
TarBase	KLRK1	hsa-mir-34a-5p
TarBase	KLRK1	hsa-mir-133a-3p
TarBase	KLRK1	hsa-miR-18b-5p
TarBase	KLRK1	hsa-miR-29b-1-5p
TarBase	KLRK1	hsa-miR-30a-3p
LAG3.miRNA
Type	GENE	miRNA
TarBase	LAG3	hsa-mir-101-3p
TarBase	LAG3	hsa-mir-146a-5p
TarBase	LAG3	hsa-mir-27a-3p
TarBase	LAG3	hsa-mir-941
TarBase	LAG3	hsa-let-7b-5p
TarBase	LAG3	hsa-let-7c-5p
TarBase	LAG3	hsa-let-7i-5p
TarBase	LAG3	hsa-miR-10a-5p
TarBase	LAG3	hsa-miR-1270
TarBase	LAG3	hsa-miR-450a-5p
TarBase	LAG3	hsa-miR-491-5p
TNFRSF9.miRNA				TNFRSF9.miRNA_select
Type	GENE	miRNA			x
miRTarBase	TNFRSF9	hsa-mir-98-5p		1	hsa-mir-98-5p
miRTarBase	TNFRSF9	hsa-mir-203a-3p		2	hsa-mir-335-5p
miRTarBase	TNFRSF9	hsa-mir-335-5p
miRTarBase	TNFRSF9	hsa-mir-524-5p
miRTarBase	TNFRSF9	hsa-mir-520d-5p
miRTarBase	TNFRSF9	hsa-mir-607
miRTarBase	TNFRSF9	hsa-mir-374a-3p
miRTarBase	TNFRSF9	hsa-mir-1226-3p
miRTarBase	TNFRSF9	hsa-mir-1305
miRTarBase	TNFRSF9	hsa-mir-3140-3p
miRTarBase	TNFRSF9	hsa-mir-4267
miRTarBase	TNFRSF9	hsa-mir-3613-3p
miRTarBase	TNFRSF9	hsa-mir-3671
miRTarBase	TNFRSF9	hsa-mir-4733-3p
miRTarBase	TNFRSF9	hsa-mir-4762-5p
miRTarBase	TNFRSF9	hsa-mir-5011-5p
miRTarBase	TNFRSF9	hsa-mir-1277-5p
miRTarBase	TNFRSF9	hsa-mir-190a-3p
miRTarBase	TNFRSF9	hsa-mir-627-3p
TarBase	TNFRSF9	hsa-mir-98-5p
TarBase	TNFRSF9	hsa-mir-335-5p
TarBase	TNFRSF9	hsa-mir-1-3p
TarBase	TNFRSF9	hsa-mir-101-3p
TarBase	TNFRSF9	hsa-mir-146a-5p
TarBase	TNFRSF9	hsa-mir-191-5p
TarBase	TNFRSF9	hsa-mir-195-5p
TarBase	TNFRSF9	hsa-mir-210-3p
TarBase	TNFRSF9	hsa-mir-212-3p
TarBase	TNFRSF9	hsa-mir-214-3p
TarBase	TNFRSF9	hsa-mir-27a-3p
TarBase	TNFRSF9	hsa-mir-375
TarBase	TNFRSF9	hsa-miR-1271-5p
TarBase	TNFRSF9	hsa-miR-3662
TarBase	TNFRSF9	hsa-miR-574-5p
mRNA-miRNA
mRNA	miRNA
IFNG	hsa-mir-24-3p
IFNG	hsa-mir-26b-5p
IFNG	hsa-mir-27a-3p
KLRK1	hsa-mir-9-5p
KLRK1	hsa-mir-148b-3p
KLRK1	hsa-mir-335-5p
ITGAX	hsa-mir-26b-5p
TNFRSF9	hsa-mir-98-5p
TNFRSF9	hsa-mir-335-5p
