# Supplementary material for: Identification and validation of prognostic genes associated with clear cell renal cell carcinoma: based on public whole transcriptome sequencing datasets
Source: Front Oncol. 2026 Jul 8;16:1857894. doi: 10.3389/fonc.2026.1857894 (PMC13388226; doi:10.3389/fonc.2026.1857894)
Supplement: Supplementary Table 6 — Intersection Analysis Table of lncRNAs in miRNA - Targeted Key Gene Pathways. [file Table6.xlsx]

## Sheet: Sheet1
Table S6. Intersection Analysis Table of lncRNAs in miRNA - Targeted Key Gene Pathways.
IFNG_miRNA_lncRNA				ITGAX_miRNA_lncRNA
	Id	miRNA			Id	miRNA
2	LINC01128	hsa-mir-24-3p		2	GAS5	hsa-mir-26b-5p
3	TNFRSF14-AS1	hsa-mir-24-3p		3	MIR181A1HG	hsa-mir-26b-5p
4	NPPA-AS1	hsa-mir-24-3p		4	LINC01703	hsa-mir-26b-5p
5	ERI3-IT1	hsa-mir-24-3p		5	THUMPD3-AS1	hsa-mir-26b-5p
6	ADAMTSL4-AS1	hsa-mir-24-3p		6	SH3BP5-AS1	hsa-mir-26b-5p
7	ASH1L-AS1	hsa-mir-24-3p		7	DENND6A-DT	hsa-mir-26b-5p
8	IPO9-AS1	hsa-mir-24-3p		8	PSMD6-AS2	hsa-mir-26b-5p
9	LINC01703	hsa-mir-24-3p		9	NNT-AS1	hsa-mir-26b-5p
10	LINC01115	hsa-mir-24-3p		10	LINC00847	hsa-mir-26b-5p
11	LBX2-AS1	hsa-mir-24-3p		11	HCG11	hsa-mir-26b-5p
12	CYTOR	hsa-mir-24-3p		12	LINC00240	hsa-mir-26b-5p
13	MIR4435-2HG	hsa-mir-24-3p		13	SNHG5	hsa-mir-26b-5p
14	KLF7-IT1	hsa-mir-24-3p		14	LINC00997	hsa-mir-26b-5p
15	ACVR2B-AS1	hsa-mir-24-3p		15	TRG-AS1	hsa-mir-26b-5p
16	PTPRG-AS1	hsa-mir-24-3p		16	LINC00174	hsa-mir-26b-5p
17	CLRN1-AS1	hsa-mir-24-3p		17	DLX6-AS1	hsa-mir-26b-5p
18	MUC20-OT1	hsa-mir-24-3p		18	LINC-PINT	hsa-mir-26b-5p
19	NOP14-AS1	hsa-mir-24-3p		19	SNHG6	hsa-mir-26b-5p
20	LINC01554	hsa-mir-24-3p		20	MSC-AS1	hsa-mir-26b-5p
21	LINC01184	hsa-mir-24-3p		21	LINC01111	hsa-mir-26b-5p
22	HOXA11-AS	hsa-mir-24-3p		22	EBLN3P	hsa-mir-26b-5p
23	SNHG15	hsa-mir-24-3p		23	ENTPD1-AS1	hsa-mir-26b-5p
24	PAXIP1-AS1	hsa-mir-24-3p		24	RPARP-AS1	hsa-mir-26b-5p
25	EXTL3-AS1	hsa-mir-24-3p		25	KCNQ1OT1	hsa-mir-26b-5p
26	CASC19	hsa-mir-24-3p		26	NEAT1	hsa-mir-26b-5p
27	PVT1	hsa-mir-24-3p		27	MALAT1	hsa-mir-26b-5p
28	EBLN3P	hsa-mir-24-3p		28	LINC00937	hsa-mir-26b-5p
29	C9orf106	hsa-mir-24-3p		29	SNHG14	hsa-mir-26b-5p
30	LINC00963	hsa-mir-24-3p		30	OIP5-AS1	hsa-mir-26b-5p
31	CCDC183-AS1	hsa-mir-24-3p		31	GABPB1-AS1	hsa-mir-26b-5p
32	C9orf139	hsa-mir-24-3p		32	WASIR2	hsa-mir-26b-5p
33	GATA3-AS1	hsa-mir-24-3p		33	MMP25-AS1	hsa-mir-26b-5p
34	OLMALINC	hsa-mir-24-3p		34	RRN3P2	hsa-mir-26b-5p
35	KRTAP5-AS1	hsa-mir-24-3p		35	ARHGAP27P1-BPTFP1-KPNA2P3	hsa-mir-26b-5p
36	KCNQ1OT1	hsa-mir-24-3p		36	DLGAP1-AS1	hsa-mir-26b-5p
37	NEAT1	hsa-mir-24-3p		37	DLGAP1-AS5	hsa-mir-26b-5p
38	ALG1L9P	hsa-mir-24-3p		38	ZNF561-AS1	hsa-mir-26b-5p
39	DLEU1	hsa-mir-24-3p		39	LINC00665	hsa-mir-26b-5p
40	GAS6-AS1	hsa-mir-24-3p		40	NORAD	hsa-mir-26b-5p
41	DHRS4-AS1	hsa-mir-24-3p		41	LINC00205	hsa-mir-26b-5p
42	FRMD6-AS1	hsa-mir-24-3p		42	DUXAP8	hsa-mir-26b-5p
43	VASH1-AS1	hsa-mir-24-3p		43	MIATNB	hsa-mir-26b-5p
44	DIO3OS	hsa-mir-24-3p		44	TUG1	hsa-mir-26b-5p
45	DRAIC	hsa-mir-24-3p		miRNA_lncRNA
46	MMP25-AS1	hsa-mir-24-3p			Id	miRNA
47	SLX1B-SULT1A4	hsa-mir-24-3p		27	PVT1	hsa-mir-24-3p
48	SLX1A-SULT1A3	hsa-mir-24-3p		242	PVT1	hsa-mir-27a-3p
49	FENDRR	hsa-mir-24-3p		181	PVT1	hsa-mir-148b-3p
50	MIR22HG	hsa-mir-24-3p
51	MIR497HG	hsa-mir-24-3p
52	LINC00909	hsa-mir-24-3p
53	LINC00662	hsa-mir-24-3p
54	PTOV1-AS2	hsa-mir-24-3p
55	A1BG-AS1	hsa-mir-24-3p
56	NRSN2-AS1	hsa-mir-24-3p
57	RALY-AS1	hsa-mir-24-3p
58	GNAS-AS1	hsa-mir-24-3p
59	BACH1-IT3	hsa-mir-24-3p
60	LINC00313	hsa-mir-24-3p
61	LINC01669	hsa-mir-24-3p
62	TSPEAR-AS2	hsa-mir-24-3p
63	MCM3AP-AS1	hsa-mir-24-3p
64	DUXAP8	hsa-mir-24-3p
65	ADORA2A-AS1	hsa-mir-24-3p
66	LINC01521	hsa-mir-24-3p
67	MIRLET7BHG	hsa-mir-24-3p
68	INE1	hsa-mir-24-3p
69	LINC00630	hsa-mir-24-3p
70	DANT2	hsa-mir-24-3p
71	SLC25A5-AS1	hsa-mir-24-3p
72	RAP2C-AS1	hsa-mir-24-3p
73	LINC00893	hsa-mir-24-3p
74	LINC00894	hsa-mir-24-3p
210	GAS5	hsa-mir-26b-5p
310	MIR181A1HG	hsa-mir-26b-5p
410	LINC01703	hsa-mir-26b-5p
510	THUMPD3-AS1	hsa-mir-26b-5p
610	SH3BP5-AS1	hsa-mir-26b-5p
75	DENND6A-DT	hsa-mir-26b-5p
81	PSMD6-AS2	hsa-mir-26b-5p
91	NNT-AS1	hsa-mir-26b-5p
101	LINC00847	hsa-mir-26b-5p
111	HCG11	hsa-mir-26b-5p
121	LINC00240	hsa-mir-26b-5p
131	SNHG5	hsa-mir-26b-5p
141	LINC00997	hsa-mir-26b-5p
151	TRG-AS1	hsa-mir-26b-5p
161	LINC00174	hsa-mir-26b-5p
171	DLX6-AS1	hsa-mir-26b-5p
181	LINC-PINT	hsa-mir-26b-5p
191	SNHG6	hsa-mir-26b-5p
201	MSC-AS1	hsa-mir-26b-5p
211	LINC01111	hsa-mir-26b-5p
221	EBLN3P	hsa-mir-26b-5p
231	ENTPD1-AS1	hsa-mir-26b-5p
241	RPARP-AS1	hsa-mir-26b-5p
251	KCNQ1OT1	hsa-mir-26b-5p
261	NEAT1	hsa-mir-26b-5p
271	MALAT1	hsa-mir-26b-5p
281	LINC00937	hsa-mir-26b-5p
291	SNHG14	hsa-mir-26b-5p
301	OIP5-AS1	hsa-mir-26b-5p
311	GABPB1-AS1	hsa-mir-26b-5p
321	WASIR2	hsa-mir-26b-5p
331	MMP25-AS1	hsa-mir-26b-5p
341	RRN3P2	hsa-mir-26b-5p
351	ARHGAP27P1-BPTFP1-KPNA2P3	hsa-mir-26b-5p
361	DLGAP1-AS1	hsa-mir-26b-5p
371	DLGAP1-AS5	hsa-mir-26b-5p
381	ZNF561-AS1	hsa-mir-26b-5p
391	LINC00665	hsa-mir-26b-5p
401	NORAD	hsa-mir-26b-5p
411	LINC00205	hsa-mir-26b-5p
421	DUXAP8	hsa-mir-26b-5p
431	MIATNB	hsa-mir-26b-5p
441	TUG1	hsa-mir-26b-5p
212	LINC01128	hsa-mir-27a-3p
312	LINC01355	hsa-mir-27a-3p
412	DLEU2L	hsa-mir-27a-3p
511	CCDC18-AS1	hsa-mir-27a-3p
611	CYTOR	hsa-mir-27a-3p
76	RGPD4-AS1	hsa-mir-27a-3p
82	PAX8-AS1	hsa-mir-27a-3p
92	TTN-AS1	hsa-mir-27a-3p
102	PSMD6-AS2	hsa-mir-27a-3p
112	MIR4458HG	hsa-mir-27a-3p
122	SCAMP1-AS1	hsa-mir-27a-3p
132	CKMT2-AS1	hsa-mir-27a-3p
142	TMEM161B-AS1	hsa-mir-27a-3p
152	LINC01184	hsa-mir-27a-3p
162	TRIM52-AS1	hsa-mir-27a-3p
172	HCP5	hsa-mir-27a-3p
182	LINC00997	hsa-mir-27a-3p
192	STAG3L5P-PVRIG2P-PILRB	hsa-mir-27a-3p
202	ST7-AS1	hsa-mir-27a-3p
213	MCPH1-AS1	hsa-mir-27a-3p
222	PCAT1	hsa-mir-27a-3p
232	CASC19	hsa-mir-27a-3p
242	PVT1	hsa-mir-27a-3p
252	PEG13	hsa-mir-27a-3p
262	LINC00963	hsa-mir-27a-3p
272	KCNMA1-AS1	hsa-mir-27a-3p
282	NUTM2A-AS1	hsa-mir-27a-3p
292	ENTPD1-AS1	hsa-mir-27a-3p
302	LINC01001	hsa-mir-27a-3p
313	KCNQ1OT1	hsa-mir-27a-3p
322	NEAT1	hsa-mir-27a-3p
332	MIR100HG	hsa-mir-27a-3p
342	MIR4697HG	hsa-mir-27a-3p
352	RASSF8-AS1	hsa-mir-27a-3p
362	LINC02381	hsa-mir-27a-3p
372	RMST	hsa-mir-27a-3p
382	HELLPAR	hsa-mir-27a-3p
392	LINC01089	hsa-mir-27a-3p
402	TMEM132D-AS1	hsa-mir-27a-3p
413	FRMD6-AS1	hsa-mir-27a-3p
422	PWAR5	hsa-mir-27a-3p
432	OIP5-AS1	hsa-mir-27a-3p
442	GABPB1-AS1	hsa-mir-27a-3p
451	CCDC144NL-AS1	hsa-mir-27a-3p
461	TOB1-AS1	hsa-mir-27a-3p
471	C18orf15	hsa-mir-27a-3p
481	SNHG22	hsa-mir-27a-3p
491	ZNF561-AS1	hsa-mir-27a-3p
501	TMEM147-AS1	hsa-mir-27a-3p
512	ZNF460-AS1	hsa-mir-27a-3p
521	NRSN2-AS1	hsa-mir-27a-3p
531	SDCBP2-AS1	hsa-mir-27a-3p
541	ZNF337-AS1	hsa-mir-27a-3p
551	LINC01441	hsa-mir-27a-3p
561	CBR3-AS1	hsa-mir-27a-3p
571	GUSBP11	hsa-mir-27a-3p
581	TUG1	hsa-mir-27a-3p
591	LINC00891	hsa-mir-27a-3p
601	XIST	hsa-mir-27a-3p
612	DANT2	hsa-mir-27a-3p
KLRK1_miRNA_lncRNA				KLRK1_lncRNA
	Id	miRNA			x
2	NPPA-AS1	hsa-mir-9-5p		1	NPPA-AS1
3	AP4B1-AS1	hsa-mir-9-5p		2	AP4B1-AS1
4	LINC01871	hsa-mir-9-5p		3	LINC01871
5	PCBP1-AS1	hsa-mir-9-5p		4	PCBP1-AS1
6	LINC01116	hsa-mir-9-5p		5	LINC01116
7	TTN-AS1	hsa-mir-9-5p		6	TTN-AS1
8	LINC01238	hsa-mir-9-5p		7	LINC01238
9	THUMPD3-AS1	hsa-mir-9-5p		8	THUMPD3-AS1
10	SH3BP5-AS1	hsa-mir-9-5p		9	SH3BP5-AS1
11	CCDC13-AS1	hsa-mir-9-5p		10	CCDC13-AS1
12	MAGI1-IT1	hsa-mir-9-5p		11	MAGI1-IT1
13	UBA6-AS1	hsa-mir-9-5p		12	UBA6-AS1
14	LINC02466	hsa-mir-9-5p		13	LINC02466
15	EXOC3-AS1	hsa-mir-9-5p		14	EXOC3-AS1
16	NNT-AS1	hsa-mir-9-5p		15	NNT-AS1
17	C5orf66	hsa-mir-9-5p		16	C5orf66
18	HCG18	hsa-mir-9-5p		17	HCG18
19	HCG25	hsa-mir-9-5p		18	HCG25
20	LINC00996	hsa-mir-9-5p		19	LINC00996
21	PAXIP1-AS2	hsa-mir-9-5p		20	PAXIP1-AS2
22	MCPH1-AS1	hsa-mir-9-5p		21	MCPH1-AS1
23	ZNF252P-AS1	hsa-mir-9-5p		22	ZNF252P-AS1
24	PPP1R26-AS1	hsa-mir-9-5p		23	PPP1R26-AS1
25	SNHG7	hsa-mir-9-5p		24	SNHG7
26	GATA3-AS1	hsa-mir-9-5p		25	GATA3-AS1
27	PROSER2-AS1	hsa-mir-9-5p		26	PROSER2-AS1
28	NUTM2A-AS1	hsa-mir-9-5p		27	NUTM2A-AS1
29	KCNQ1OT1	hsa-mir-9-5p		28	KCNQ1OT1
30	BDNF-AS	hsa-mir-9-5p		29	BDNF-AS
31	SNHG1	hsa-mir-9-5p		30	SNHG1
32	NEAT1	hsa-mir-9-5p		31	NEAT1
33	HELLPAR	hsa-mir-9-5p		32	HELLPAR
34	LINC00365	hsa-mir-9-5p		33	LINC00365
35	LINC00648	hsa-mir-9-5p		34	LINC00648
36	LINC01588	hsa-mir-9-5p		35	LINC01588
37	PSMA3-AS1	hsa-mir-9-5p		36	PSMA3-AS1
38	C15orf56	hsa-mir-9-5p		37	C15orf56
39	GABPB1-IT1	hsa-mir-9-5p		38	GABPB1-IT1
40	GABPB1-AS1	hsa-mir-9-5p		39	GABPB1-AS1
41	LOXL1-AS1	hsa-mir-9-5p		40	LOXL1-AS1
42	LINC00921	hsa-mir-9-5p		41	LINC00921
43	MIR762HG	hsa-mir-9-5p		42	MIR762HG
44	CRNDE	hsa-mir-9-5p		43	CRNDE
45	LINC00511	hsa-mir-9-5p		44	LINC00511
46	NDUFV2-AS1	hsa-mir-9-5p		45	NDUFV2-AS1
47	LINC00665	hsa-mir-9-5p		46	LINC00665
48	PTOV1-AS2	hsa-mir-9-5p		47	PTOV1-AS2
49	LINC01727	hsa-mir-9-5p		48	LINC01727
50	MCM3AP-AS1	hsa-mir-9-5p		49	MCM3AP-AS1
51	TUG1	hsa-mir-9-5p		50	TUG1
52	XIST	hsa-mir-9-5p		51	XIST
210	SNHG3	hsa-mir-148b-3p		52	SNHG3
310	CYP1B1-AS1	hsa-mir-148b-3p		53	CYP1B1-AS1
410	PCGEM1	hsa-mir-148b-3p		54	PCGEM1
53	THRB-IT1	hsa-mir-148b-3p		55	THRB-IT1
61	KIF9-AS1	hsa-mir-148b-3p		56	KIF9-AS1
71	UBA6-AS1	hsa-mir-148b-3p		57	LINC01554
81	LINC01554	hsa-mir-148b-3p		58	SNHG4
91	SNHG4	hsa-mir-148b-3p		59	HOTAIRM1
101	HCG18	hsa-mir-148b-3p		60	HOXA11-AS
111	HOTAIRM1	hsa-mir-148b-3p		61	LINC00174
121	HOXA11-AS	hsa-mir-148b-3p		62	STAG3L5P-PVRIG2P-PILRB
131	LINC00174	hsa-mir-148b-3p		63	LINC01006
141	STAG3L5P-PVRIG2P-PILRB	hsa-mir-148b-3p		64	RBPMS-AS1
151	LINC01006	hsa-mir-148b-3p		65	CASC19
161	RBPMS-AS1	hsa-mir-148b-3p		66	PVT1
171	CASC19	hsa-mir-148b-3p		67	PEG13
181	PVT1	hsa-mir-148b-3p		68	LINC00963
191	PEG13	hsa-mir-148b-3p		69	NUTM2B-AS1
201	LINC00963	hsa-mir-148b-3p		70	H19
211	NUTM2B-AS1	hsa-mir-148b-3p		71	HOTAIR
221	NUTM2A-AS1	hsa-mir-148b-3p		72	LINC01089
231	H19	hsa-mir-148b-3p		73	TMEM132D-AS1
241	KCNQ1OT1	hsa-mir-148b-3p		74	LINC01257
251	NEAT1	hsa-mir-148b-3p		75	LINC00346
261	HOTAIR	hsa-mir-148b-3p		76	DHRS4-AS1
271	LINC01089	hsa-mir-148b-3p		77	OIP5-AS1
281	TMEM132D-AS1	hsa-mir-148b-3p		78	TMC3-AS1
291	LINC01257	hsa-mir-148b-3p		79	LINC00052
301	LINC00346	hsa-mir-148b-3p		80	SLX1B-SULT1A4
311	DHRS4-AS1	hsa-mir-148b-3p		81	SLX1A-SULT1A3
321	OIP5-AS1	hsa-mir-148b-3p		82	SNHG20
331	TMC3-AS1	hsa-mir-148b-3p		83	LINC00667
341	LINC00052	hsa-mir-148b-3p		84	LINC00909
351	SLX1B-SULT1A4	hsa-mir-148b-3p		85	TMEM147-AS1
361	SLX1A-SULT1A3	hsa-mir-148b-3p		86	A1BG-AS1
371	SNHG20	hsa-mir-148b-3p		87	GNAS-AS1
381	LINC00667	hsa-mir-148b-3p		88	LINC01689
391	LINC00909	hsa-mir-148b-3p		89	C22orf34
401	TMEM147-AS1	hsa-mir-148b-3p		90	SLFNL1-AS1
411	A1BG-AS1	hsa-mir-148b-3p		91	GAS5
421	GNAS-AS1	hsa-mir-148b-3p		92	MIR29B2CHG
431	LINC01689	hsa-mir-148b-3p		93	PAX8-AS1
441	TUG1	hsa-mir-148b-3p		94	LINC01087
451	C22orf34	hsa-mir-148b-3p		95	LINC01090
461	XIST	hsa-mir-148b-3p		96	LINC00886
212	SLFNL1-AS1	hsa-mir-335-5p		97	LPP-AS2
312	GAS5	hsa-mir-335-5p		98	DANCR
412	MIR29B2CHG	hsa-mir-335-5p		99	THAP9-AS1
54	PAX8-AS1	hsa-mir-335-5p		100	SNHG8
62	LINC01087	hsa-mir-335-5p		101	TMEM161B-AS1
72	LINC01090	hsa-mir-335-5p		102	PAXIP1-AS1
82	LINC00886	hsa-mir-335-5p		103	UBR5-AS1
92	LPP-AS2	hsa-mir-335-5p		104	LINC01503
102	DANCR	hsa-mir-335-5p		105	ZEB1-AS1
112	THAP9-AS1	hsa-mir-335-5p		106	LINC00294
122	SNHG8	hsa-mir-335-5p		107	LINC00941
132	TMEM161B-AS1	hsa-mir-335-5p		108	LINC00943
142	PAXIP1-AS1	hsa-mir-335-5p		109	RUNDC3A-AS1
152	UBR5-AS1	hsa-mir-335-5p		110	MAPT-IT1
162	LINC01503	hsa-mir-335-5p		111	TNRC6C-AS1
172	ZEB1-AS1	hsa-mir-335-5p		112	SNHG17
182	KCNQ1OT1	hsa-mir-335-5p		113	URB1-AS1
192	LINC00294	hsa-mir-335-5p		114	TSPEAR-AS2
202	NEAT1	hsa-mir-335-5p		115	FTX
213	LINC00941	hsa-mir-335-5p		116	LINC00630
222	LINC00943	hsa-mir-335-5p		117	LINC00893
232	OIP5-AS1	hsa-mir-335-5p
242	RUNDC3A-AS1	hsa-mir-335-5p
252	MAPT-IT1	hsa-mir-335-5p
262	SNHG20	hsa-mir-335-5p
272	TNRC6C-AS1	hsa-mir-335-5p
282	SNHG17	hsa-mir-335-5p
292	URB1-AS1	hsa-mir-335-5p
302	TSPEAR-AS2	hsa-mir-335-5p
313	TUG1	hsa-mir-335-5p
322	XIST	hsa-mir-335-5p
332	FTX	hsa-mir-335-5p
342	LINC00630	hsa-mir-335-5p
352	LINC00893	hsa-mir-335-5p
TNFRSF9_miRNA_lncRNA				TNFRSF9_lncRNA
	Id	miRNA			x
2	ZNF436-AS1	hsa-mir-98-5p		1	ZNF436-AS1
3	SNHG12	hsa-mir-98-5p		2	SNHG12
4	MIR29B2CHG	hsa-mir-98-5p		3	MIR29B2CHG
5	LINC01806	hsa-mir-98-5p		4	LINC01806
6	LMCD1-AS1	hsa-mir-98-5p		5	LMCD1-AS1
7	MUC20-OT1	hsa-mir-98-5p		6	MUC20-OT1
8	LINC00885	hsa-mir-98-5p		7	LINC00885
9	LINC02432	hsa-mir-98-5p		8	LINC02432
10	SLC9A3-AS1	hsa-mir-98-5p		9	SLC9A3-AS1
11	SNHG4	hsa-mir-98-5p		10	SNHG4
12	CARMN	hsa-mir-98-5p		11	CARMN
13	HEIH	hsa-mir-98-5p		12	HEIH
14	HCG18	hsa-mir-98-5p		13	HCG18
15	IER3-AS1	hsa-mir-98-5p		14	IER3-AS1
16	HOXA11-AS	hsa-mir-98-5p		15	HOXA11-AS
17	TRG-AS1	hsa-mir-98-5p		16	TRG-AS1
18	LINC00265	hsa-mir-98-5p		17	LINC00265
19	STAG3L5P-PVRIG2P-PILRB	hsa-mir-98-5p		18	STAG3L5P-PVRIG2P-PILRB
20	CDKN2B-AS1	hsa-mir-98-5p		19	CDKN2B-AS1
21	LINC00963	hsa-mir-98-5p		20	LINC00963
22	NUTM2A-AS1	hsa-mir-98-5p		21	NUTM2A-AS1
23	OLMALINC	hsa-mir-98-5p		22	OLMALINC
24	RPARP-AS1	hsa-mir-98-5p		23	RPARP-AS1
25	LINC01001	hsa-mir-98-5p		24	LINC01001
26	KCNQ1OT1	hsa-mir-98-5p		25	KCNQ1OT1
27	LINC00294	hsa-mir-98-5p		26	LINC00294
28	NEAT1	hsa-mir-98-5p		27	NEAT1
29	LINC02381	hsa-mir-98-5p		28	LINC02381
30	TMPO-AS1	hsa-mir-98-5p		29	TMPO-AS1
31	HELLPAR	hsa-mir-98-5p		30	HELLPAR
32	G2E3-AS1	hsa-mir-98-5p		31	G2E3-AS1
33	VASH1-AS1	hsa-mir-98-5p		32	VASH1-AS1
34	MEG8	hsa-mir-98-5p		33	MEG8
35	OIP5-AS1	hsa-mir-98-5p		34	OIP5-AS1
36	IQCH-AS1	hsa-mir-98-5p		35	IQCH-AS1
37	DRAIC	hsa-mir-98-5p		36	DRAIC
38	THSD4-AS1	hsa-mir-98-5p		37	THSD4-AS1
39	UBL7-AS1	hsa-mir-98-5p		38	UBL7-AS1
40	ARHGAP27P1-BPTFP1-KPNA2P3	hsa-mir-98-5p		39	ARHGAP27P1-BPTFP1-KPNA2P3
41	SNHG16	hsa-mir-98-5p		40	SNHG16
42	LINC01978	hsa-mir-98-5p		41	LINC01978
43	TMEM147-AS1	hsa-mir-98-5p		42	TMEM147-AS1
44	LINC00665	hsa-mir-98-5p		43	LINC00665
45	ZNF571-AS1	hsa-mir-98-5p		44	ZNF571-AS1
46	ZNF337-AS1	hsa-mir-98-5p		45	ZNF337-AS1
47	MIR99AHG	hsa-mir-98-5p		46	MIR99AHG
48	LINC01678	hsa-mir-98-5p		47	LINC01678
49	TTC28-AS1	hsa-mir-98-5p		48	TTC28-AS1
50	MIRLET7BHG	hsa-mir-98-5p		49	MIRLET7BHG
51	XIST	hsa-mir-98-5p		50	XIST
52	LINC00894	hsa-mir-98-5p		51	LINC00894
53	TTTY15	hsa-mir-98-5p		52	TTTY15
210	SLFNL1-AS1	hsa-mir-335-5p		53	SLFNL1-AS1
310	GAS5	hsa-mir-335-5p		54	GAS5
410	MIR29B2CHG	hsa-mir-335-5p		55	PAX8-AS1
54	PAX8-AS1	hsa-mir-335-5p		56	LINC01087
61	LINC01087	hsa-mir-335-5p		57	LINC01090
71	LINC01090	hsa-mir-335-5p		58	LINC00886
81	LINC00886	hsa-mir-335-5p		59	LPP-AS2
91	LPP-AS2	hsa-mir-335-5p		60	DANCR
101	DANCR	hsa-mir-335-5p		61	THAP9-AS1
111	THAP9-AS1	hsa-mir-335-5p		62	SNHG8
121	SNHG8	hsa-mir-335-5p		63	TMEM161B-AS1
131	TMEM161B-AS1	hsa-mir-335-5p		64	PAXIP1-AS1
141	PAXIP1-AS1	hsa-mir-335-5p		65	UBR5-AS1
151	UBR5-AS1	hsa-mir-335-5p		66	LINC01503
161	LINC01503	hsa-mir-335-5p		67	ZEB1-AS1
171	ZEB1-AS1	hsa-mir-335-5p		68	LINC00941
181	KCNQ1OT1	hsa-mir-335-5p		69	LINC00943
191	LINC00294	hsa-mir-335-5p		70	RUNDC3A-AS1
201	NEAT1	hsa-mir-335-5p		71	MAPT-IT1
211	LINC00941	hsa-mir-335-5p		72	SNHG20
221	LINC00943	hsa-mir-335-5p		73	TNRC6C-AS1
231	OIP5-AS1	hsa-mir-335-5p		74	SNHG17
241	RUNDC3A-AS1	hsa-mir-335-5p		75	URB1-AS1
251	MAPT-IT1	hsa-mir-335-5p		76	TSPEAR-AS2
261	SNHG20	hsa-mir-335-5p		77	TUG1
271	TNRC6C-AS1	hsa-mir-335-5p		78	FTX
281	SNHG17	hsa-mir-335-5p		79	LINC00630
291	URB1-AS1	hsa-mir-335-5p		80	LINC00893
301	TSPEAR-AS2	hsa-mir-335-5p
311	TUG1	hsa-mir-335-5p
321	XIST	hsa-mir-335-5p
331	FTX	hsa-mir-335-5p
341	LINC00630	hsa-mir-335-5p
351	LINC00893	hsa-mir-335-5p
