# Supplementary material for: Identification and validation of prognostic genes associated with clear cell renal cell carcinoma: based on public whole transcriptome sequencing datasets
Source: Front Oncol. 2026 Jul 8;16:1857894. doi: 10.3389/fonc.2026.1857894 (PMC13388226; doi:10.3389/fonc.2026.1857894)
Supplement: Supplementary Table 7 — Prediction Analysis Table of circRNA - miRNA Interactions Associated with Prognostic Genes. [file Table7.xlsx]

## Sheet: Sheet1
Table S7. Prediction Analysis Table of circRNA - miRNA Interactions Associated with Prognostic Genes.
CircRNA
miRNAid	miRNAname	geneID	geneName	geneType	chromosome	start	end	strand	clipExpNum	degraExpNum	RBP	merClass	miRseq	align	targetSeq	TDMDScore	phyloP
MIMAT0000080	hsa-mir-24-3p	NM_020532	RTN4	circRNA	chr2	55028183	55028205	-	4	1	AGO2	7mer-m8	gacAAGGACGAC-UUGACUCGGu	|| ||||||||| | |||||||	cucUUCCUGCUGCAUCUGAGCCu	2.5655	5.484
MIMAT0000080	hsa-mir-24-3p	NM_138402	SP140L	circRNA	chr2	230449364	230449386	+	0	0	NA	7mer-m8	gaCAAGGACGAC-UUGACUCGGu	|||||||||| :|||||||	ugGUUCCUGCUGCCGCUGAGCCu	2.5237	-0.776
MIMAT0000080	hsa-mir-24-3p	NR_034053	TNPO3	circRNA	chr7	129041660	129041682	-	1	0	AGO2	7mer-m8	gacaAGGACGACU-UGACUCGGu	| ||||||||| |||||||	uuccUCCUGCUGACUCUGAGCCc	2.2363	2.943
MIMAT0000080	hsa-mir-24-3p	NM_173647	RNF149	circRNA	chr2	101281911	101281933	-	6	0	AGO2	8mer	gacaaGGACGACUU-GACUCGGu	| ||||||||| |||||||	ccuccCCUGCUGAAUCUGAGCCa	2.1575	0.989
MIMAT0000080	hsa-mir-24-3p	NM_017892	PRPF40A	circRNA	chr2	152676569	152676591	-	1	0	AGO2	7mer-m8	gaCAAGGACGAC-UUGACUCGGu	||||||| |:|| |||||||	cuGUUCCAGUUGUUCCUGAGCCu	2.0356	1.81
MIMAT0000083	hsa-mir-26b-5p	NM_001128128	ZEB1	circRNA	chr10	31321776	31321798	+	0	0	NA	8mer	ugGAUAGGACUU--AAUGAACUu	| | |||||||| |||||||	agCGAUCCUGAAAGAUACUUGAa	2.1244	1.767
MIMAT0000096	hsa-mir-98-5p	NM_001099415	POM121C	circRNA	chr7	76316765	76316783	-	0	0	NA	8mer	uuGUUAUGUUGAAUGAUGGAGu	||:|||||||| |||||||	aaUAAUACAAC---CUACCUCa	2.1564	0.203
MIMAT0000759	hsa-mir-148b-3p	NM_015306	USP24	circRNA	chr1	55157259	55157282	-	1	0	AGO1	7mer-m8	uguuUCAAGACA-CU-ACGUGACu	|| |||||||| || |||||||	acucAGUUCUGUCGAUUGCACUGg	2.3116	5.251
MIMAT0000759	hsa-mir-148b-3p	NM_001037866	RGPD6	circRNA	chr2	111644119	111644140	-	0	0	NA	8mer	ugUUUCA-AGACACUACGUGACu	||||||| ||| || |||||||	acAAAGUAUCUCUG-UGCACUGa	2.2762	-0.176
MIMAT0000759	hsa-mir-148b-3p	NM_001164463	RGPD8	circRNA	chr2	111644119	111644140	-	0	0	NA	8mer	ugUUUCA-AGACACUACGUGACu	||||||| ||| || |||||||	acAAAGUAUCUCUG-UGCACUGa	2.2762	-0.176
MIMAT0000759	hsa-mir-148b-3p	NM_022662	ANAPC1	circRNA	chr2	111644119	111644140	-	0	0	NA	8mer	ugUUUCA-AGACACUACGUGACu	||||||| ||| || |||||||	acAAAGUAUCUCUG-UGCACUGa	2.2762	-0.176
MIMAT0000759	hsa-mir-148b-3p	NM_004774	MED1	circRNA	chr17	39415063	39415086	-	2	0	AGO2	8mer	ugUUUCAAGACA--CUACGUGACu	|||||| |||| |||||||||	acAAAGGGCUGUCGGAUGCACUGa	2.1155	4.932
MIMAT0000759	hsa-mir-148b-3p	NM_014362	HIBCH	circRNA	chr2	190296851	190296872	-	2	0	AGO2	8mer	ugUUUCAAGACACUACGUGACu	|||||||| ||||||||	ccAAAGUUCCUCAAUGCACUGa	2.0278	3.328
MIMAT0000759	hsa-mir-148b-3p	NM_024776	PEAK1	circRNA	chr15	77181963	77181984	-	0	0	NA	8mer	ugUUUCAAGACACUACGUGACu	||||||:||| ||||||||	ugAAAGUUUUGUCAUGCACUGa	2.0246	2.981
hsa-miR-9-5p_all
#please cite:
#Zhou KR, Liu S, Li B, Liu SR, Zheng WJ, Cai L, et al. An encyclopedia of RNA interactomes in ENCORI.
#Li JH, et al.starBase v2.0: decoding miRNA-ceRNA, miRNA-ncRNA and protein-RNA interaction networks from large-scale CLIP-Seq data , Nucleic Acids Res. 2014 Jan;42:D92-7.
#Please note that the genomic locous are in 1-base (not bed format)
miRNAid	miRNAname	geneID	geneName	geneType	chromosome	start	end	strand	clipExpNum	degraExpNum	RBP	merClass	miRseq	align	targetSeq	TDMDScore	phyloP
MIMAT0000441	hsa-miR-9-5p	NM_031921	ATAD3B	circRNA	chr1	1514096	1514117	+	0	0	NA	7mer-m8	aguaUGUCGAUCUAU-UGGUUUCu	| |||| :| | |||||||	uggcACAG--GGUCACACCAAAGu	0.9089	0.021
MIMAT0000441	hsa-miR-9-5p	hsa_circ_0000003	hsa_circ_002058	circRNA	chr1	1514096	1514117	+	0	0	NA	7mer-m8	aguaUGUCGAUCUAU-UGGUUUCu	| |||| :| | |||||||	uggcACAG--GGUCACACCAAAGu	0.9089	0.021
MIMAT0000441	hsa-miR-9-5p	hsa_circ_0000004	hsa_circ_002098	circRNA	chr1	1514096	1514117	+	0	0	NA	7mer-m8	aguaUGUCGAUCUAU-UGGUUUCu	| |||| :| | |||||||	uggcACAG--GGUCACACCAAAGu	0.9089	0.021
MIMAT0000441	hsa-miR-9-5p	NM_031921	ATAD3B	circRNA	chr1	1514598	1514620	+	1	0	AGO1-4	7mer-m8	aguaugucgaucuauUGGUUUCu	| | | |||||||	cagacccaccccaacACCAAAGc	0.1764	-0.476
MIMAT0000441	hsa-miR-9-5p	hsa_circ_0000003	hsa_circ_002058	circRNA	chr1	1514598	1514620	+	1	0	AGO1-4	7mer-m8	aguaugucgaucuauUGGUUUCu	| | | |||||||	cagacccaccccaacACCAAAGc	0.1764	-0.476
MIMAT0000441	hsa-miR-9-5p	hsa_circ_0000004	hsa_circ_002098	circRNA	chr1	1514598	1514620	+	1	0	AGO1-4	7mer-m8	aguaugucgaucuauUGGUUUCu	| | | |||||||	cagacccaccccaacACCAAAGc	0.1764	-0.476
MIMAT0000441	hsa-miR-9-5p	NM_007274	ACOT7	circRNA	chr1	6264420	6264441	-	1	0	AGO1	7mer-m8	aguaUGUCGAUCUAUUGGUUUCu	| | ||| | |||||||	cugcAAACCUACA-CACCAAAGc	0.7455	2.062
MIMAT0000441	hsa-miR-9-5p	NM_181864	ACOT7	circRNA	chr1	6264420	6264441	-	1	0	AGO1	7mer-m8	aguaUGUCGAUCUAUUGGUUUCu	| | ||| | |||||||	cugcAAACCUACA-CACCAAAGc	0.7455	2.062
MIMAT0000441	hsa-miR-9-5p	NM_181865	ACOT7	circRNA	chr1	6264420	6264441	-	1	0	AGO1	7mer-m8	aguaUGUCGAUCUAUUGGUUUCu	| | ||| | |||||||	cugcAAACCUACA-CACCAAAGc	0.7455	2.062
MIMAT0000441	hsa-miR-9-5p	NM_001105562	UBE4B	circRNA	chr1	10171231	10171252	+	0	0	NA	8mer	agUAUGUCGAUCUAUUGGUUUCu	||||:||| : ||||||||	aaAUACGGCUUUG-AACCAAAGa	1.4242	6.479
MIMAT0000441	hsa-miR-9-5p	NM_001105562	UBE4B	circRNA	chr1	10180910	10180933	+	1	0	AGO1-4	7mer-m8	agUAUGUCGAUC-UAUUGGUUUCu	| ||::: :|:| | |||||||	ugAUGUGUUUGGCCUUACCAAAGc	1.2163	2.956
MIMAT0000441	hsa-miR-9-5p	NM_004401	DFFA	circRNA	chr1	10463516	10463538	-	4	0	AGO2	8mer	aguaUGUCGAUCUAUUGGUUUCu	|| |||| |: |:|||||||	uccaACAGGUGCUUGACCAAAGa	1.422	2.609
MIMAT0000441	hsa-miR-9-5p	NM_213566	DFFA	circRNA	chr1	10463516	10463538	-	4	0	AGO2	8mer	aguaUGUCGAUCUAUUGGUUUCu	|| |||| |: |:|||||||	uccaACAGGUGCUUGACCAAAGa	1.422	2.609
MIMAT0000441	hsa-miR-9-5p	NM_017556	FBLIM1	circRNA	chr1	15786405	15786428	+	3	0	AGO1	7mer-m8	aguaUGUCGAU-CUAUUGGUUUCu	||| :|: ||||||||||	cuccACAAUUGUUAUAACCAAAGg	1.0064	-0.176
MIMAT0000441	hsa-miR-9-5p	NM_015001	SPEN	circRNA	chr1	15920929	15920955	+	0	0	NA	7mer-m8	agUAUGUCGAUCUAU----UGGUUUCu	|| :|||||: | | |||||||	acAAGCAGCUGUAAAAGAGACCAAAGg	1.3301	5.938
MIMAT0000441	hsa-miR-9-5p	NM_015001	SPEN	circRNA	chr1	15929037	15929064	+	0	0	NA	7mer-m8	agUAUGUCGAUC-UAU-----UGGUUUCu	|| |||:||| ||: |||||||	gaAU-CAGUUAGAAUGAAAGUACCAAAGg	1.1664	2.502
MIMAT0000441	hsa-miR-9-5p	NM_015001	SPEN	circRNA	chr1	15933492	15933514	+	2	0	AGO1-4	7mer-m8	aguaugucgaucuaUUGGUUUCu	| || ||||||||	gaggaaaggacuccAACCAAAGc	0.3775	1.258
MIMAT0000441	hsa-miR-9-5p	NM_001114600	C1orf144	circRNA	chr1	16397659	16397681	+	2	0	AGO2	7mer-m8	agUAU-GUCGAUCUAUUGGUUUCu	| ||: |||| ||||||||||	ugAUGUCAGC-CUAUAACCAAAGg	1.4835	2.826
MIMAT0000441	hsa-miR-9-5p	NM_015207	OTUD3	circRNA	chr1	19912768	19912790	+	7	0	AGO1,AGO2	7mer-m8	aguAUGUCGAUCUAUUGGUUUCu	| ||: :| | |||||||	uuuUAUUUUUUAUUUACCAAAGu	0.7762	1.514
MIMAT0000441	hsa-miR-9-5p	NM_001198801	EIF4G3	circRNA	chr1	20860399	20860423	-	0	2	NA	8mer	agUAUGUCGAU--CUAUUGGUUUCu	:| |||| | ||:|||||||	agGUCCAGCAACUCAUGACCAAAGa	1.2121	5.482
MIMAT0000441	hsa-miR-9-5p	NM_003760	EIF4G3	circRNA	chr1	20860399	20860423	-	0	2	NA	8mer	agUAUGUCGAU--CUAUUGGUUUCu	:| |||| | ||:|||||||	agGUCCAGCAACUCAUGACCAAAGa	1.2121	5.482
MIMAT0000441	hsa-miR-9-5p	NM_001198801	EIF4G3	circRNA	chr1	20904945	20904970	-	6	0	AGO1,AGO1-4,AGO2	8mer	agUAUGUCGAUCU--AU-UGGUUUCu	||| |:||||| | |: |||||||	ucAAAUAGCUAUAACUGUACCAAAGa	1.7056	3.724
MIMAT0000441	hsa-miR-9-5p	NM_001198802	EIF4G3	circRNA	chr1	20904945	20904970	-	6	0	AGO1,AGO1-4,AGO2	8mer	agUAUGUCGAUCU--AU-UGGUUUCu	||| |:||||| | |: |||||||	ucAAAUAGCUAUAACUGUACCAAAGa	1.7056	3.724
MIMAT0000441	hsa-miR-9-5p	NM_003760	EIF4G3	circRNA	chr1	20904945	20904970	-	6	0	AGO1,AGO1-4,AGO2	8mer	agUAUGUCGAUCU--AU-UGGUUUCu	||| |:||||| | |: |||||||	ucAAAUAGCUAUAACUGUACCAAAGa	1.7056	3.724
MIMAT0000441	hsa-miR-9-5p	NM_001198801	EIF4G3	circRNA	chr1	21001811	21001834	-	0	0	NA	8mer	aguaugucGAUCUAU-UGGUUUCu	|| :|| ||| |||||||	acaauuguUUAAAUAUACCAAAGa	0.9377	0.741
MIMAT0000441	hsa-miR-9-5p	NM_001198801	EIF4G3	circRNA	chr1	21056179	21056199	-	0	0	NA	7mer-m8	aguaUGUCGAUCUAUUGGUUUCu	| |:| || ||| |||||||	uagaAUAUCU-GAU-ACCAAAGg	1.1293	-0.315
MIMAT0000441	hsa-miR-9-5p	NM_032236	USP48	circRNA	chr1	21705739	21705761	-	0	0	NA	8mer	agUAUGUCGAUCUAUUGGUUUCu	||| :: :| ||:|||||||	acAUUUGCUUCCAUGACCAAAGa	1.2481	4.694
MIMAT0000441	hsa-miR-9-5p	NM_032236	USP48	circRNA	chr1	21728586	21728609	-	1	0	AGO1	7mer-m8	aguaugucgaUCUAU-UGGUUUCu	| || |: |||||||	gagguuaaggAGCUGUACCAAAGg	0.2978	6.349
MIMAT0000441	hsa-miR-9-5p	NM_000191	HMGCL	circRNA	chr1	23820560	23820582	-	2	0	AGO1	7mer-m8	aguAUGUCGAUCUAUUGGUUUCu	||::| | | |||||||	aucUAUGGGCACUUUACCAAAGc	0.7943	1.69
MIMAT0000441	hsa-miR-9-5p	NM_005839	SRRM1	circRNA	chr1	24654909	24654931	+	2	0	AGO1,AGO2	8mer	aguaugucgaucuauUGGUUUCu	|| | || | |||||||	ucguucacggucaccACCAAAGa	0.7076	4.285
MIMAT0000441	hsa-miR-9-5p	NM_005839	SRRM1	circRNA	chr1	24669258	24669280	+	2	1	AGO1	7mer-m8	aguauGUCGAUCUAUUGGUUUCu	|| || | |||||||	aucacCAUCUCCACCACCAAAGc	0.5591	3.44
MIMAT0000441	hsa-miR-9-5p	NM_015627	LDLRAP1	circRNA	chr1	25567022	25567044	+	0	0	NA	7mer-m8	aguaUGUCGAUCUA-UUGGUUUCu	| ||| | ||| :|||||||	ccugACA-CGUGAUGGACCAAAGc	1.1633	0.317
MIMAT0000441	hsa-miR-9-5p	NM_015627	LDLRAP1	circRNA	chr1	25567331	25567354	+	0	0	NA	7mer-m8	agUAU-GUCGAUCUAUUGGUUUCu	:|| ||| :|:|||||||	ggGUAUCAGGACUGUGACCAAAGc	1.0742	1.018
MIMAT0000441	hsa-miR-9-5p	NM_015627	LDLRAP1	circRNA	chr1	25567566	25567587	+	2	0	AGO1,AGO2	8mer	aguaUGUCGAUCUAUUGGUUUCu	:||||| |:|||||||	agggGCAGCU-CCUGACCAAAGa	1.1138	1.51
MIMAT0000441	hsa-miR-9-5p	NM_015023	WDTC1	circRNA	chr1	27307269	27307292	+	2	0	AGO2	8mer	aguaUGUCGAUCUAU-UGGUUUCu	:| || | | | |||||||	cugaGCCGCCACAAAGACCAAAGa	0.7253	2.513
MIMAT0000441	hsa-miR-9-5p	NM_006990	WASF2	circRNA	chr1	27407195	27407215	-	3	0	AGO1-4,AGO2	8mer	aguaugucGAUCUAUUGGUUUCu	| ||:| :|||||||	ugugcuuuCUGG--GACCAAAGa	0.3631	1.401
MIMAT0000441	hsa-miR-9-5p	NM_006990	WASF2	circRNA	chr1	27408046	27408069	-	5	0	AGO1-4,AGO2	8mer	aguaugucGA-UCUAUUGGUUUCu	| || | : ||||||||	agcuuuccCUGAAGCAACCAAAGa	0.545	1.992
MIMAT0000441	hsa-miR-9-5p	NM_006990	WASF2	circRNA	chr1	27410185	27410206	-	0	0	NA	8mer	aguauGUCGAUCUAUUGGUUUCu	| | ||| |:|| ||||||||	uuaccCAG-UGGACAACCAAAGa	1.3351	2.369
MIMAT0000441	hsa-miR-9-5p	NM_138558	PPP1R8	circRNA	chr1	27843252	27843273	+	1	0	AGO2	8mer	aguaUGUCGAUCUAUUGGUUUCu	||| :| | :|||||||	cuggACA-UUCAAAGACCAAAGa	0.771	5.608
MIMAT0000441	hsa-miR-9-5p	NM_022164	TINAGL1	circRNA	chr1	31587250	31587272	+	2	0	AGO1	7mer-m8	aguaugucGAUCUAUUGGUUUCu	| | ||| |||||||	cccccacuCAAGACUACCAAAGc	0.5418	0.241
MIMAT0000441	hsa-miR-9-5p	NM_022164	TINAGL1	circRNA	chr1	31587656	31587678	+	3	0	AGO1,AGO1-4	7mer-m8	aguaugucgaUCUAUUGGUUUCu	| | | ||||||||	cuguuuuaaaAUAAAACCAAAGu	0.2618	1.739
MIMAT0000441	hsa-miR-9-5p	NM_017629	EIF2C4	circRNA	chr1	35826030	35826052	+	1	0	AGO1	8mer	aguaugucGAUCUAUUGGUUUCu	| | | |||||||	cagcguguCAAAUUUACCAAAGa	0.0122	6.569
MIMAT0000441	hsa-miR-9-5p	hsa_circ_0000054	hsa_circ_001377	circRNA	chr1	36455808	36455827	-	2	0	AGO1-4,AGO2	8mer	aguaUGUCGAUCUAUUGGUUUCu	| | ||| || |||||||	ugccAAAGC--CAU-ACCAAAGa	0.8324	0.028
MIMAT0000441	hsa-miR-9-5p	NM_024700	SNIP1	circRNA	chr1	37537253	37537273	-	3	0	AGO2	7mer-m8	aguAUGUCGAUCUAUUGGUUUCu	| | ||| || || |||||||	accUCCAG-UAUAU-ACCAAAGc	1.2587	1.419
MIMAT0000441	hsa-miR-9-5p	NM_013285	GNL2	circRNA	chr1	37568935	37568958	-	1	0	AGO2	7mer-m8	agUAUGUCGAUCUAU-UGGUUUCu	||:::| | | |||||||	aaAUGUGGGAAACGACACCAAAGc	0.8261	0.873
MIMAT0000441	hsa-miR-9-5p	NM_018101	CDCA8	circRNA	chr1	37708355	37708377	+	3	0	AGO1,AGO2	7mer-m8	aguaUGUCGA-UCUAUUGGUUUCu	| ||| | ||| |||||||	acccACAAAUGAGA-CACCAAAGu	1.0764	0.986
MIMAT0000441	hsa-miR-9-5p	NM_012090	MACF1	circRNA	chr1	39284076	39284098	+	0	0	NA	7mer-m8	agUAUGUCGAUCUAUUGGUUUCu	|| :::|| ||| |||||||	ccAGGUGGCAAGAAUACCAAAGc	1.3955	4.537
MIMAT0000441	hsa-miR-9-5p	NM_012090	MACF1	circRNA	chr1	39324285	39324308	+	14	1	AGO1-4,AGO2	8mer	aguAUGUCG-AUCUAUUGGUUUCu	||| | | : :|||||||	agcUACCUCAUCCGAGACCAAAGa	0.7529	1.163
MIMAT0000441	hsa-miR-9-5p	NM_012090	MACF1	circRNA	chr1	39349596	39349618	+	0	2	NA	7mer-m8	aguauguCGAUCUAUUGGUUUCu	|| : | ||||||||	cugcuuuGCAGAAGAACCAAAGu	0.3631	2.3
MIMAT0000441	hsa-miR-9-5p	NM_001135653	PABPC4	circRNA	chr1	39565305	39565327	-	2	0	AGO2	7mer-m8	aguaugucgaucuaUUGGUUUCu	|| | ||||||||	ucuccugaagaagcAACCAAAGc	0.1966	6.205
MIMAT0000441	hsa-miR-9-5p	NM_003819	PABPC4	circRNA	chr1	39565305	39565327	-	2	0	AGO2	7mer-m8	aguaugucgaucuaUUGGUUUCu	|| | ||||||||	ucuccugaagaagcAACCAAAGc	0.1966	6.205
MIMAT0000441	hsa-miR-9-5p	NM_006367	CAP1	circRNA	chr1	40072013	40072031	+	6	0	AGO1-4,AGO2	7mer-m8	aguAUGUCGAUCUAUUGGUUUCu	|:|| ||:| |||||||	gguUGCA-CUGG---ACCAAAGg	0.8048	1.857
MIMAT0000441	hsa-miR-9-5p	NM_001198851	FOXJ3	circRNA	chr1	42191613	42191630	-	4	0	AGO1,AGO2	7mer-m8	agUAUGUCGAUCUAUUGGUUUCu	|| ||||| ||||||||	ccACACAGC-----AACCAAAGc	1.1562	3.362
MIMAT0000441	hsa-miR-9-5p	NM_014663	KDM4A	circRNA	chr1	43663060	43663083	+	1	0	AGO2	7mer-m8	aguAUGU-CGAUCUAUUGGUUUCu	| |:|| :|:|| ||||||||	accUGCACUUUGGAGAACCAAAGu	1.2894	5.653
MIMAT0000441	hsa-miR-9-5p	NM_021639	GPBP1L1	circRNA	chr1	45630576	45630600	-	0	0	NA	7mer-m8	aguaUGUCG-AUCUA-UUGGUUUCu	||||| | | ||||||||	gacaACAGCACACCUGAACCAAAGg	1.0524	4.074
MIMAT0000441	hsa-miR-9-5p	NM_021639	GPBP1L1	circRNA	chr1	45661143	45661165	-	1	0	AGO2	7mer-m8	aguaugucgaucuauUGGUUUCu	| || |||||||	auaagugacuucucuACCAAAGc	0.2623	1.356
MIMAT0000441	hsa-miR-9-5p	hsa_circ_0000068	hsa_circ_001477	circRNA	chr1	45661143	45661165	-	1	0	AGO2	7mer-m8	aguaugucgaucuauUGGUUUCu	| || |||||||	auaagugacuucucuACCAAAGc	0.2623	1.356
MIMAT0000441	hsa-miR-9-5p	NM_001981	EPS15	circRNA	chr1	51363902	51363924	-	3	0	AGO2	8mer	aguauGUCGAUCUAUUGGUUUCu	| |||| : |||||||	accccCAGCACUGCCACCAAAGa	0.8261	4.461
MIMAT0000441	hsa-miR-9-5p	NM_015306	USP24	circRNA	chr1	55095301	55095324	-	0	1	NA	8mer	aguaugucGAUC-UAUUGGUUUCu	| | || || |||||||	agaacuccCCAGUAUUACCAAAGa	0.6026	5.091
MIMAT0000441	hsa-miR-9-5p	NM_015306	USP24	circRNA	chr1	55095335	55095358	-	0	0	NA	7mer-m8	aguAUGU-CGAUCUAUUGGUUUCu	| ||:| ||| |||||||	gccUAUAUGCUUUUCUACCAAAGg	1.0487	5.766
MIMAT0000441	hsa-miR-9-5p	NM_015306	USP24	circRNA	chr1	55123515	55123539	-	0	0	NA	8mer	aguaUGUC-GAUCUA-UUGGUUUCu	|||| ||: || |||||||	gacaACAGUCUGUAUCCACCAAAGa	1.1219	5.242
MIMAT0000441	hsa-miR-9-5p	NM_015306	USP24	circRNA	chr1	55125492	55125516	-	0	0	NA	8mer	aguAUGUCGAUCU--AUUGGUUUCu	| || | ||| | |||||||	uauUAGAUGAAGACCUCACCAAAGa	0.9014	3.941
MIMAT0000441	hsa-miR-9-5p	NM_015306	USP24	circRNA	chr1	55138624	55138650	-	1	0	AGO2	8mer	agUAU-GUCGAU-CU-A-UUGGUUUCu	| ||: :| ||| || | |||||||	uaAUGUUACCUAUGAGUCUACCAAAGa	1.3021	5.363
MIMAT0000441	hsa-miR-9-5p	NM_001134673	NFIA	circRNA	chr1	61457634	61457656	+	2	0	AGO2	7mer-m8	aguaugucGAUCUAUUGGUUUCu	| :|| |:|||||||	auuuuuuuUUAUUUGACCAAAGu	0.5885	4.419
MIMAT0000441	hsa-miR-9-5p	NM_001127328	ACADM	circRNA	chr1	75740012	75740038	+	8	1	AGO2	7mer-m8	agUAUGUCGAUC-UAU---UGGUUUCu	| ||::||||:| ||| |||||||	ugAUGUAGCUGGUAUAAAGACCAAAGc	1.6882	4.924
MIMAT0000441	hsa-miR-9-5p	NM_001024948	FNBP1L	circRNA	chr1	93552345	93552367	+	1	0	AGO1	7mer-m8	aguaugucgaucuAUUGGUUUCu	| | |||||||	accccuuuugguuUUACCAAAGg	-0.382	2.21
MIMAT0000441	hsa-miR-9-5p	NM_001199679	TMEM56	circRNA	chr1	95193053	95193078	+	1	0	AGO2	7mer-m8	aguauGUCGAUCUA-U--UGGUUUCu	| |||| || | |||||||	gaaccCAGCACCAUCAGUACCAAAGu	0.9194	0.426
MIMAT0000441	hsa-miR-9-5p	NM_006135	CAPZA1	circRNA	chr1	112671042	112671067	+	7	0	AGO1,AGO1-4,AGO2	7mer-m8	aguaUGUCGA--UCUA-UUGGUUUCu	| | || | || ||||||||	aagaAAAACUAAAAAUGAACCAAAGu	0.7253	2.665
MIMAT0000441	hsa-miR-9-5p	NM_015906	TRIM33	circRNA	chr1	114402760	114402782	-	1	0	AGO2	7mer-m8	aguAUGUCGAUCUA-UUGGUUUCu	|| ||| :| :|||||||	gguUA-AGCCCCGUGGACCAAAGg	0.8621	4.772
MIMAT0000441	hsa-miR-9-5p	NM_001242891	CSDE1	circRNA	chr1	114733760	114733782	-	11	0	AGO1,AGO1-4,AGO2	7mer-m8	aguaugucgaucUAUUGGUUUCu	| | | :|||||||||	uuugaaggaacuGUAACCAAAGu	0.6713	5.858
MIMAT0000441	hsa-miR-9-5p	hsa_circ_0000115	hsa_circ_001457	circRNA	chr1	114733760	114733782	-	11	0	AGO1,AGO1-4,AGO2	7mer-m8	aguaugucgaucUAUUGGUUUCu	| | | :|||||||||	uuugaaggaacuGUAACCAAAGu	0.6713	5.858
MIMAT0000441	hsa-miR-9-5p	NM_001242891	CSDE1	circRNA	chr1	114750110	114750133	-	12	0	AGO1,AGO1-4,AGO2	8mer	aguaUGUCGA-UCUAUUGGUUUCu	||| || | | :|||||||	cguaACAACUAACAAGACCAAAGa	0.9554	3.92
MIMAT0000441	hsa-miR-9-5p	NM_138959	VANGL1	circRNA	chr1	115691633	115691654	+	4	0	AGO1,AGO1-4,AGO2	7mer-m8	aguAUGUCGAUCUAUUGGUUUCu	| |||||||: | ||||||||	uguUACAGCUGUA-AACCAAAGu	1.8931	1.816
MIMAT0000441	hsa-miR-9-5p	NM_006699	MAN1A2	circRNA	chr1	117525308	117525329	+	2	0	AGO2	7mer-m8	agUAUGUCGAUCUAUUGGUUUCu	| || | ||: || |||||||	uuAUUCUCCUGAAU-ACCAAAGg	1.177	1.809
MIMAT0000441	hsa-miR-9-5p	NM_014644	PDE4DIP	circRNA	chr1	149001702	149001725	+	0	0	NA	8mer	aguAUGUCGAU-CUAUUGGUUUCu	|: : ||: |:|||||||||	gguUGAGACUGUGGUAACCAAAGa	1.0297	0.841
MIMAT0000441	hsa-miR-9-5p	NM_014644	PDE4DIP	circRNA	chr1	148986291	148986313	+	1	0	AGO1	7mer-m8	aguaugucgaucuauUGGUUUCu	|| | |||||||	caggaccauuucccuACCAAAGc	0.2842	0.392
MIMAT0000441	hsa-miR-9-5p	NM_014644	PDE4DIP	circRNA	chr1	148962248	148962270	+	0	0	NA	7mer-m8	aguaugucgaucuauUGGUUUCu	| | | | |||||||	uucgagaaaugcugcACCAAAGc	0.4539	3.189
MIMAT0000441	hsa-miR-9-5p	NM_004284	CHD1L	circRNA	chr1	147259868	147259891	+	2	0	AGO2	7mer-m8	aguaUGU-CGAUCUAUUGGUUUCu	| ||| |:|: | ||||||||	gcucACAGGUUGAAAAACCAAAGc	1.2121	4.156
MIMAT0000441	hsa-miR-9-5p	NM_015100	POGZ	circRNA	chr1	151424123	151424145	-	1	0	AGO1-4	7mer-m8	aguaugucgaucuauUGGUUUCu	| | |||||||	gcucugucaccgccuACCAAAGu	-0.1872	2.235
MIMAT0000441	hsa-miR-9-5p	NM_020127	TUFT1	circRNA	chr1	151582566	151582589	+	1	0	AGO2	7mer-m8	agUA-UGUCGAUCUAUUGGUUUCu	|||| |: | || | |||||||	ucAUGAUUGAUAUAAUACCAAAGu	1.3966	0.13
MIMAT0000441	hsa-miR-9-5p	NM_020672	S100A14	circRNA	chr1	153615878	153615900	-	2	0	AGO2	7mer-m8	aguaUGUCGAUCUAUUGGUUUCu	|||| | |||||||	gacaACAGAACUCUCACCAAAGg	0.5984	0.405
MIMAT0000441	hsa-miR-9-5p	NM_001193495	ADAR	circRNA	chr1	154582925	154582949	-	3	0	AGO1-4,AGO2	7mer-m8	agUAUGUCGA--UCUAUUGGUUUCu	||:| :| ||| |||||||	ggAUGCCUUUGCAGAACACCAAAGc	0.9767	0.194
MIMAT0000441	hsa-miR-9-5p	NM_001193495	ADAR	circRNA	chr1	154582980	154583002	-	1	0	AGO1-4	7mer-m8	aguaugucgaucuAUUGGUUUCu	| || | |:|||||||	uuugaccaaaaauUGACCAAAGu	0.632	0.252
MIMAT0000441	hsa-miR-9-5p	NM_001130040	SHC1	circRNA	chr1	154962331	154962357	-	2	0	AGO2	7mer-m8	aguaUGUC--GA-UCUAU-UGGUUUCu	| ||:| || | || |||||||	uuccACGGGUCUCACUUAUACCAAAGg	0.9172	2.099
MIMAT0000441	hsa-miR-9-5p	NM_183001	SHC1	circRNA	chr1	154962331	154962357	-	2	0	AGO2	7mer-m8	aguaUGUC--GA-UCUAU-UGGUUUCu	| ||:| || | || |||||||	uuccACGGGUCUCACUUAUACCAAAGg	0.9172	2.099
MIMAT0000441	hsa-miR-9-5p	NM_001130040	SHC1	circRNA	chr1	154963587	154963607	-	2	0	AGO1,AGO2	7mer-m8	agUAUGUCGAUCUAUUGGUUUCu	|| ||| :|| || |||||||	ccAAACA-UUA-AUCACCAAAGu	1.3816	1.041
MIMAT0000441	hsa-miR-9-5p	NM_183001	SHC1	circRNA	chr1	154963587	154963607	-	2	0	AGO1,AGO2	7mer-m8	agUAUGUCGAUCUAUUGGUUUCu	|| ||| :|| || |||||||	ccAAACA-UUA-AUCACCAAAGu	1.3816	1.041
MIMAT0000441	hsa-miR-9-5p	NM_006589	FAM189B	circRNA	chr1	155248446	155248467	-	1	0	AGO2	7mer-m8	aguaugUCGAUCUAUUGGUUUCu	||| | || || |||||||	ucagggACCUUUAU-ACCAAAGu	1.1039	3.119
MIMAT0000441	hsa-miR-9-5p	NR_036564	CCT3	circRNA	chr1	156320957	156320982	-	7	0	AGO1,AGO1-4,AGO2	7mer-m8	aguaUGUCGAUCU-AU--UGGUUUCu	|||||| | || |||||||	aucaACAGCUCUAUUACUACCAAAGc	1.2579	4.083
MIMAT0000441	hsa-miR-9-5p	NM_030980	ISG20L2	circRNA	chr1	156727076	156727099	-	1	0	AGO2	7mer-m8	agUA-UGUCGAUCUAUUGGUUUCu	|| :::| | | :|||||||	agAUGGUGGGCACAGGACCAAAGg	0.9629	5.085
MIMAT0000441	hsa-miR-9-5p	NM_001198783	POU2F1	circRNA	chr1	167389636	167389660	+	2	0	AGO2	7mer-m8	agUAUGUCGAUC--UAUUGGUUUCu	|| | ||| || | |||||||	ccACAGAGCCAGUCAACACCAAAGc	1.1357	5.83
MIMAT0000441	hsa-miR-9-5p	NM_001677	ATP1B1	circRNA	chr1	169132505	169132527	+	2	0	AGO2	7mer-m8	agUAUGUCGAUCUA-UUGGUUUCu	| ||::| : | || ||||||||	uaAUGUA-UGAAAUAAACCAAAGu	1.264	6.526
MIMAT0000441	hsa-miR-9-5p	NM_004905	PRDX6	circRNA	chr1	173487795	173487817	+	11	0	AGO1-4,AGO2	8mer	aguaugucgaucuAUUGGUUUCu	| | | | |||||||	ccgaaaggagucuUCACCAAAGa	0.3387	4.004
MIMAT0000441	hsa-miR-9-5p	NM_052966	FAM129A	circRNA	chr1	184818657	184818679	-	5	0	AGO2	8mer	aguaUGUCGAUCUAUUGGUUUCu	|| | ||| |||||||	cagaACUUCCAGACCACCAAAGa	0.807	1.848
MIMAT0000441	hsa-miR-9-5p	NM_133494	NEK7	circRNA	chr1	198319533	198319554	+	7	0	AGO1-4,AGO2	7mer-m8	agUAUGUCGAUC-UAUUGGUUUCu	||||: || || :|||||||||	ucAUGAAG--AGUGUAACCAAAGu	1.527	0.7
MIMAT0000441	hsa-miR-9-5p	NM_032104	PPP1R12B	circRNA	chr1	202586151	202586173	+	1	0	AGO2	7mer-m8	aguaugucgaUCUAUUGGUUUCu	|| | ||| |||||||	ucugaagaggAGACUACCAAAGc	0.7532	-0.212
MIMAT0000441	hsa-miR-9-5p	NM_001001396	ATP2B4	circRNA	chr1	203727438	203727462	+	3	0	AGO2	8mer	aguaugUCG-AUC-UAUUGGUUUCu	:|| |:| | |||||||	aggcugGGCAUGGCACCACCAAAGa	0.4781	3.743
MIMAT0000441	hsa-miR-9-5p	NM_002393	MDM4	circRNA	chr1	204556170	204556192	+	1	0	AGO1-4	8mer	agUAUGUCGAUCUAU-UGGUUUCu	|||: ||| || |||||||	ggAUAUUGCU-UUUAUACCAAAGa	1.1994	0.512
MIMAT0000441	hsa-miR-9-5p	NM_002393	MDM4	circRNA	chr1	204558190	204558213	+	0	0	NA	8mer	aguAUGUCGAUCUAU-UGGUUUCu	|| | ::|: |||| |||||||	ucuUUUGGUCUGAUAGACCAAAGa	1.44	0.445
MIMAT0000441	hsa-miR-9-5p	NM_015375	DSTYK	circRNA	chr1	205143950	205143972	-	2	0	AGO2	8mer	aguaugucgaucuaUUGGUUUCu	| | | :|||||||	gcugguuguucccaGACCAAAGa	0.3312	1.418
MIMAT0000441	hsa-miR-9-5p	NM_015375	DSTYK	circRNA	chr1	205144397	205144421	-	0	0	NA	7mer-m8	agUAUGUCGA-UC-UAUUGGUUUCu	| | :||| || ||:|||||||	auAGAGGGCUCAGCAUGACCAAAGu	1.2916	-0.012
MIMAT0000441	hsa-miR-9-5p	NM_001042758	SRGAP2	circRNA	chr1	206455308	206455334	+	1	0	AGO1	7mer-m8	aguAUGUCGAUCU----AUUGGUUUCu	|| |||||||| | |:|||||||	ucuUACAGCUAAAACUUUGACCAAAGc	2.0626	0.608
MIMAT0000441	hsa-miR-9-5p	NM_004759	MAPKAPK2	circRNA	chr1	206733899	206733921	+	1	0	AGO2	8mer	aguaugucgaucuauUGGUUUCu	|| |||||||	agggggagucuuugcACCAAAGa	-0.0871	1.842
MIMAT0000441	hsa-miR-9-5p	NM_032960	MAPKAPK2	circRNA	chr1	206733899	206733921	+	1	0	AGO2	8mer	aguaugucgaucuauUGGUUUCu	|| |||||||	agggggagucuuugcACCAAAGa	-0.0871	1.842
MIMAT0000441	hsa-miR-9-5p	NM_001773	CD34	circRNA	chr1	207887285	207887307	-	1	0	AGO1	7mer-m8	aguAUGUCGAUCUAUUGGUUUCu	||| : ||: ||||||||	cucUACUUUGAGGAAACCAAAGu	1.0244	0.758
MIMAT0000441	hsa-miR-9-5p	NM_005401	PTPN14	circRNA	chr1	214376256	214376280	-	1	0	AGO1-4	8mer	agUAUGUCGAUCUA---UUGGUUUCu	:|| |||| ||| ||||||||	gaGUAGAGCU-GAUACCAACCAAAGa	1.3913	4.871
MIMAT0000441	hsa-miR-9-5p	NM_016052	RRP15	circRNA	chr1	218334607	218334629	+	1	0	AGO2	7mer-m8	aguaugucGAUCUAUUGGUUUCu	| | || |:|||||||	cauuuuuuCCAGUUGACCAAAGc	0.632	-0.007
MIMAT0000441	hsa-miR-9-5p	NM_031844	HNRNPU	circRNA	chr1	244858037	244858059	-	3	1	AGO1,AGO1-4	7mer-m8	agUAUGUCGAUCUAUUGGUUUCu	|| ||:|||| :|||||||	ggAUCGAGUUAGAGGACCAAAGg	1.44	3.841
MIMAT0000441	hsa-miR-9-5p	NM_003431	ZNF124	circRNA	chr1	247140706	247140728	-	0	0	NA	8mer	aguaugucGAUCUAUUGGUUUCu	| ||: : :|||||||	auuccccuCUGUGAGACCAAAGa	0.5231	0.081
MIMAT0000441	hsa-miR-9-5p	NM_003431	ZNF124	circRNA	chr1	247143728	247143751	-	2	0	AGO1-4	8mer	aguaUGUCGAUCUA-UUGGUUUCu	|:| :|:|:| ||||||||	aucaAUACUUGGGUAAACCAAAGa	0.9502	0.026
MIMAT0000441	hsa-miR-9-5p	NM_003431	ZNF124	circRNA	chr1	247150335	247150359	-	0	0	NA	8mer	aguaUGUC--GAUCUAUUGGUUUCu	| :||| | | | |||||||	uucaGCAGCCCCACAGCACCAAAGa	0.8399	0.036
MIMAT0000441	hsa-miR-9-5p	NM_012293	PXDN	circRNA	chr2	1631949	1631970	-	2	0	AGO1,AGO2	8mer	agUAUGUCGAUCUAUUGGUUUCu	|| |||:| || |||||||	guAUUCAGUU-CAUUACCAAAGa	1.2407	3.172
MIMAT0000441	hsa-miR-9-5p	NM_004850	ROCK2	circRNA	chr2	11201102	11201120	-	1	0	AGO2	7mer-m8	agUAUGUCGAUCUAUUGGUUUCu	|| || || |:|||||||	agAU-CACCU---UGACCAAAGc	0.9161	4.672
MIMAT0000441	hsa-miR-9-5p	NM_014668	GREB1	circRNA	chr2	11576487	11576509	+	2	0	AGO1-4,AGO2	7mer-m8	aguaugucgaucuAUUGGUUUCu	|| | | |||||||||	gcacaagggacucUAACCAAAGg	0.8006	3.512
MIMAT0000441	hsa-miR-9-5p	NM_000384	APOB	circRNA	chr2	21001565	21001591	-	4	0	AGO1-4,AGO2	7mer-m8	agUAUG-UCGAUCU--AU-UGGUUUCu	||||: | ||:|| |: |||||||	acAUAUGAACUGGACCUGCACCAAAGc	1.44	-0.033
MIMAT0000441	hsa-miR-9-5p	NM_000384	APOB	circRNA	chr2	21006375	21006396	-	0	0	NA	7mer-m8	agUAUGUCGAUCUAUUGGUUUCu	||| ||: | | |||||||	ccAUUGAGUCAUCU-ACCAAAGg	1.0562	2.623
MIMAT0000441	hsa-miR-9-5p	NM_000384	APOB	circRNA	chr2	21026804	21026827	-	0	0	NA	8mer	aguaugucGAUCUAU-UGGUUUCu	| :|:| || |||||||	ggaccacuUUGGCUAUACCAAAGa	0.6101	2.17
MIMAT0000441	hsa-miR-9-5p	NM_000384	APOB	circRNA	chr2	21034840	21034863	-	5	0	AGO1-4,AGO2	8mer	aguaugucgaUCUAU-UGGUUUCu	| | || ||| | |||||||	ugaaacuugaAGACACACCAAAGa	0.9989	2.479
MIMAT0000441	hsa-miR-9-5p	NM_006277	ITSN2	circRNA	chr2	24239484	24239505	-	1	0	AGO1	7mer-m8	agUAUGUCGAUCUAUUGGUUUCu	|| |||:| | ||||||||	aaAU-CAGUUCUAAAACCAAAGc	1.1866	0.711
MIMAT0000441	hsa-miR-9-5p	NM_006277	ITSN2	circRNA	chr2	24252353	24252377	-	0	0	NA	7mer-m8	agUAUGUCGAUCUA--UUGGUUUCu	||| | ||| :| ||||||||	ccAUCAAACUAUGUCAAACCAAAGg	1.2683	4.326
MIMAT0000441	hsa-miR-9-5p	NM_000182	HADHA	circRNA	chr2	26209861	26209885	-	5	0	AGO2	8mer	aguaUGUCGAUC--UAUUGGUUUCu	| | |||| | ||:|||||||	uuggAGAGCUUGUAAUGACCAAAGa	1.2238	4.123
MIMAT0000441	hsa-miR-9-5p	NM_021095	SLC5A6	circRNA	chr2	27200308	27200328	-	2	0	AGO2	7mer-m8	agUAUGUCGAUCUAUUGGUUUCu	| || :|||| || |||||||	ugAUCUAGCU-CAU-ACCAAAGg	1.4326	0.185
MIMAT0000441	hsa-miR-9-5p	NR_028323	SLC5A6	circRNA	chr2	27200308	27200328	-	2	0	AGO2	7mer-m8	agUAUGUCGAUCUAUUGGUUUCu	| || :|||| || |||||||	ugAUCUAGCU-CAU-ACCAAAGg	1.4326	0.185
MIMAT0000441	hsa-miR-9-5p	NM_002437	MPV17	circRNA	chr2	27312711	27312734	-	1	0	AGO2	7mer-m8	aguaugucGAUC-UAUUGGUUUCu	| ||:| | |||||||	guucauccCUGGCACCACCAAAGu	0.545	1.784
MIMAT0000441	hsa-miR-9-5p	NM_015131	WDR43	circRNA	chr2	28912678	28912700	+	1	0	AGO2	8mer	agUAUGUCGAUCUAUUGGUUUCu	||: : :| |: :|||||||	cuAUGGGUUUUGGAGACCAAAGa	0.9745	6.566
MIMAT0000441	hsa-miR-9-5p	NM_016441	CRIM1	circRNA	chr2	36371055	36371078	+	0	0	NA	8mer	aguaUGUCGAUC-UAUUGGUUUCu	|:| |||| : ||||||||	cuuaAUAUCUAGUGCAACCAAAGa	1.0933	-0.274
MIMAT0000441	hsa-miR-9-5p	NM_016441	CRIM1	circRNA	chr2	36376202	36376226	+	0	0	NA	7mer-m8	agUAUGUCGAUCUA----UUGGUUUCu	| || |||:| ||| ||||||||	uaAU-CAGUU-GAUCUUCAACCAAAGc	1.3223	0.186
MIMAT0000441	hsa-miR-9-5p	NM_016441	CRIM1	circRNA	chr2	36548904	36548924	+	1	0	AGO2	7mer-m8	aguaugucGAUCUAUUGGUUUCu	| :||| ||||||||	guguuuucUUAG--AACCAAAGu	0.6087	4.884
MIMAT0000441	hsa-miR-9-5p	NM_005813	PRKD3	circRNA	chr2	37251144	37251163	-	1	0	AGO2	7mer-m8	aguauGUCGAUCUAUUGGUUUCu	|||:| | |||||||	cuuccCAGUU---UCACCAAAGu	0.4616	0.357
MIMAT0000441	hsa-miR-9-5p	NM_005813	PRKD3	circRNA	chr2	37316982	37317004	-	0	0	NA	7mer-m8	agUAUGUCGAUCUAUUGGUUUCu	|| | :||| ||||||||	cuAUCAAAUUAGUAAACCAAAGg	1.0997	0.648
MIMAT0000441	hsa-miR-9-5p	NM_000251	MSH2	circRNA	chr2	47410295	47410319	+	2	0	AGO2	7mer-m8	aguauGUCGAUCUA--UUGGUUUCu	|| | |||| :|||||||	cuccuCAUCCAGAUUGGACCAAAGg	0.9017	5.115
MIMAT0000441	hsa-miR-9-5p	NM_000179	MSH6	circRNA	chr2	47800146	47800169	+	8	0	AGO1-4,AGO2	7mer-m8	aguauguCGAU-CUAUUGGUUUCu	| |||| | |||||||	aucugguGCUAUCUUCACCAAAGc	0.7646	2.664
MIMAT0000441	hsa-miR-9-5p	NM_001039348	EFEMP1	circRNA	chr2	55877825	55877847	-	5	0	AGO1,AGO2	8mer	aguaugucgaucuauUGGUUUCu	|| | |||||||	ucccuccauauugccACCAAAGa	0.0297	2.982
MIMAT0000441	hsa-miR-9-5p	NM_014755	SERTAD2	circRNA	chr2	64632511	64632535	-	1	0	AGO1	7mer-m8	aguaugucGAUCUA-U-UGGUUUCu	| || | | | |||||||	ugggcaccCUUGUUCAUACCAAAGg	0.3631	0.903
MIMAT0000441	hsa-miR-9-5p	NM_001005386	ACTR2	circRNA	chr2	65239920	65239943	+	2	0	AGO2	7mer-m8	aguAU-GUCGAUCUAUUGGUUUCu	| || ||| | | |||||||	uauUAUCAGAUCAACCACCAAAGu	1.0562	5.772
MIMAT0000441	hsa-miR-9-5p	NM_016297	PCYOX1	circRNA	chr2	70278555	70278580	+	1	0	AGO1-4	7mer-m8	aguaUGUCGAUC-UAU--UGGUUUCu	|:| :|:| ||: |||||||	cagaAUACUUGGAAUGACACCAAAGu	0.8123	-0.266
MIMAT0000441	hsa-miR-9-5p	NM_017488	ADD2	circRNA	chr2	70674779	70674802	-	2	0	AGO2	8mer	aguaugUC-GAUCUAUUGGUUUCu	| || | ||: |||||||	caagggAGACGAGGAUACCAAAGa	0.7868	1.67
MIMAT0000441	hsa-miR-9-5p	NM_001252612	ZNF638	circRNA	chr2	71282930	71282951	+	0	0	NA	7mer-m8	agUAUGUCGAUCUAUUGGUUUCu	| |: || | | :|||||||	ggACAUUGCAAUA-GACCAAAGg	0.9311	-0.082
MIMAT0000441	hsa-miR-9-5p	NM_001252612	ZNF638	circRNA	chr2	71286029	71286051	+	0	0	NA	7mer-m8	aguAUGUCGAUCUAUUGGUUUCu	| ||:| : | |||||||||	uuuUAUAAUCACUUAACCAAAGu	1.105	0.304
MIMAT0000441	hsa-miR-9-5p	NM_001252612	ZNF638	circRNA	chr2	71286561	71286584	+	0	0	NA	7mer-m8	aguaugucGA-UCUAUUGGUUUCu	|| || |||||||	cugccugaCUCAGCCUACCAAAGu	0.1457	0.061
MIMAT0000441	hsa-miR-9-5p	NM_001252612	ZNF638	circRNA	chr2	71296933	71296960	+	0	0	NA	7mer-m8	agUAUG--UCG-AUCUA--UUGGUUUCu	||||| ||: | || ||||||||	acAUACAAAGUAAAAAUCAAACCAAAGc	1.4171	0.181
MIMAT0000441	hsa-miR-9-5p	NM_001252612	ZNF638	circRNA	chr2	71298398	71298421	+	0	0	NA	8mer	aguaugucGAUCUA-UUGGUUUCu	:|:|:| ||||||||	cugagguaUUGGGUCAACCAAAGa	0.3345	0.408
MIMAT0000441	hsa-miR-9-5p	NM_001252612	ZNF638	circRNA	chr2	71308708	71308732	+	0	0	NA	7mer-m8	agUAUGUCGAUCUA--UUGGUUUCu	:|| |:| || |||||||	gaGUAGUGUUCCAUUGUACCAAAGu	0.8006	0.334
MIMAT0000441	hsa-miR-9-5p	NM_001252612	ZNF638	circRNA	chr2	71324971	71324992	+	0	0	NA	7mer-m8	aguaUGUCGAUCUAUUGGUUUCu	||| | :| | |||||||	cugcACA-CAGGCUUACCAAAGu	0.8324	-0.454
MIMAT0000441	hsa-miR-9-5p	NM_001252612	ZNF638	circRNA	chr2	71326994	71327015	+	0	0	NA	7mer-m8	aguaUGUCGAUCUAUUGGUUUCu	||||| | | ||||||||	auucACAGC-AAAAAACCAAAGc	1.2008	0.469
MIMAT0000441	hsa-miR-9-5p	NM_001252612	ZNF638	circRNA	chr2	71349185	71349208	+	3	0	AGO1-4,AGO2	8mer	aguaugucGAUCU-AUUGGUUUCu	| | ||| |:|||||||	aacugaucCAAGAUUGACCAAAGa	0.7391	2.854
MIMAT0000441	hsa-miR-9-5p	NM_014497	ZNF638	circRNA	chr2	71349185	71349208	+	3	0	AGO1-4,AGO2	8mer	aguaugucGAUCU-AUUGGUUUCu	| | ||| |:|||||||	aacugaucCAAGAUUGACCAAAGa	0.7391	2.854
MIMAT0000441	hsa-miR-9-5p	NM_001252612	ZNF638	circRNA	chr2	71350118	71350140	+	0	0	NA	7mer-m8	agUAUGU-CGAUCUAUUGGUUUCu	| :|| ||:| | |||||||	gaAAGCAUCCUGGCU-ACCAAAGu	1.0105	3.093
MIMAT0000441	hsa-miR-9-5p	NM_014497	ZNF638	circRNA	chr2	71350118	71350140	+	0	0	NA	7mer-m8	agUAUGU-CGAUCUAUUGGUUUCu	| :|| ||:| | |||||||	gaAAGCAUCCUGGCU-ACCAAAGu	1.0105	3.093
MIMAT0000441	hsa-miR-9-5p	NR_027405	MTHFD2	circRNA	chr2	74214626	74214649	+	1	0	AGO2	7mer-m8	agUAUGUCGAUCUA--UUGGUUUCu	:| || || ||| ||||||||	gaGUUCAACU-GAUCAAACCAAAGg	1.1972	2.233
MIMAT0000441	hsa-miR-9-5p	NR_027405	MTHFD2	circRNA	chr2	74215109	74215131	+	4	0	AGO2	8mer	aguaugucgaucuauUGGUUUCu	|| || |||||||	gcaacuuacuuuuccACCAAAGa	0.4467	1.737
MIMAT0000441	hsa-miR-9-5p	NM_133478	SLC4A5	circRNA	chr2	74345277	74345298	-	0	0	NA	7mer-m8	aguaUGUCGAUCUAUUGGUUUCu	::|| |||| ||||||||	cuggGUAGGUAGA-AACCAAAGg	1.1908	0.026
MIMAT0000441	hsa-miR-9-5p	NM_133478	SLC4A5	circRNA	chr2	74346992	74347012	-	0	0	NA	7mer-m8	aguAUGUCGAUCUAUUGGUUUCu	| |||| | | || |||||||	uauUACA-CCAUAU-ACCAAAGu	1.2916	-0.151
MIMAT0000441	hsa-miR-9-5p	NM_004082	DCTN1	circRNA	chr2	74361217	74361239	-	2	1	AGO2	7mer-m8	aguaugucgaucuauUGGUUUCu	| | | |||||||	ggcugagaccccaccACCAAAGg	0.1983	1.617
MIMAT0000441	hsa-miR-9-5p	NM_133478	SLC4A5	circRNA	chr2	74361217	74361239	-	2	1	AGO2	7mer-m8	aguaugucgaucuauUGGUUUCu	| | | |||||||	ggcugagaccccaccACCAAAGg	0.1983	1.617
MIMAT0000441	hsa-miR-9-5p	NR_033935	DCTN1	circRNA	chr2	74361217	74361239	-	2	1	AGO2	7mer-m8	aguaugucgaucuauUGGUUUCu	| | | |||||||	ggcugagaccccaccACCAAAGg	0.1983	1.617
MIMAT0000441	hsa-miR-9-5p	NM_006267	RANBP2	circRNA	chr2	107879976	107880001	+	0	2	NA	8mer	agUA-UGU-CGAUCU-AUUGGUUUCu	| || :|| |||: | | |||||||	uuAUGGCAUGCUGAAUUUACCAAAGa	1.3891	2.874
MIMAT0000441	hsa-miR-9-5p	NM_006267	RANBP2	circRNA	chr2	107892810	107892831	+	0	0	NA	7mer-m8	aguAUGUCGAUCUAUUGGUUUCu	|| :||| | ||||||||	ggcUAAGGCU-GCCAACCAAAGg	1.0424	-0.059
MIMAT0000441	hsa-miR-9-5p	NM_006267	RANBP2	circRNA	chr2	107897349	107897370	+	0	0	NA	7mer-m8	aguAUGUCGAUCUAUUGGUUUCu	| ||: || ||||||||||	uuuUAUUCCU-UAUAACCAAAGu	1.123	0.272
MIMAT0000441	hsa-miR-9-5p	NM_006267	RANBP2	circRNA	chr2	107950567	107950588	+	0	0	NA	7mer-m8	agUAUGUCGAUCUAUUGGUUUCu	|||| : :|||| ||||||||	ucAUCUCUUUAGA-AACCAAAGu	1.6596	0.375
MIMAT0000441	hsa-miR-9-5p	NM_006267	RANBP2	circRNA	chr2	107951072	107951097	+	0	0	NA	7mer-m8	aguAUGUCG-AUCUA--UUGGUUUCu	| |:|| | ||||| ||||||||	ugcUGCAACAUAGAUACAACCAAAGg	1.573	-0.114
MIMAT0000441	hsa-miR-9-5p	NM_006267	RANBP2	circRNA	chr2	107957273	107957294	+	0	0	NA	8mer	agUAUGUCGAUCUAUUGGUUUCu	:| | ||| |:|||||||	gaGUUCUGCU-CUUGACCAAAGa	0.9947	0.045
MIMAT0000441	hsa-miR-9-5p	NM_006267	RANBP2	circRNA	chr2	107959267	107959290	+	0	0	NA	7mer-m8	aguAUGUCGAUCUA--UUGGUUUCu	|||| :|| :| |||||||	aacUACA-UUAUGUCGUACCAAAGg	1.0424	-0.736
MIMAT0000441	hsa-miR-9-5p	NM_006267	RANBP2	circRNA	chr2	107959437	107959460	+	0	0	NA	8mer	aguauGU-CGAUCUAUUGGUUUCu	||| || |:||| |||||||||	ucaguCAUGUUAGCUAACCAAAGa	1.6521	-0.007
MIMAT0000441	hsa-miR-9-5p	NM_006267	RANBP2	circRNA	chr2	107968830	107968850	+	0	0	NA	8mer	agUAUGUCGAUCUAUUGGUUUCu	||||:| | | ||||||||	gcAUAUA--AACAGAACCAAAGa	1.1941	0.06
MIMAT0000441	hsa-miR-9-5p	NM_006267	RANBP2	circRNA	chr2	107982675	107982695	+	0	0	NA	7mer-m8	agUAUGUCGAUCUAUUGGUUUCu	||||:| | || |||||||	ccAUAUA--UUGAGUACCAAAGg	1.2301	0.023
MIMAT0000441	hsa-miR-9-5p	NM_006267	RANBP2	circRNA	chr2	107983572	107983597	+	0	0	NA	7mer-m8	agUA-UGU-CGA-UCUAUUGGUUUCu	| || ||| || | || |||||||	ugAUGACAUUCUCAAAUUACCAAAGc	1.3816	-0.09
MIMAT0000441	hsa-miR-9-5p	NM_006267	RANBP2	circRNA	chr2	108009285	108009307	+	0	0	NA	7mer-m8	aguaugucGAUCUAUUGGUUUCu	| :|| |||||||||	gauuuuuuUUAAUUAACCAAAGg	0.632	0.119
MIMAT0000441	hsa-miR-9-5p	NM_006267	RANBP2	circRNA	chr2	108022391	108022411	+	0	0	NA	7mer-m8	agUAUGUCGAUCUAUUGGUUUCu	||||| :|:| ||||||||	aaAUACAUUUGG--AACCAAAGu	1.4065	0.073
MIMAT0000441	hsa-miR-9-5p	NM_006267	RANBP2	circRNA	chr2	108022537	108022559	+	0	0	NA	7mer-m8	aguaugucgaucuauUGGUUUCu	| | |||||||	cucacaaaguuuuccACCAAAGc	0.0328	-0.119
MIMAT0000441	hsa-miR-9-5p	NM_006267	RANBP2	circRNA	chr2	108026374	108026397	+	0	0	NA	8mer	aguaUGUCGAUC-UAUUGGUUUCu	|| |:| | || || |||||||	ucuaAUAACCAGAAUCACCAAAGa	1.264	-0.169
MIMAT0000441	hsa-miR-9-5p	NM_006267	RANBP2	circRNA	chr2	108029094	108029116	+	0	0	NA	7mer-m8	agUAUGUCGAUCUAUUGGUUUCu	| | :|| | |||||||	cuAAAGGGCACCUUCACCAAAGu	0.6638	-0.187
MIMAT0000441	hsa-miR-9-5p	NM_006267	RANBP2	circRNA	chr2	108035115	108035137	+	0	0	NA	7mer-m8	aguauGUCGAUCUAUUGGUUUCu	| ||| : | :|||||||	agaacCAGAGGAAAGACCAAAGu	0.8717	0.211
MIMAT0000441	hsa-miR-9-5p	NM_006267	RANBP2	circRNA	chr2	108035649	108035673	+	0	0	NA	7mer-m8	agUAUGUCGA-UCUAU-UGGUUUCu	||| || | | | |||||||	ggAUAGUCCUCACAAACACCAAAGu	0.9374	-0.009
MIMAT0000441	hsa-miR-9-5p	NM_006267	RANBP2	circRNA	chr2	108048765	108048786	+	0	0	NA	7mer-m8	aguaUGUCGAUCUAUUGGUUUCu	|::||| || ||||||||	agugAUGGCU-GAAAACCAAAGu	1.1039	0.172
MIMAT0000441	hsa-miR-9-5p	NM_006267	RANBP2	circRNA	chr2	108051556	108051578	+	0	0	NA	7mer-m8	aguaugucgaucuaUUGGUUUCu	| | | :|||||||	ggcugaaugucuuaGACCAAAGc	0.3924	0.088
MIMAT0000441	hsa-miR-9-5p	NM_006267	RANBP2	circRNA	chr2	108078283	108078306	+	0	0	NA	8mer	aguAUGUCGA-UCUAUUGGUUUCu	|: | || ||| ||||||||	ggcUGAAACUCAGAGAACCAAAGa	1.1293	0.1
MIMAT0000441	hsa-miR-9-5p	NM_006267	RANBP2	circRNA	chr2	108096406	108096428	+	0	0	NA	7mer-m8	agUAU-GUCGAUCUAUUGGUUUCu	:|| :| || || |||||||	caGUAUUAUCUUGA-CACCAAAGu	1.0466	0.377
MIMAT0000441	hsa-miR-9-5p	NM_006267	RANBP2	circRNA	chr2	108119904	108119926	+	0	0	NA	7mer-m8	aguaUGUCGAUCUAUUGGUUUCu	| |||| ||||||||	cagcAGAGCUCCUGAACCAAAGu	0.8759	-0.659
MIMAT0000441	hsa-miR-9-5p	NM_006267	RANBP2	circRNA	chr2	108136778	108136804	+	0	0	NA	8mer	aguaUGUCGAU---CUAU-UGGUUUCu	| |:| ||| |||| |||||||	ugcaAUAACUACAUGAUAUACCAAAGa	1.1803	-0.411
MIMAT0000441	hsa-miR-9-5p	NM_006267	RANBP2	circRNA	chr2	108139113	108139135	+	0	0	NA	7mer-m8	aguaUGUCGAUCUAUUGGUUUCu	| ||: || |||||||	gaggAAAGUGUGACCACCAAAGg	0.6998	-0.174
MIMAT0000441	hsa-miR-9-5p	NM_006267	RANBP2	circRNA	chr2	108142759	108142781	+	0	0	NA	7mer-m8	aguaugucgAUCUAUUGGUUUCu	| | |: | ||||||||	cacuuaaaaUGUAAAACCAAAGu	0.6533	0.054
MIMAT0000441	hsa-miR-9-5p	NM_006267	RANBP2	circRNA	chr2	108152287	108152309	+	0	0	NA	7mer-m8	agUAUGUCGAUCUAUUGGUUUCu	| | | ||: | |||||||	uaACAAAGUAUUCUUACCAAAGc	0.8123	-0.325
MIMAT0000441	hsa-miR-9-5p	NM_006267	RANBP2	circRNA	chr2	108152622	108152643	+	0	0	NA	8mer	aguaUGUCGAUCUAUUGGUUUCu	|||| | | |||||||	gagcACAGACA-ACCACCAAAGa	0.8144	-0.283
MIMAT0000441	hsa-miR-9-5p	NM_006267	RANBP2	circRNA	chr2	108168782	108168804	+	0	0	NA	7mer-m8	aguaugucgaucuauUGGUUUCu	| || |||||||	aauuccauucuccacACCAAAGg	0.1166	-0.141
MIMAT0000441	hsa-miR-9-5p	NM_006267	RANBP2	circRNA	chr2	108173429	108173451	+	0	0	NA	7mer-m8	aguaUGUCGAUCUAUUGGUUUCu	:::|| || |||||||	gaggGUGGCCCGACCACCAAAGg	0.7932	-0.007
MIMAT0000441	hsa-miR-9-5p	NM_006267	RANBP2	circRNA	chr2	108178768	108178787	+	0	0	NA	7mer-m8	agUAUGUCGAUCUAUUGGUUUCu	|| ||| ||:| ||||||||	ccACACA-CUGG--AACCAAAGg	1.3021	-0.197
MIMAT0000441	hsa-miR-9-5p	NM_006267	RANBP2	circRNA	chr2	108187728	108187752	+	0	0	NA	7mer-m8	agUAUGUCGAU--CUAUUGGUUUCu	| | | | ||| || ||||||||	uaACAAAACUACUGAAAACCAAAGg	1.2301	0.154
MIMAT0000441	hsa-miR-9-5p	NM_006267	RANBP2	circRNA	chr2	108192274	108192297	+	0	0	NA	7mer-m8	aguaUGUCGAUCUA-UUGGUUUCu	| | || | || ||||||||	uagcAGAGACAAAUAAACCAAAGg	0.9607	-0.03
MIMAT0000441	hsa-miR-9-5p	NM_006267	RANBP2	circRNA	chr2	108202197	108202215	+	0	0	NA	7mer-m8	agUAUGUCGAUCUAUUGGUUUCu	:|||||| |||||||	aaGUACAGC----CCACCAAAGc	0.9239	-0.143
MIMAT0000441	hsa-miR-9-5p	NM_006267	RANBP2	circRNA	chr2	108265868	108265890	+	0	0	NA	8mer	agUAUGUCGAUCUAUUGGUUUCu	| | |::|: | ||||||||	ugAAAUGGUCCCAAAACCAAAGa	1.0116	0.012
MIMAT0000441	hsa-miR-9-5p	NM_006267	RANBP2	circRNA	chr2	108281042	108281064	+	0	0	NA	7mer-m8	aguAUGUCGAUCUAUUGGUUUCu	| || : |||| |||||||	guuUUCAAUCAGAUUACCAAAGg	1.1728	-0.166
MIMAT0000441	hsa-miR-9-5p	NM_006267	RANBP2	circRNA	chr2	108287247	108287271	+	0	0	NA	7mer-m8	aguaugUCG--AUCUAUUGGUUUCu	| ||| || | ||||||||	aauuugAGCCAUAAACAACCAAAGg	0.9014	0.158
MIMAT0000441	hsa-miR-9-5p	NM_006267	RANBP2	circRNA	chr2	108288221	108288243	+	0	0	NA	8mer	aguaugucGAUCUAUUGGUUUCu	| | | ||:|||||||||	uuaauuucCCAGGUAACCAAAGa	0.8529	0.224
MIMAT0000441	hsa-miR-9-5p	NM_006267	RANBP2	circRNA	chr2	108300965	108300987	+	0	0	NA	7mer-m8	aguaUGUCGAUCUAUUGGUUUCu	| ||: || ||||||||	agggAAAGUAAGCCAACCAAAGc	0.8483	-0.325
MIMAT0000441	hsa-miR-9-5p	NM_006267	RANBP2	circRNA	chr2	108304297	108304317	+	0	0	NA	7mer-m8	aguAUGUCGAUCUAUUGGUUUCu	| |:| || ||| |||||||	uuuUGCUCCU-GAU-ACCAAAGg	1.1432	-0.047
MIMAT0000441	hsa-miR-9-5p	NM_006267	RANBP2	circRNA	chr2	108311162	108311182	+	0	0	NA	7mer-m8	aguaUGUCGAUCUAUUGGUUUCu	| |::||| |:|||||||	uugaAUGGCU--UUGACCAAAGu	1.0244	0.272
MIMAT0000441	hsa-miR-9-5p	NM_006267	RANBP2	circRNA	chr2	108318877	108318899	+	0	0	NA	7mer-m8	agUAUGUC-GAUCUAUUGGUUUCu	| :| ||| || | ||||||||	ugGUUCAGUCUCCA-AACCAAAGu	1.2481	0.258
MIMAT0000441	hsa-miR-9-5p	NM_006267	RANBP2	circRNA	chr2	108333527	108333554	+	0	0	NA	7mer-m8	aguaUGUCGAUCUAU-----UGGUUUCu	| | ||| ||| |||||||	auuaAAACCUAAAUAUUUGCACCAAAGc	0.7147	0.088
MIMAT0000441	hsa-miR-9-5p	NM_006267	RANBP2	circRNA	chr2	108336435	108336457	+	0	0	NA	8mer	aguaUGUCGAUCUAUUGGUUUCu	|:| | | | ||||||||	cagcAUAUCAACAGAACCAAAGa	0.7762	-0.117
MIMAT0000441	hsa-miR-9-5p	NM_006267	RANBP2	circRNA	chr2	108345631	108345653	+	0	0	NA	7mer-m8	aguaugucgaucuAUUGGUUUCu	| |:|||||||	cagugggagccucUGACCAAAGc	-0.0498	0.16
MIMAT0000441	hsa-miR-9-5p	NM_006267	RANBP2	circRNA	chr2	108367419	108367441	+	0	0	NA	8mer	aguaugucgaucUAUUGGUUUCu	| | | ||||||||	agugucuuccguAAAACCAAAGa	0.3068	-0.03
MIMAT0000441	hsa-miR-9-5p	NM_006267	RANBP2	circRNA	chr2	108368384	108368407	+	0	0	NA	7mer-m8	aguauGUCGA-UC-UAUUGGUUUCu	|| |: || || || |||||||	ccaccCGCCUCAGCAU-ACCAAAGu	1.1695	-0.182
MIMAT0000441	hsa-miR-9-5p	NM_006267	RANBP2	circRNA	chr2	108373273	108373295	+	0	0	NA	8mer	aguaUGUCGAUCUAUUGGUUUCu	||| |: | |||||||	augaACACAUGCUUCACCAAAGa	0.7095	0.093
MIMAT0000441	hsa-miR-9-5p	NM_006267	RANBP2	circRNA	chr2	108390742	108390761	+	0	0	NA	7mer-m8	agUAUGUCGAUCUAUUGGUUUCu	|| ||||| ||||||||	acACACAGC---CCAACCAAAGg	1.2432	0.196
MIMAT0000441	hsa-miR-9-5p	NM_006267	RANBP2	circRNA	chr2	108391739	108391761	+	0	0	NA	7mer-m8	aguaugucgaucUAUUGGUUUCu	| | | | ||||||||||	gcuaaaaaaucaAUAACCAAAGu	0.877	-0.025
MIMAT0000441	hsa-miR-9-5p	NM_006267	RANBP2	circRNA	chr2	108403444	108403468	+	0	0	NA	7mer-m8	agUAU--GUCGAUCUAUUGGUUUCu	||| || : | | ||||||||	auAUACCCAAUAAUAAAACCAAAGu	1.0382	0.042
MIMAT0000441	hsa-miR-9-5p	NM_006267	RANBP2	circRNA	chr2	108407942	108407969	+	0	0	NA	7mer-m8	aguaUGUCGAUCUAU-----UGGUUUCu	|| ||||:| | || |||||||	uccaACAGUUUGCUAUUACCACCAAAGc	1.1972	0.148
MIMAT0000441	hsa-miR-9-5p	NM_006267	RANBP2	circRNA	chr2	108423565	108423588	+	0	0	NA	8mer	aguaUGUCGAUCUAU-UGGUUUCu	| ||| :| | |||||||	agggAGAGCAGGCCAGACCAAAGa	0.771	-0.115
MIMAT0000441	hsa-miR-9-5p	NM_006267	RANBP2	circRNA	chr2	108432168	108432187	+	0	0	NA	7mer-m8	aguaUGUCGAUCUAUUGGUUUCu	||||| : ||||||||	gaccACAGC---GCAACCAAAGu	0.8403	-0.035
MIMAT0000441	hsa-miR-9-5p	NM_006267	RANBP2	circRNA	chr2	108437549	108437571	+	0	0	NA	7mer-m8	aguaugucgaucuauUGGUUUCu	| | | |||||||	cccccugacaauuccACCAAAGg	0.1812	0.048
MIMAT0000441	hsa-miR-9-5p	NM_006267	RANBP2	circRNA	chr2	108439609	108439631	+	0	0	NA	7mer-m8	aguAUGUCGAUCUAUUGGUUUCu	| ||:| | | | |||||||	uucUAUACCAAACUUACCAAAGu	1	0.1
MIMAT0000441	hsa-miR-9-5p	NM_006267	RANBP2	circRNA	chr2	108450344	108450365	+	0	0	NA	8mer	aguaugucGAUCUAUUGGUUUCu	| | || | |:|||||||	uaaauuuuCUUG-UGACCAAAGa	0.715	0.078
MIMAT0000441	hsa-miR-9-5p	NM_006267	RANBP2	circRNA	chr2	108481652	108481675	+	0	0	NA	7mer-m8	agUAUG--UCGAUCUAUUGGUUUCu	||:| | :|| || |||||||	gaAUGCAAAAUUAUAU-ACCAAAGu	1.054	0.494
MIMAT0000441	hsa-miR-9-5p	NM_006267	RANBP2	circRNA	chr2	108488238	108488259	+	0	0	NA	8mer	agUAUGUCGAUCUAUUGGUUUCu	| ||::| | | | |||||||	uuAUGUAUAUUG-UUACCAAAGa	1.0795	-0.164
MIMAT0000441	hsa-miR-9-5p	NM_006267	RANBP2	circRNA	chr2	108491779	108491801	+	0	0	NA	7mer-m8	agUAUGUCGAUCUAUUGGUUUCu	| || :| :| | |||||||	uuAUUUAUUUUUUUUACCAAAGc	0.9427	-0.251
MIMAT0000441	hsa-miR-9-5p	NM_006267	RANBP2	circRNA	chr2	108496978	108497003	+	0	1	NA	8mer	agUA-UGU-CGAUCU-AUUGGUUUCu	| || :|| |||: | | |||||||	uuAUGGCAUGCUGAAUUUACCAAAGa	1.3891	3.655
MIMAT0000441	hsa-miR-9-5p	NM_006267	RANBP2	circRNA	chr2	108509664	108509685	+	0	0	NA	7mer-m8	aguAUGUCGAUCUAUUGGUUUCu	|| :||| | ||||||||	ggcUAAGGCU-GCCAACCAAAGg	1.0424	-0.242
MIMAT0000441	hsa-miR-9-5p	NM_006267	RANBP2	circRNA	chr2	108514183	108514204	+	0	0	NA	7mer-m8	aguAUGUCGAUCUAUUGGUUUCu	| ||: || ||||||||||	uuuUAUUCCU-UAUAACCAAAGu	1.123	0.327
MIMAT0000441	hsa-miR-9-5p	NM_006267	RANBP2	circRNA	chr2	108528578	108528600	+	0	0	NA	7mer-m8	aguaugucgauCUAUUGGUUUCu	| || |||||||	guaacuuuaauGACUACCAAAGg	0.0482	-0.023
MIMAT0000441	hsa-miR-9-5p	NM_006267	RANBP2	circRNA	chr2	108533264	108533286	+	0	0	NA	7mer-m8	aguaUGUCGAUCUAUUGGUUUCu	|| | ||: :|||||||	cucgACUGGCAGGAGACCAAAGu	0.7868	0.177
MIMAT0000441	hsa-miR-9-5p	NM_006267	RANBP2	circRNA	chr2	108594854	108594875	+	0	0	NA	7mer-m8	aguaUGUCGAUCUAUUGGUUUCu	| || ||:| | |||||||	ugugACUACUGGCU-ACCAAAGu	0.9607	-0.094
MIMAT0000441	hsa-miR-9-5p	NM_006267	RANBP2	circRNA	chr2	108615535	108615557	+	0	0	NA	8mer	agUAUGUCGAUCUAUUGGUUUCu	||| :||||| :|:|||||||	ucAAGCAGCUUUGUGACCAAAGa	1.8286	0.185
MIMAT0000441	hsa-miR-9-5p	NM_006267	RANBP2	circRNA	chr2	108620742	108620766	+	0	0	NA	8mer	agUA-UGUCGAUCUA-UUGGUUUCu	| || | :| |:|:| :|||||||	uaAUGAGGGGUGGGUGGACCAAAGa	1.2534	0.396
MIMAT0000441	hsa-miR-9-5p	NM_006267	RANBP2	circRNA	chr2	108644492	108644515	+	0	0	NA	7mer-m8	aguauGUCGAUCUAU-UGGUUUCu	|| || | | |||||||	gucacCAACUUCAAAGACCAAAGg	0.6026	0.137
MIMAT0000441	hsa-miR-9-5p	NM_006267	RANBP2	circRNA	chr2	108664221	108664244	+	0	0	NA	7mer-m8	aguauGUCG-AUCUAUUGGUUUCu	| |||: || | |||||||	caaacCAGUAUAAAGUACCAAAGg	1.0127	0.296
MIMAT0000441	hsa-miR-9-5p	NM_006267	RANBP2	circRNA	chr2	108667302	108667324	+	0	0	NA	7mer-m8	aguAUGUCGAUCUAUUGGUUUCu	|| | | | :|||||||	agcUAGAACAAACAGACCAAAGc	0.7253	0.257
MIMAT0000441	hsa-miR-9-5p	NM_006267	RANBP2	circRNA	chr2	108668265	108668285	+	0	0	NA	7mer-m8	agUAUGUCGAUCUAUUGGUUUCu	|||:| :|| |||||||||	caAUAUA-UUA-UUAACCAAAGu	1.2481	0.13
MIMAT0000441	hsa-miR-9-5p	NM_006267	RANBP2	circRNA	chr2	108688368	108688390	+	0	0	NA	7mer-m8	agUAUGUCGAUCUAUUGGUUUCu	||| | |: | | |||||||	gcAUUCUGUAAUUUUACCAAAGg	1.0817	0.004
MIMAT0000441	hsa-miR-9-5p	NM_006267	RANBP2	circRNA	chr2	108690099	108690122	+	0	0	NA	8mer	agUAUGUCGAUCUAU-UGGUUUCu	||:| | |:| | | |||||||	ucGUCCUGUUCAACACACCAAAGa	1.1484	0.155
MIMAT0000441	hsa-miR-9-5p	NM_006267	RANBP2	circRNA	chr2	108746704	108746726	+	0	0	NA	8mer	agUAUGUCGAUCUAUUGGUUUCu	| || :|:| | :|||||||	uuAUUAGGUUCCAAGACCAAAGa	1.0435	3.778
MIMAT0000441	hsa-miR-9-5p	NM_006267	RANBP2	circRNA	chr2	108746711	108746726	+	0	0	NA	8mer	aguauguCGAUCUAUUGGUUUCu	|:| | :|||||||	#NAME?	-0.3204	4.362
MIMAT0000441	hsa-miR-9-5p	NM_006267	RANBP2	circRNA	chr2	108766173	108766199	+	0	0	NA	8mer	agUAUGUC---GAUCUA-UUGGUUUCu	| |||||| :|| :| ||||||||	uaAUACAGAAUUUAAGUCAACCAAAGa	1.6174	1.86
MIMAT0000441	hsa-miR-9-5p	NM_001099289	SH3RF3	circRNA	chr2	108784392	108784412	+	3	0	AGO1,AGO2	7mer-m8	agUAUGUCGAUCUAUUGGUUUCu	|:||:|| || |||||||||	acGUAUAG--AGUUAACCAAAGu	1.3329	1.546
MIMAT0000441	hsa-miR-9-5p	NM_006267	RANBP2	circRNA	chr2	108784392	108784412	+	3	0	AGO1,AGO2	7mer-m8	agUAUGUCGAUCUAUUGGUUUCu	|:||:|| || |||||||||	acGUAUAG--AGUUAACCAAAGu	1.3329	1.546
MIMAT0000441	hsa-miR-9-5p	NM_001099289	SH3RF3	circRNA	chr2	108823299	108823318	+	0	0	NA	7mer-m8	aguAUGUCGAUCUAUUGGUUUCu	||| || ||| |||||||	cauUAC-CCU-GAU-ACCAAAGc	1.0986	0.342
MIMAT0000441	hsa-miR-9-5p	NM_001099289	SH3RF3	circRNA	chr2	108830514	108830534	+	0	0	NA	7mer-m8	agUAUGUCGAUCUAUUGGUUUCu	|| :: | ||| ||||||||	caAUUUGAC-AGA-AACCAAAGg	1.1357	0.217
MIMAT0000441	hsa-miR-9-5p	NM_001099289	SH3RF3	circRNA	chr2	108830815	108830837	+	0	0	NA	7mer-m8	aguaugucgaUCUAUUGGUUUCu	| | | | ||||||||	aaaacaaaaaAAAAAACCAAAGc	0.5345	-0.51
MIMAT0000441	hsa-miR-9-5p	NM_001099289	SH3RF3	circRNA	chr2	108846827	108846852	+	2	0	AGO2	8mer	agUAUGUCG-AUC-UA-UUGGUUUCu	||| | |: || || ||||||||	gcAUUCUGUGGAGAAUAAACCAAAGa	1.3021	1.485
MIMAT0000441	hsa-miR-9-5p	NM_144978	CCDC138	circRNA	chr2	108846827	108846852	+	2	0	AGO2	8mer	agUAUGUCG-AUC-UA-UUGGUUUCu	||| | |: || || ||||||||	gcAUUCUGUGGAGAAUAAACCAAAGa	1.3021	1.485
MIMAT0000441	hsa-miR-9-5p	hsa_circ_0001061	hsa_circ_001277	circRNA	chr2	108846827	108846852	+	2	0	AGO2	8mer	agUAUGUCG-AUC-UA-UUGGUUUCu	||| | |: || || ||||||||	gcAUUCUGUGGAGAAUAAACCAAAGa	1.3021	1.485
MIMAT0000441	hsa-miR-9-5p	NM_001099289	SH3RF3	circRNA	chr2	108852031	108852055	+	0	0	NA	8mer	agUAUG-UCGA-UCUAUUGGUUUCu	:||| || ||||||||||||	auGUACUUCCUGAGAUAACCAAAGa	1.3171	0.352
MIMAT0000441	hsa-miR-9-5p	NM_001099289	SH3RF3	circRNA	chr2	108857516	108857539	+	0	0	NA	7mer-m8	aguAUGUCGAUCUA-UUGGUUUCu	| || :||| | | |||||||	accUAAGGCUUGUUCUACCAAAGc	1.1792	-0.278
MIMAT0000441	hsa-miR-9-5p	NM_001099289	SH3RF3	circRNA	chr2	108868062	108868084	+	0	0	NA	8mer	aguaugucgaucUAUUGGUUUCu	||| || |||||||	guggacauaaucAUUACCAAAGa	0.5475	0.193
MIMAT0000441	hsa-miR-9-5p	NM_001099289	SH3RF3	circRNA	chr2	108876294	108876318	+	0	0	NA	7mer-m8	agUAUGUCGAUC--UAUUGGUUUCu	| ||| ||| || |||||||	auAAACAUGUAGAAAUUACCAAAGu	1.1633	0.813
MIMAT0000441	hsa-miR-9-5p	NM_001099289	SH3RF3	circRNA	chr2	108880789	108880810	+	0	0	NA	8mer	agUAUGUCGAUCUAUUGGUUUCu	:|:|| | || |:|||||||	caGUGCACCCAG-UGACCAAAGa	1.1845	0.16
MIMAT0000441	hsa-miR-9-5p	NM_001099289	SH3RF3	circRNA	chr2	108902577	108902599	+	0	0	NA	8mer	agUAUG-UCGAUCUAUUGGUUUCu	| || | | | | ||||||||	aaAAACAAACCACA-AACCAAAGa	0.9311	0.147
MIMAT0000441	hsa-miR-9-5p	NM_001099289	SH3RF3	circRNA	chr2	108906165	108906188	+	0	0	NA	7mer-m8	aguaUGUCGAU-CUAUUGGUUUCu	|| :|:|| | |:|||||||	uccaGCGGCCAUUCUGACCAAAGu	1.141	-0.5
MIMAT0000441	hsa-miR-9-5p	NM_001099289	SH3RF3	circRNA	chr2	108912349	108912368	+	0	0	NA	7mer-m8	aguauGUCGAUCUAUUGGUUUCu	| |:|| | ||||||||	acuccCGGCCA---AACCAAAGc	0.7253	-0.112
MIMAT0000441	hsa-miR-9-5p	NM_001099289	SH3RF3	circRNA	chr2	108914404	108914426	+	0	0	NA	8mer	aguAUGU-CGAUCUAUUGGUUUCu	| |||| | | | |:|||||||	uuuUACAUGGUUG-UGACCAAAGa	1.2991	0.077
MIMAT0000441	hsa-miR-9-5p	NM_001099289	SH3RF3	circRNA	chr2	108916956	108916978	+	0	0	NA	7mer-m8	aguauGUCGAUCUAUUGGUUUCu	|| | ||: |||||||	caggcCACCCAGGCCACCAAAGg	0.6641	0.1
MIMAT0000441	hsa-miR-9-5p	NM_001099289	SH3RF3	circRNA	chr2	108934854	108934876	+	0	0	NA	7mer-m8	aguaugucgaucuaUUGGUUUCu	| | | ||||||||	ggggaaaacauucaAACCAAAGc	0.4284	-0.134
MIMAT0000441	hsa-miR-9-5p	NM_001099289	SH3RF3	circRNA	chr2	108971872	108971897	+	0	0	NA	7mer-m8	aguAUGUC---GAUCUAUUGGUUUCu	||||| | ||:| |||||||	aauUACAGAGACCAGGUCACCAAAGg	1.1806	-0.48
MIMAT0000441	hsa-miR-9-5p	NM_001099289	SH3RF3	circRNA	chr2	108982344	108982366	+	0	0	NA	7mer-m8	aguaugucgaucuauUGGUUUCu	| | | |||||||	ggaggcuguccugccACCAAAGg	0.1814	-0.771
MIMAT0000441	hsa-miR-9-5p	NM_001099289	SH3RF3	circRNA	chr2	108993230	108993253	+	0	0	NA	7mer-m8	aguaugucgaUCUA-UUGGUUUCu	|||| :|||||||	aagguguuucAGAUGGACCAAAGg	0.1663	-0.542
MIMAT0000441	hsa-miR-9-5p	NM_001099289	SH3RF3	circRNA	chr2	109001533	109001556	+	0	0	NA	8mer	agUAUGUCGAUCUAU-UGGUUUCu	:|| | |:|: | |||||||	cuGUAAAAGUGGGCAUACCAAAGa	0.9565	-0.385
MIMAT0000441	hsa-miR-9-5p	NM_001099289	SH3RF3	circRNA	chr2	109013284	109013308	+	0	0	NA	7mer-m8	agUAUGUCGAU--C-UAUUGGUUUCu	|||| |||:|| | | |||||||	ucAU-CAGUUACUGCCUCACCAAAGu	1.5037	0.065
MIMAT0000441	hsa-miR-9-5p	NM_001099289	SH3RF3	circRNA	chr2	109018506	109018529	+	0	0	NA	7mer-m8	aguauGUCGAUCUAU-UGGUUUCu	| | |:|: |: |||||||	gcuccCCGUUGCCUGUACCAAAGu	0.7582	-0.361
MIMAT0000441	hsa-miR-9-5p	NM_001099289	SH3RF3	circRNA	chr2	109026510	109026532	+	0	0	NA	7mer-m8	aguAUGUCGAUCUAUUGGUUUCu	|: ||| ||: :|||||||	cucUGAAGCAAGGGGACCAAAGg	1.1293	0.191
MIMAT0000441	hsa-miR-9-5p	NM_001099289	SH3RF3	circRNA	chr2	109056853	109056875	+	0	0	NA	7mer-m8	aguaugucgaucUAUUGGUUUCu	| :|||||||	caugguccucccAAGACCAAAGu	-0.5326	-0.455
MIMAT0000441	hsa-miR-9-5p	NM_001099289	SH3RF3	circRNA	chr2	109072439	109072462	+	0	0	NA	8mer	agUAUG-UCGAUCUAUUGGUUUCu	|||:| | ||| |||||||	acAUGCUUGGGAGAGCACCAAAGa	1.2248	0.046
MIMAT0000441	hsa-miR-9-5p	NM_001099289	SH3RF3	circRNA	chr2	109075954	109075977	+	0	0	NA	8mer	aguauGUCGAU-CUAUUGGUUUCu	| | | | || | ||||||||	uuaccCUGAUAUCAGAACCAAAGa	0.9745	0.069
MIMAT0000441	hsa-miR-9-5p	NM_001099289	SH3RF3	circRNA	chr2	109336275	109336297	+	0	0	NA	8mer	aguaugucgauCUAUUGGUUUCu	| | || ||||||||	cuagguaaaauGACAACCAAAGa	0.527	0.133
MIMAT0000441	hsa-miR-9-5p	NM_001099289	SH3RF3	circRNA	chr2	109503628	109503649	+	0	0	NA	8mer	agUAUGUCGAUCUAUUGGUUUCu	|| || | | | |||||||	aaAUUCACGUUG-UCACCAAAGa	0.9056	0.264
MIMAT0000441	hsa-miR-9-5p	NM_001099289	SH3RF3	circRNA	chr2	109532090	109532114	+	0	0	NA	7mer-m8	aguaUGUCGAUCUAU--UGGUUUCu	:|| |:|: : |||||||	ggggGCAUGUGGGAGCCACCAAAGg	0.6203	-0.006
MIMAT0000441	hsa-miR-9-5p	NM_001099289	SH3RF3	circRNA	chr2	109533059	109533080	+	0	0	NA	7mer-m8	aguauGUCGAUCUAUUGGUUUCu	||| | |||:|||||||	cacguCAGGU-GAUGACCAAAGg	0.9091	-0.148
MIMAT0000441	hsa-miR-9-5p	NM_001099289	SH3RF3	circRNA	chr2	109547074	109547096	+	0	0	NA	8mer	agUAUGUCGAUCUAUUGGUUUCu	| | || | | |||||||	gaACAAAGGUUAACCACCAAAGa	0.7826	0.151
MIMAT0000441	hsa-miR-9-5p	NM_001099289	SH3RF3	circRNA	chr2	109586313	109586337	+	0	0	NA	7mer-m8	aguauGUCGAUCU-A--UUGGUUUCu	| | || ||||| | ||||||||	uaaguCA-CUAGAGUGCAACCAAAGg	1.4426	0.134
MIMAT0000441	hsa-miR-9-5p	NM_001099289	SH3RF3	circRNA	chr2	109598423	109598445	+	0	0	NA	7mer-m8	aguaugucgAUCUAUUGGUUUCu	| || | ||||||||	aguccaaaaUAUAGAACCAAAGu	0.4601	0.432
MIMAT0000441	hsa-miR-9-5p	NM_001099289	SH3RF3	circRNA	chr2	109607505	109607527	+	0	0	NA	7mer-m8	aguaugucgaucuAUUGGUUUCu	| | | |||||||	uggucuguggcccUCACCAAAGc	-0.0748	0.197
MIMAT0000441	hsa-miR-9-5p	NM_001099289	SH3RF3	circRNA	chr2	109616029	109616050	+	0	0	NA	7mer-m8	aguAUGUCGAUCUAUUGGUUUCu	| | || | || :|||||||	cccUUCACAUUGA-GACCAAAGu	1.0105	2.757
MIMAT0000441	hsa-miR-9-5p	NM_001099289	SH3RF3	circRNA	chr2	109621044	109621066	+	0	0	NA	7mer-m8	aguaugucgaucuAUUGGUUUCu	| | |:|||||||	accauauucauucUGACCAAAGc	0.2682	0.222
MIMAT0000441	hsa-miR-9-5p	NM_001099289	SH3RF3	circRNA	chr2	109624115	109624138	+	0	0	NA	7mer-m8	agUAUGUCGAUCUAU-UGGUUUCu	| | ||| | | | |||||||	uaAGACAAAAACAAACACCAAAGu	1.0064	0.115
MIMAT0000441	hsa-miR-9-5p	NM_001099289	SH3RF3	circRNA	chr2	109653586	109653608	+	0	0	NA	7mer-m8	aguaugucgaucuAUUGGUUUCu	| | | |||||||	gcuggcccuccccUCACCAAAGc	0.0598	0.271
MIMAT0000441	hsa-miR-9-5p	NM_001099289	SH3RF3	circRNA	chr2	109669290	109669312	+	0	0	NA	7mer-m8	aguaugucgaUCUAUUGGUUUCu	||| | ||: :|||||||	ucaaaaucacAGGCGACCAAAGc	0.9452	-0.045
MIMAT0000441	hsa-miR-9-5p	NM_001099289	SH3RF3	circRNA	chr2	109678467	109678488	+	0	0	NA	8mer	aguauGUCGAUCUAUUGGUUUCu	||||| |:| |||||||	aagccCAGCU-GGUCACCAAAGa	1.1036	0.031
MIMAT0000441	hsa-miR-9-5p	NM_001099289	SH3RF3	circRNA	chr2	109705413	109705435	+	0	0	NA	7mer-m8	agUAUGUCGAUCUAUUGGUUUCu	|| | | | | | ||||||||	acAAAAAACAAAAAAACCAAAGu	1.0795	-0.016
MIMAT0000441	hsa-miR-9-5p	NM_001099289	SH3RF3	circRNA	chr2	109725116	109725136	+	0	0	NA	7mer-m8	aguaUGUCGAUCUAUUGGUUUCu	|||| | | :|||||||	agugACAG-AACA-GACCAAAGc	0.8759	0.195
MIMAT0000441	hsa-miR-9-5p	NM_001099289	SH3RF3	circRNA	chr2	109731209	109731232	+	0	0	NA	7mer-m8	agUAUGUCGAUCU-AUUGGUUUCu	:| :| :|: | ||||||||	caGUUUAUUUGCAGCAACCAAAGg	0.895	0.116
MIMAT0000441	hsa-miR-9-5p	NM_001099289	SH3RF3	circRNA	chr2	109736419	109736440	+	0	0	NA	7mer-m8	aguauGUCGAUCUAUUGGUUUCu	|| | |||:|| :|||||||	ucccuCUGCUGGA-GACCAAAGu	1.2958	0.684
MIMAT0000441	hsa-miR-9-5p	NM_001099289	SH3RF3	circRNA	chr2	109744610	109744632	+	0	0	NA	7mer-m8	aguaUGUCGAUCUAUUGGUUUCu	|:|| || | |||||||	cugaAUAGAUAUCUCACCAAAGu	0.8303	0.132
MIMAT0000441	hsa-miR-9-5p	NM_001099289	SH3RF3	circRNA	chr2	109759192	109759213	+	0	0	NA	8mer	aguaUGUCGAUCUAUUGGUUUCu	| ||| || :| |||||||	ugcaACACAUAUGU-ACCAAAGa	1.0244	0.104
MIMAT0000441	hsa-miR-9-5p	NM_001099289	SH3RF3	circRNA	chr2	109791065	109791087	+	0	0	NA	7mer-m8	agUAUGUCGAUCUAUUGGUUUCu	||| | || | | |||||||	gcAUUCUGCAAUUUUACCAAAGg	1.1612	-0.1
MIMAT0000441	hsa-miR-9-5p	NM_001099289	SH3RF3	circRNA	chr2	109792800	109792823	+	0	0	NA	8mer	agUAUGUCGAUCUAU-UGGUUUCu	||:| | |:| | | |||||||	ucGUCCUGUUCAACACACCAAAGa	1.1484	-0.128
MIMAT0000441	hsa-miR-9-5p	NM_001099289	SH3RF3	circRNA	chr2	109799846	109799871	+	0	0	NA	8mer	aguAUGUCGA-UCUAU--UGGUUUCu	| | :| :| | ||: |||||||	uauUUUAUUUAAAAUGGCACCAAAGa	0.9311	-0.016
MIMAT0000441	hsa-miR-9-5p	NM_001099289	SH3RF3	circRNA	chr2	109805180	109805202	+	0	0	NA	7mer-m8	aguaugucgaucuAUUGGUUUCu	| |:|||||||	aaccuguuuaaccUGACCAAAGc	-0.1943	-0.121
MIMAT0000441	hsa-miR-9-5p	NM_001099289	SH3RF3	circRNA	chr2	109819689	109819711	+	0	0	NA	8mer	agUAUGUCGAUCUAUUGGUUUCu	| || :|:| | :|||||||	uuAUUAGGUUCCAAGACCAAAGa	1.0435	3.375
MIMAT0000441	hsa-miR-9-5p	NM_001099289	SH3RF3	circRNA	chr2	109819696	109819711	+	0	0	NA	8mer	aguauguCGAUCUAUUGGUUUCu	|:| | :|||||||	#NAME?	-0.3204	3.874
MIMAT0000441	hsa-miR-9-5p	NM_001099289	SH3RF3	circRNA	chr2	109835827	109835853	+	0	0	NA	8mer	agUAUGUC---GAUCUA-UUGGUUUCu	| |||||| :|| :| ||||||||	uaAUACAGAAUUUAAGUCAACCAAAGa	1.6174	0.897
MIMAT0000441	hsa-miR-9-5p	NM_001164463	RGPD8	circRNA	chr2	110526371	110526396	-	0	2	NA	8mer	agUA-UGU-CGAUCU-AUUGGUUUCu	| || :|| |||: | | |||||||	uuAUGGCAUGCUGAAUUUACCAAAGa	1.3891	2.559
MIMAT0000441	hsa-miR-9-5p	NM_001164463	RGPD8	circRNA	chr2	110535654	110535680	-	0	0	NA	8mer	agUAUGUC---GAUCUA-UUGGUUUCu	| |||||| :|| :| ||||||||	uaAUACAGAAUUUAAGUCAACCAAAGa	1.6174	1.531
MIMAT0000441	hsa-miR-9-5p	NM_022662	ANAPC1	circRNA	chr2	110535654	110535680	-	0	0	NA	8mer	agUAUGUC---GAUCUA-UUGGUUUCu	| |||||| :|| :| ||||||||	uaAUACAGAAUUUAAGUCAACCAAAGa	1.6174	1.531
MIMAT0000441	hsa-miR-9-5p	NM_001037866	RGPD6	circRNA	chr2	110551796	110551811	-	0	0	NA	8mer	aguauguCGAUCUAUUGGUUUCu	|:| | :|||||||	#NAME?	-0.3204	4.037
MIMAT0000441	hsa-miR-9-5p	NM_001164463	RGPD8	circRNA	chr2	110551796	110551811	-	0	0	NA	8mer	aguauguCGAUCUAUUGGUUUCu	|:| | :|||||||	#NAME?	-0.3204	4.037
MIMAT0000441	hsa-miR-9-5p	NM_022662	ANAPC1	circRNA	chr2	110551796	110551811	-	0	0	NA	8mer	aguauguCGAUCUAUUGGUUUCu	|:| | :|||||||	#NAME?	-0.3204	4.037
MIMAT0000441	hsa-miR-9-5p	NM_001037866	RGPD6	circRNA	chr2	110551796	110551818	-	0	0	NA	8mer	agUAUGUCGAUCUAUUGGUUUCu	| || :|:| | :|||||||	uuAUUAGGUUCCAAGACCAAAGa	1.0435	3.469
MIMAT0000441	hsa-miR-9-5p	NM_001164463	RGPD8	circRNA	chr2	110551796	110551818	-	0	0	NA	8mer	agUAUGUCGAUCUAUUGGUUUCu	| || :|:| | :|||||||	uuAUUAGGUUCCAAGACCAAAGa	1.0435	3.469
MIMAT0000441	hsa-miR-9-5p	NM_022662	ANAPC1	circRNA	chr2	110551796	110551818	-	0	0	NA	8mer	agUAUGUCGAUCUAUUGGUUUCu	| || :|:| | :|||||||	uuAUUAGGUUCCAAGACCAAAGa	1.0435	3.469
MIMAT0000441	hsa-miR-9-5p	NM_001164463	RGPD8	circRNA	chr2	110566305	110566327	-	0	0	NA	7mer-m8	aguaugucgaucuAUUGGUUUCu	| |:|||||||	aaccuguuuaaccUGACCAAAGc	-0.1943	-0.054
MIMAT0000441	hsa-miR-9-5p	NM_022662	ANAPC1	circRNA	chr2	110566305	110566327	-	0	0	NA	7mer-m8	aguaugucgaucuAUUGGUUUCu	| |:|||||||	aaccuguuuaaccUGACCAAAGc	-0.1943	-0.054
MIMAT0000441	hsa-miR-9-5p	NM_001164463	RGPD8	circRNA	chr2	110571636	110571661	-	0	0	NA	8mer	aguAUGUCGA-UCUAU--UGGUUUCu	| | :| :| | ||: |||||||	uauUUUAUUUAAAAUGGCACCAAAGa	0.9311	0.021
MIMAT0000441	hsa-miR-9-5p	NM_022662	ANAPC1	circRNA	chr2	110571636	110571661	-	0	0	NA	8mer	aguAUGUCGA-UCUAU--UGGUUUCu	| | :| :| | ||: |||||||	uauUUUAUUUAAAAUGGCACCAAAGa	0.9311	0.021
MIMAT0000441	hsa-miR-9-5p	NM_001037866	RGPD6	circRNA	chr2	110578667	110578690	-	0	0	NA	8mer	agUAUGUCGAUCUAU-UGGUUUCu	||:| | |:| | | |||||||	ucGUCCUGUUCAACACACCAAAGa	1.1484	0.082
MIMAT0000441	hsa-miR-9-5p	NM_001164463	RGPD8	circRNA	chr2	110578667	110578690	-	0	0	NA	8mer	agUAUGUCGAUCUAU-UGGUUUCu	||:| | |:| | | |||||||	ucGUCCUGUUCAACACACCAAAGa	1.1484	0.082
MIMAT0000441	hsa-miR-9-5p	NM_022662	ANAPC1	circRNA	chr2	110578667	110578690	-	0	0	NA	8mer	agUAUGUCGAUCUAU-UGGUUUCu	||:| | |:| | | |||||||	ucGUCCUGUUCAACACACCAAAGa	1.1484	0.082
MIMAT0000441	hsa-miR-9-5p	NM_001037866	RGPD6	circRNA	chr2	110580403	110580425	-	0	0	NA	7mer-m8	agUAUGUCGAUCUAUUGGUUUCu	||| | || | | |||||||	gcAUUCUGCAAUUUUACCAAAGg	1.1612	0.127
MIMAT0000441	hsa-miR-9-5p	NM_001164463	RGPD8	circRNA	chr2	110580403	110580425	-	0	0	NA	7mer-m8	agUAUGUCGAUCUAUUGGUUUCu	||| | || | | |||||||	gcAUUCUGCAAUUUUACCAAAGg	1.1612	0.127
MIMAT0000441	hsa-miR-9-5p	NM_022662	ANAPC1	circRNA	chr2	110580403	110580425	-	0	0	NA	7mer-m8	agUAUGUCGAUCUAUUGGUUUCu	||| | || | | |||||||	gcAUUCUGCAAUUUUACCAAAGg	1.1612	0.127
MIMAT0000441	hsa-miR-9-5p	NM_001037866	RGPD6	circRNA	chr2	110612281	110612302	-	0	0	NA	8mer	aguaUGUCGAUCUAUUGGUUUCu	| ||| || :| |||||||	ugcaACACAUAUGU-ACCAAAGa	1.0244	0.067
MIMAT0000441	hsa-miR-9-5p	NM_001164463	RGPD8	circRNA	chr2	110612281	110612302	-	0	0	NA	8mer	aguaUGUCGAUCUAUUGGUUUCu	| ||| || :| |||||||	ugcaACACAUAUGU-ACCAAAGa	1.0244	0.067
MIMAT0000441	hsa-miR-9-5p	NM_022662	ANAPC1	circRNA	chr2	110612281	110612302	-	0	0	NA	8mer	aguaUGUCGAUCUAUUGGUUUCu	| ||| || :| |||||||	ugcaACACAUAUGU-ACCAAAGa	1.0244	0.067
MIMAT0000441	hsa-miR-9-5p	NM_001037866	RGPD6	circRNA	chr2	110626861	110626883	-	0	0	NA	7mer-m8	aguaUGUCGAUCUAUUGGUUUCu	|:|| || | |||||||	cugaAUAGAUAUCUCACCAAAGu	0.8303	0.141
MIMAT0000441	hsa-miR-9-5p	NM_001164463	RGPD8	circRNA	chr2	110626861	110626883	-	0	0	NA	7mer-m8	aguaUGUCGAUCUAUUGGUUUCu	|:|| || | |||||||	cugaAUAGAUAUCUCACCAAAGu	0.8303	0.141
MIMAT0000441	hsa-miR-9-5p	NM_022662	ANAPC1	circRNA	chr2	110626861	110626883	-	0	0	NA	7mer-m8	aguaUGUCGAUCUAUUGGUUUCu	|:|| || | |||||||	cugaAUAGAUAUCUCACCAAAGu	0.8303	0.141
MIMAT0000441	hsa-miR-9-5p	NM_001037866	RGPD6	circRNA	chr2	110637456	110637479	-	0	0	NA	7mer-m8	aguaugucGAUCUAU-UGGUUUCu	| :|| | : |||||||	uuuauuuuUUAAAAGUACCAAAGg	0.3631	0.005
MIMAT0000441	hsa-miR-9-5p	NM_001164463	RGPD8	circRNA	chr2	110637456	110637479	-	0	0	NA	7mer-m8	aguaugucGAUCUAU-UGGUUUCu	| :|| | : |||||||	uuuauuuuUUAAAAGUACCAAAGg	0.3631	0.005
MIMAT0000441	hsa-miR-9-5p	NM_022662	ANAPC1	circRNA	chr2	110637456	110637479	-	0	0	NA	7mer-m8	aguaugucGAUCUAU-UGGUUUCu	| :|| | : |||||||	uuuauuuuUUAAAAGUACCAAAGg	0.3631	0.005
MIMAT0000441	hsa-miR-9-5p	NM_001037866	RGPD6	circRNA	chr2	110654859	110654883	-	0	0	NA	7mer-m8	agUAUGUCG--AUCUAUUGGUUUCu	|||:||| | | | |||||||	aaAUAUAGCAAUUGUUUACCAAAGc	1.2323	0.199
MIMAT0000441	hsa-miR-9-5p	NM_001164463	RGPD8	circRNA	chr2	110654859	110654883	-	0	0	NA	7mer-m8	agUAUGUCG--AUCUAUUGGUUUCu	|||:||| | | | |||||||	aaAUAUAGCAAUUGUUUACCAAAGc	1.2323	0.199
MIMAT0000441	hsa-miR-9-5p	NM_022662	ANAPC1	circRNA	chr2	110654859	110654883	-	0	0	NA	7mer-m8	agUAUGUCG--AUCUAUUGGUUUCu	|||:||| | | | |||||||	aaAUAUAGCAAUUGUUUACCAAAGc	1.2323	0.199
MIMAT0000441	hsa-miR-9-5p	NM_001037866	RGPD6	circRNA	chr2	110657035	110657057	-	0	0	NA	7mer-m8	aguaugucGAUCUAUUGGUUUCu	|| | ||||||||	cagacuucCUUCAAAACCAAAGg	0.1786	1.082
MIMAT0000441	hsa-miR-9-5p	NM_001164463	RGPD8	circRNA	chr2	110657035	110657057	-	0	0	NA	7mer-m8	aguaugucGAUCUAUUGGUUUCu	|| | ||||||||	cagacuucCUUCAAAACCAAAGg	0.1786	1.082
MIMAT0000441	hsa-miR-9-5p	NM_022662	ANAPC1	circRNA	chr2	110657035	110657057	-	0	0	NA	7mer-m8	aguaugucGAUCUAUUGGUUUCu	|| | ||||||||	cagacuucCUUCAAAACCAAAGg	0.1786	1.082
MIMAT0000441	hsa-miR-9-5p	NM_001037866	RGPD6	circRNA	chr2	110683533	110683557	-	0	0	NA	7mer-m8	aguauGUCG-AU-CUAUUGGUUUCu	| || | || | ||||||||	caacuCAACGUACUAAAACCAAAGu	0.9056	-0.013
MIMAT0000441	hsa-miR-9-5p	NM_001164463	RGPD8	circRNA	chr2	110683533	110683557	-	0	0	NA	7mer-m8	aguauGUCG-AU-CUAUUGGUUUCu	| || | || | ||||||||	caacuCAACGUACUAAAACCAAAGu	0.9056	-0.013
MIMAT0000441	hsa-miR-9-5p	NM_022662	ANAPC1	circRNA	chr2	110683533	110683557	-	0	0	NA	7mer-m8	aguauGUCG-AU-CUAUUGGUUUCu	| || | || | ||||||||	caacuCAACGUACUAAAACCAAAGu	0.9056	-0.013
MIMAT0000441	hsa-miR-9-5p	NM_001037866	RGPD6	circRNA	chr2	110684124	110684150	-	0	0	NA	7mer-m8	aguAUGUCGA---UCUAU-UGGUUUCu	|:| ||| || | |||||||	aucUGCUGCUCUGAGCCAGACCAAAGc	0.7508	-0.001
MIMAT0000441	hsa-miR-9-5p	NM_001164463	RGPD8	circRNA	chr2	110684124	110684150	-	0	0	NA	7mer-m8	aguAUGUCGA---UCUAU-UGGUUUCu	|:| ||| || | |||||||	aucUGCUGCUCUGAGCCAGACCAAAGc	0.7508	-0.001
MIMAT0000441	hsa-miR-9-5p	NM_022662	ANAPC1	circRNA	chr2	110684124	110684150	-	0	0	NA	7mer-m8	aguAUGUCGA---UCUAU-UGGUUUCu	|:| ||| || | |||||||	aucUGCUGCUCUGAGCCAGACCAAAGc	0.7508	-0.001
MIMAT0000441	hsa-miR-9-5p	NM_001037866	RGPD6	circRNA	chr2	110687519	110687540	-	0	0	NA	7mer-m8	agUAUGUCGAUCUAUUGGUUUCu	| | || || || |||||||	uaAAACCUCU-GAACACCAAAGc	1.09	0.283
MIMAT0000441	hsa-miR-9-5p	NM_001164463	RGPD8	circRNA	chr2	110687519	110687540	-	0	0	NA	7mer-m8	agUAUGUCGAUCUAUUGGUUUCu	| | || || || |||||||	uaAAACCUCU-GAACACCAAAGc	1.09	0.283
MIMAT0000441	hsa-miR-9-5p	NM_022662	ANAPC1	circRNA	chr2	110687519	110687540	-	0	0	NA	7mer-m8	agUAUGUCGAUCUAUUGGUUUCu	| | || || || |||||||	uaAAACCUCU-GAACACCAAAGc	1.09	0.283
MIMAT0000441	hsa-miR-9-5p	NM_001037866	RGPD6	circRNA	chr2	110696129	110696153	-	0	0	NA	7mer-m8	agUAUGUCGAU--CUAUUGGUUUCu	| ||||| | |: :|||||||	agAAACAGCAAGUGGAGACCAAAGc	1.2836	0.168
MIMAT0000441	hsa-miR-9-5p	NM_001164463	RGPD8	circRNA	chr2	110696129	110696153	-	0	0	NA	7mer-m8	agUAUGUCGAU--CUAUUGGUUUCu	| ||||| | |: :|||||||	agAAACAGCAAGUGGAGACCAAAGc	1.2836	0.168
MIMAT0000441	hsa-miR-9-5p	NM_022662	ANAPC1	circRNA	chr2	110696129	110696153	-	0	0	NA	7mer-m8	agUAUGUCGAU--CUAUUGGUUUCu	| ||||| | |: :|||||||	agAAACAGCAAGUGGAGACCAAAGc	1.2836	0.168
MIMAT0000441	hsa-miR-9-5p	NM_001037866	RGPD6	circRNA	chr2	110708135	110708155	-	0	0	NA	7mer-m8	agUAUGUCGAUCUAUUGGUUUCu	|| : || ||| |||||||	guAUUUCCCU-GAU-ACCAAAGc	1.0487	0.269
MIMAT0000441	hsa-miR-9-5p	NM_001164463	RGPD8	circRNA	chr2	110708135	110708155	-	0	0	NA	7mer-m8	agUAUGUCGAUCUAUUGGUUUCu	|| : || ||| |||||||	guAUUUCCCU-GAU-ACCAAAGc	1.0487	0.269
MIMAT0000441	hsa-miR-9-5p	NM_022662	ANAPC1	circRNA	chr2	110708135	110708155	-	0	0	NA	7mer-m8	agUAUGUCGAUCUAUUGGUUUCu	|| : || ||| |||||||	guAUUUCCCU-GAU-ACCAAAGc	1.0487	0.269
MIMAT0000441	hsa-miR-9-5p	NM_001037866	RGPD6	circRNA	chr2	110715640	110715661	-	0	0	NA	7mer-m8	aguAUGUCGAUCUAUUGGUUUCu	|| || || ||||||||	cacUAAUUCU-GAAAACCAAAGg	0.8779	0.129
MIMAT0000441	hsa-miR-9-5p	NM_001164463	RGPD8	circRNA	chr2	110715640	110715661	-	0	0	NA	7mer-m8	aguAUGUCGAUCUAUUGGUUUCu	|| || || ||||||||	cacUAAUUCU-GAAAACCAAAGg	0.8779	0.129
MIMAT0000441	hsa-miR-9-5p	NM_022662	ANAPC1	circRNA	chr2	110715640	110715661	-	0	0	NA	7mer-m8	aguAUGUCGAUCUAUUGGUUUCu	|| || || ||||||||	cacUAAUUCU-GAAAACCAAAGg	0.8779	0.129
MIMAT0000441	hsa-miR-9-5p	NM_001037866	RGPD6	circRNA	chr2	110716985	110717007	-	0	0	NA	8mer	agUAUGU-CGAUCUAUUGGUUUCu	|||||:: |:| || |||||||	ucAUAUGUGUUUAAU-ACCAAAGa	1.6345	0.331
MIMAT0000441	hsa-miR-9-5p	NM_001164463	RGPD8	circRNA	chr2	110716985	110717007	-	0	0	NA	8mer	agUAUGU-CGAUCUAUUGGUUUCu	|||||:: |:| || |||||||	ucAUAUGUGUUUAAU-ACCAAAGa	1.6345	0.331
MIMAT0000441	hsa-miR-9-5p	NM_022662	ANAPC1	circRNA	chr2	110716985	110717007	-	0	0	NA	8mer	agUAUGU-CGAUCUAUUGGUUUCu	|||||:: |:| || |||||||	ucAUAUGUGUUUAAU-ACCAAAGa	1.6345	0.331
MIMAT0000441	hsa-miR-9-5p	NM_001037866	RGPD6	circRNA	chr2	110729977	110729998	-	0	0	NA	7mer-m8	aguauguCGAUCUAUUGGUUUCu	| ||| | :|||||||	ggaggauGCU-GUCGACCAAAGc	0.684	0.026
MIMAT0000441	hsa-miR-9-5p	NM_001164463	RGPD8	circRNA	chr2	110729977	110729998	-	0	0	NA	7mer-m8	aguauguCGAUCUAUUGGUUUCu	| ||| | :|||||||	ggaggauGCU-GUCGACCAAAGc	0.684	0.026
MIMAT0000441	hsa-miR-9-5p	NM_022662	ANAPC1	circRNA	chr2	110729977	110729998	-	0	0	NA	7mer-m8	aguauguCGAUCUAUUGGUUUCu	| ||| | :|||||||	ggaggauGCU-GUCGACCAAAGc	0.684	0.026
MIMAT0000441	hsa-miR-9-5p	NM_001037866	RGPD6	circRNA	chr2	110737978	110738006	-	0	0	NA	7mer-m8	aguauGUCGAU------CUAUUGGUUUCu	|||||| | |:|||||||	caucuCAGCUAUCUUCUGUUGACCAAAGc	0.4616	0.37
MIMAT0000441	hsa-miR-9-5p	NM_001164463	RGPD8	circRNA	chr2	110737978	110738006	-	0	0	NA	7mer-m8	aguauGUCGAU------CUAUUGGUUUCu	|||||| | |:|||||||	caucuCAGCUAUCUUCUGUUGACCAAAGc	0.4616	0.37
MIMAT0000441	hsa-miR-9-5p	NM_022662	ANAPC1	circRNA	chr2	110737978	110738006	-	0	0	NA	7mer-m8	aguauGUCGAU------CUAUUGGUUUCu	|||||| | |:|||||||	caucuCAGCUAUCUUCUGUUGACCAAAGc	0.4616	0.37
MIMAT0000441	hsa-miR-9-5p	NM_001037866	RGPD6	circRNA	chr2	110743598	110743620	-	0	0	NA	7mer-m8	aguaugucgaucuauUGGUUUCu	| | |||||||	aggaucccgugucccACCAAAGg	0.064	-0.208
MIMAT0000441	hsa-miR-9-5p	NM_001164463	RGPD8	circRNA	chr2	110743598	110743620	-	0	0	NA	7mer-m8	aguaugucgaucuauUGGUUUCu	| | |||||||	aggaucccgugucccACCAAAGg	0.064	-0.208
MIMAT0000441	hsa-miR-9-5p	NM_022662	ANAPC1	circRNA	chr2	110743598	110743620	-	0	0	NA	7mer-m8	aguaugucgaucuauUGGUUUCu	| | |||||||	aggaucccgugucccACCAAAGg	0.064	-0.208
MIMAT0000441	hsa-miR-9-5p	NM_001037866	RGPD6	circRNA	chr2	110757884	110757907	-	0	0	NA	8mer	aguaugUCGAUCUAU-UGGUUUCu	| ||| || |||||||	aaucggAUCUAAUUAGACCAAAGa	0.6033	0.02
MIMAT0000441	hsa-miR-9-5p	NM_001164463	RGPD8	circRNA	chr2	110757884	110757907	-	0	0	NA	8mer	aguaugUCGAUCUAU-UGGUUUCu	| ||| || |||||||	aaucggAUCUAAUUAGACCAAAGa	0.6033	0.02
MIMAT0000441	hsa-miR-9-5p	NM_022662	ANAPC1	circRNA	chr2	110757884	110757907	-	0	0	NA	8mer	aguaugUCGAUCUAU-UGGUUUCu	| ||| || |||||||	aaucggAUCUAAUUAGACCAAAGa	0.6033	0.02
MIMAT0000441	hsa-miR-9-5p	NM_001037866	RGPD6	circRNA	chr2	110762101	110762122	-	0	0	NA	8mer	agUAUGUCGAUCUAUUGGUUUCu	| | || | || |||||||	gaAAAAAG-AACAUCACCAAAGa	0.9236	0.236
MIMAT0000441	hsa-miR-9-5p	NM_001164463	RGPD8	circRNA	chr2	110762101	110762122	-	0	0	NA	8mer	agUAUGUCGAUCUAUUGGUUUCu	| | || | || |||||||	gaAAAAAG-AACAUCACCAAAGa	0.9236	0.236
MIMAT0000441	hsa-miR-9-5p	NM_022662	ANAPC1	circRNA	chr2	110762101	110762122	-	0	0	NA	8mer	agUAUGUCGAUCUAUUGGUUUCu	| | || | || |||||||	gaAAAAAG-AACAUCACCAAAGa	0.9236	0.236
MIMAT0000441	hsa-miR-9-5p	NM_001037866	RGPD6	circRNA	chr2	110770352	110770378	-	0	0	NA	7mer-m8	aguaugucGAUCUAU----UGGUUUCu	| | :|||| | |||||||	uugucuccUUAGACAACCUACCAAAGg	0.7275	0.01
MIMAT0000441	hsa-miR-9-5p	NM_001164463	RGPD8	circRNA	chr2	110770352	110770378	-	0	0	NA	7mer-m8	aguaugucGAUCUAU----UGGUUUCu	| | :|||| | |||||||	uugucuccUUAGACAACCUACCAAAGg	0.7275	0.01
MIMAT0000441	hsa-miR-9-5p	NM_022662	ANAPC1	circRNA	chr2	110770352	110770378	-	0	0	NA	7mer-m8	aguaugucGAUCUAU----UGGUUUCu	| | :|||| | |||||||	uugucuccUUAGACAACCUACCAAAGg	0.7275	0.01
MIMAT0000441	hsa-miR-9-5p	NM_001037866	RGPD6	circRNA	chr2	110773789	110773812	-	0	0	NA	7mer-m8	aguaUGUCGAUC-UAUUGGUUUCu	| :|||:| |:|||||||	ggccAGGGCUGGCCUGACCAAAGu	0.9629	0.793
MIMAT0000441	hsa-miR-9-5p	NM_001164463	RGPD8	circRNA	chr2	110773789	110773812	-	0	0	NA	7mer-m8	aguaUGUCGAUC-UAUUGGUUUCu	| :|||:| |:|||||||	ggccAGGGCUGGCCUGACCAAAGu	0.9629	0.793
MIMAT0000441	hsa-miR-9-5p	NM_022662	ANAPC1	circRNA	chr2	110773789	110773812	-	0	0	NA	7mer-m8	aguaUGUCGAUC-UAUUGGUUUCu	| :|||:| |:|||||||	ggccAGGGCUGGCCUGACCAAAGu	0.9629	0.793
MIMAT0000441	hsa-miR-9-5p	NM_001037866	RGPD6	circRNA	chr2	110778134	110778155	-	0	0	NA	7mer-m8	aguauguCGAUCUAUUGGUUUCu	| || ||: ||||||||	cccccguGCCAGG-AACCAAAGg	0.7511	0.064
MIMAT0000441	hsa-miR-9-5p	NM_001164463	RGPD8	circRNA	chr2	110778134	110778155	-	0	0	NA	7mer-m8	aguauguCGAUCUAUUGGUUUCu	| || ||: ||||||||	cccccguGCCAGG-AACCAAAGg	0.7511	0.064
MIMAT0000441	hsa-miR-9-5p	NM_022662	ANAPC1	circRNA	chr2	110778134	110778155	-	0	0	NA	7mer-m8	aguauguCGAUCUAUUGGUUUCu	| || ||: ||||||||	cccccguGCCAGG-AACCAAAGg	0.7511	0.064
MIMAT0000441	hsa-miR-9-5p	NM_001037866	RGPD6	circRNA	chr2	110782449	110782471	-	0	0	NA	7mer-m8	aguAUGUCGAUCUAUUGGUUUCu	| ||| |: ||||||||	aucUCCAGAUGCCAAACCAAAGu	0.9194	0.698
MIMAT0000441	hsa-miR-9-5p	NM_001164463	RGPD8	circRNA	chr2	110782449	110782471	-	0	0	NA	7mer-m8	aguAUGUCGAUCUAUUGGUUUCu	| ||| |: ||||||||	aucUCCAGAUGCCAAACCAAAGu	0.9194	0.698
MIMAT0000441	hsa-miR-9-5p	NM_022662	ANAPC1	circRNA	chr2	110782449	110782471	-	0	0	NA	7mer-m8	aguAUGUCGAUCUAUUGGUUUCu	| ||| |: ||||||||	aucUCCAGAUGCCAAACCAAAGu	0.9194	0.698
MIMAT0000441	hsa-miR-9-5p	NM_001037866	RGPD6	circRNA	chr2	110790354	110790378	-	0	0	NA	7mer-m8	aguaUGUCGA-UCU-AUUGGUUUCu	|||| | | | :|||||||	caggACAGGUCACAGGGACCAAAGg	0.9194	0.006
MIMAT0000441	hsa-miR-9-5p	NM_001164463	RGPD8	circRNA	chr2	110790354	110790378	-	0	0	NA	7mer-m8	aguaUGUCGA-UCU-AUUGGUUUCu	|||| | | | :|||||||	caggACAGGUCACAGGGACCAAAGg	0.9194	0.006
MIMAT0000441	hsa-miR-9-5p	NM_022662	ANAPC1	circRNA	chr2	110790354	110790378	-	0	0	NA	7mer-m8	aguaUGUCGA-UCU-AUUGGUUUCu	|||| | | | :|||||||	caggACAGGUCACAGGGACCAAAGg	0.9194	0.006
MIMAT0000441	hsa-miR-9-5p	NM_001037866	RGPD6	circRNA	chr2	110819843	110819867	-	0	0	NA	7mer-m8	aguaugucGAUCUA--UUGGUUUCu	||| || ||||||||	gagcuggcCUAUAUCAAACCAAAGc	0.3833	-0.277
MIMAT0000441	hsa-miR-9-5p	NM_001164463	RGPD8	circRNA	chr2	110819843	110819867	-	0	0	NA	7mer-m8	aguaugucGAUCUA--UUGGUUUCu	||| || ||||||||	gagcuggcCUAUAUCAAACCAAAGc	0.3833	-0.277
MIMAT0000441	hsa-miR-9-5p	NM_022662	ANAPC1	circRNA	chr2	110819843	110819867	-	0	0	NA	7mer-m8	aguaugucGAUCUA--UUGGUUUCu	||| || ||||||||	gagcuggcCUAUAUCAAACCAAAGc	0.3833	-0.277
MIMAT0000441	hsa-miR-9-5p	NM_001037866	RGPD6	circRNA	chr2	110854024	110854046	-	0	0	NA	7mer-m8	aguauGUCGAUCUAUUGGUUUCu	| || | :|:| |||||||	acuccCACCAGGGUCACCAAAGg	0.9427	-0.012
MIMAT0000441	hsa-miR-9-5p	NM_001164463	RGPD8	circRNA	chr2	110854024	110854046	-	0	0	NA	7mer-m8	aguauGUCGAUCUAUUGGUUUCu	| || | :|:| |||||||	acuccCACCAGGGUCACCAAAGg	0.9427	-0.012
MIMAT0000441	hsa-miR-9-5p	NM_022662	ANAPC1	circRNA	chr2	110854024	110854046	-	0	0	NA	7mer-m8	aguauGUCGAUCUAUUGGUUUCu	| || | :|:| |||||||	acuccCACCAGGGUCACCAAAGg	0.9427	-0.012
MIMAT0000441	hsa-miR-9-5p	NM_001037866	RGPD6	circRNA	chr2	110862522	110862544	-	0	0	NA	8mer	aguAUGUCGAUC-UAUUGGUUUCu	| || | || | |||||||	cauUUCA-CAAGCAGCACCAAAGa	0.8048	0.053
MIMAT0000441	hsa-miR-9-5p	NM_001164463	RGPD8	circRNA	chr2	110862522	110862544	-	0	0	NA	8mer	aguAUGUCGAUC-UAUUGGUUUCu	| || | || | |||||||	cauUUCA-CAAGCAGCACCAAAGa	0.8048	0.053
MIMAT0000441	hsa-miR-9-5p	NM_022662	ANAPC1	circRNA	chr2	110862522	110862544	-	0	0	NA	8mer	aguAUGUCGAUC-UAUUGGUUUCu	| || | || | |||||||	cauUUCA-CAAGCAGCACCAAAGa	0.8048	0.053
MIMAT0000441	hsa-miR-9-5p	NM_001037866	RGPD6	circRNA	chr2	110864190	110864210	-	0	0	NA	7mer-m8	aguaUGUCGAUCUAUUGGUUUCu	|||| | |:|||||||	aagaACAG--AUUUGACCAAAGu	0.8399	0.068
MIMAT0000441	hsa-miR-9-5p	NM_001164463	RGPD8	circRNA	chr2	110864190	110864210	-	0	0	NA	7mer-m8	aguaUGUCGAUCUAUUGGUUUCu	|||| | |:|||||||	aagaACAG--AUUUGACCAAAGu	0.8399	0.068
MIMAT0000441	hsa-miR-9-5p	NM_022662	ANAPC1	circRNA	chr2	110864190	110864210	-	0	0	NA	7mer-m8	aguaUGUCGAUCUAUUGGUUUCu	|||| | |:|||||||	aagaACAG--AUUUGACCAAAGu	0.8399	0.068
MIMAT0000441	hsa-miR-9-5p	NM_001037866	RGPD6	circRNA	chr2	110871836	110871857	-	0	0	NA	7mer-m8	aguauguCGAUCUAUUGGUUUCu	|| || ||: ||||||||	gcaggauGC-AGGCAACCAAAGg	0.9713	0.165
MIMAT0000441	hsa-miR-9-5p	NM_001164463	RGPD8	circRNA	chr2	110871836	110871857	-	0	0	NA	7mer-m8	aguauguCGAUCUAUUGGUUUCu	|| || ||: ||||||||	gcaggauGC-AGGCAACCAAAGg	0.9713	0.165
MIMAT0000441	hsa-miR-9-5p	NM_022662	ANAPC1	circRNA	chr2	110871836	110871857	-	0	0	NA	7mer-m8	aguauguCGAUCUAUUGGUUUCu	|| || ||: ||||||||	gcaggauGC-AGGCAACCAAAGg	0.9713	0.165
MIMAT0000441	hsa-miR-9-5p	NM_001037866	RGPD6	circRNA	chr2	110872785	110872806	-	0	0	NA	7mer-m8	aguaUGUCGAUCUAUUGGUUUCu	| :|| : | | |||||||	cccaGCACUCACA-CACCAAAGg	0.8006	-0.133
MIMAT0000441	hsa-miR-9-5p	NM_001164463	RGPD8	circRNA	chr2	110872785	110872806	-	0	0	NA	7mer-m8	aguaUGUCGAUCUAUUGGUUUCu	| :|| : | | |||||||	cccaGCACUCACA-CACCAAAGg	0.8006	-0.133
MIMAT0000441	hsa-miR-9-5p	NM_022662	ANAPC1	circRNA	chr2	110872785	110872806	-	0	0	NA	7mer-m8	aguaUGUCGAUCUAUUGGUUUCu	| :|| : | | |||||||	cccaGCACUCACA-CACCAAAGg	0.8006	-0.133
MIMAT0000441	hsa-miR-9-5p	NM_001037866	RGPD6	circRNA	chr2	110891711	110891731	-	0	0	NA	7mer-m8	agUAUGUCGAUCUAUUGGUUUCu	||: || ||| |||||||	agAUGGUACU-GAU-ACCAAAGc	1.0169	-0.127
MIMAT0000441	hsa-miR-9-5p	NM_001164463	RGPD8	circRNA	chr2	110891711	110891731	-	0	0	NA	7mer-m8	agUAUGUCGAUCUAUUGGUUUCu	||: || ||| |||||||	agAUGGUACU-GAU-ACCAAAGc	1.0169	-0.127
MIMAT0000441	hsa-miR-9-5p	NM_022662	ANAPC1	circRNA	chr2	110891711	110891731	-	0	0	NA	7mer-m8	agUAUGUCGAUCUAUUGGUUUCu	||: || ||| |||||||	agAUGGUACU-GAU-ACCAAAGc	1.0169	-0.127
MIMAT0000441	hsa-miR-9-5p	NM_001037866	RGPD6	circRNA	chr2	110893456	110893475	-	0	0	NA	7mer-m8	agUAUGUCGAUCUAUUGGUUUCu	| ||||| | | |||||||	uaAUACA--UUCCU-ACCAAAGc	1.1213	0.218
MIMAT0000441	hsa-miR-9-5p	NM_001164463	RGPD8	circRNA	chr2	110893456	110893475	-	0	0	NA	7mer-m8	agUAUGUCGAUCUAUUGGUUUCu	| ||||| | | |||||||	uaAUACA--UUCCU-ACCAAAGc	1.1213	0.218
MIMAT0000441	hsa-miR-9-5p	NM_022662	ANAPC1	circRNA	chr2	110893456	110893475	-	0	0	NA	7mer-m8	agUAUGUCGAUCUAUUGGUUUCu	| ||||| | | |||||||	uaAUACA--UUCCU-ACCAAAGc	1.1213	0.218
MIMAT0000441	hsa-miR-9-5p	NM_001037866	RGPD6	circRNA	chr2	110905170	110905195	-	0	0	NA	7mer-m8	agUAUGUC--GAUCU-AUUGGUUUCu	| |||| | | | ||||||||	cuAAACAGAACCAAACCAACCAAAGc	1.0456	0.273
MIMAT0000441	hsa-miR-9-5p	NM_001164463	RGPD8	circRNA	chr2	110905170	110905195	-	0	0	NA	7mer-m8	agUAUGUC--GAUCU-AUUGGUUUCu	| |||| | | | ||||||||	cuAAACAGAACCAAACCAACCAAAGc	1.0456	0.273
MIMAT0000441	hsa-miR-9-5p	NM_022662	ANAPC1	circRNA	chr2	110905170	110905195	-	0	0	NA	7mer-m8	agUAUGUC--GAUCU-AUUGGUUUCu	| |||| | | | ||||||||	cuAAACAGAACCAAACCAACCAAAGc	1.0456	0.273
MIMAT0000441	hsa-miR-9-5p	NM_001037866	RGPD6	circRNA	chr2	110932930	110932952	-	0	0	NA	7mer-m8	aguaugucgaUCUAUUGGUUUCu	| || |||||||	gcuccuccaaAGUCUACCAAAGu	0.0662	-0.252
MIMAT0000441	hsa-miR-9-5p	NM_001164463	RGPD8	circRNA	chr2	110932930	110932952	-	0	0	NA	7mer-m8	aguaugucgaUCUAUUGGUUUCu	| || |||||||	gcuccuccaaAGUCUACCAAAGu	0.0662	-0.252
MIMAT0000441	hsa-miR-9-5p	NM_022662	ANAPC1	circRNA	chr2	110932930	110932952	-	0	0	NA	7mer-m8	aguaugucgaUCUAUUGGUUUCu	| || |||||||	gcuccuccaaAGUCUACCAAAGu	0.0662	-0.252
MIMAT0000441	hsa-miR-9-5p	NM_001037866	RGPD6	circRNA	chr2	110934439	110934466	-	0	0	NA	8mer	agUAUGUCG--AUCUA---UUGGUUUCu	:| |||| || || :|||||||	aaGUUCAGCAUUAAAUUCAGACCAAAGa	1.1177	0.123
MIMAT0000441	hsa-miR-9-5p	NM_001164463	RGPD8	circRNA	chr2	110934439	110934466	-	0	0	NA	8mer	agUAUGUCG--AUCUA---UUGGUUUCu	:| |||| || || :|||||||	aaGUUCAGCAUUAAAUUCAGACCAAAGa	1.1177	0.123
MIMAT0000441	hsa-miR-9-5p	NM_022662	ANAPC1	circRNA	chr2	110934439	110934466	-	0	0	NA	8mer	agUAUGUCG--AUCUA---UUGGUUUCu	:| |||| || || :|||||||	aaGUUCAGCAUUAAAUUCAGACCAAAGa	1.1177	0.123
MIMAT0000441	hsa-miR-9-5p	NM_001037866	RGPD6	circRNA	chr2	110942564	110942585	-	0	0	NA	7mer-m8	agUAUGUCGAUCUAUUGGUUUCu	| || | ||||||||||||	guAAACUG-AAGAUAACCAAAGu	1.1484	0.158
MIMAT0000441	hsa-miR-9-5p	NM_001164463	RGPD8	circRNA	chr2	110942564	110942585	-	0	0	NA	7mer-m8	agUAUGUCGAUCUAUUGGUUUCu	| || | ||||||||||||	guAAACUG-AAGAUAACCAAAGu	1.1484	0.158
MIMAT0000441	hsa-miR-9-5p	NM_022662	ANAPC1	circRNA	chr2	110942564	110942585	-	0	0	NA	7mer-m8	agUAUGUCGAUCUAUUGGUUUCu	| || | ||||||||||||	guAAACUG-AAGAUAACCAAAGu	1.1484	0.158
MIMAT0000441	hsa-miR-9-5p	NM_001037866	RGPD6	circRNA	chr2	110945730	110945755	-	0	0	NA	7mer-m8	aguAUGU--CGAUCU-AUUGGUUUCu	| |||| |||| | |||||||||	uacUACAAGGCUACAGUAACCAAAGc	1.6236	0.207
MIMAT0000441	hsa-miR-9-5p	NM_001164463	RGPD8	circRNA	chr2	110945730	110945755	-	0	0	NA	7mer-m8	aguAUGU--CGAUCU-AUUGGUUUCu	| |||| |||| | |||||||||	uacUACAAGGCUACAGUAACCAAAGc	1.6236	0.207
MIMAT0000441	hsa-miR-9-5p	NM_022662	ANAPC1	circRNA	chr2	110945730	110945755	-	0	0	NA	7mer-m8	aguAUGU--CGAUCU-AUUGGUUUCu	| |||| |||| | |||||||||	uacUACAAGGCUACAGUAACCAAAGc	1.6236	0.207
MIMAT0000441	hsa-miR-9-5p	NM_001037866	RGPD6	circRNA	chr2	110945830	110945850	-	0	0	NA	8mer	agUAUGUCGAUCUAUUGGUUUCu	|| || || : ||||||||	aaAUUCA--UACGGAACCAAAGa	0.9671	-0.01
MIMAT0000441	hsa-miR-9-5p	NM_001164463	RGPD8	circRNA	chr2	110945830	110945850	-	0	0	NA	8mer	agUAUGUCGAUCUAUUGGUUUCu	|| || || : ||||||||	aaAUUCA--UACGGAACCAAAGa	0.9671	-0.01
MIMAT0000441	hsa-miR-9-5p	NM_022662	ANAPC1	circRNA	chr2	110945830	110945850	-	0	0	NA	8mer	agUAUGUCGAUCUAUUGGUUUCu	|| || || : ||||||||	aaAUUCA--UACGGAACCAAAGa	0.9671	-0.01
MIMAT0000441	hsa-miR-9-5p	NM_001037866	RGPD6	circRNA	chr2	110946917	110946940	-	0	0	NA	7mer-m8	aguaugucGAUCU-AUUGGUUUCu	| || || | |||||||	agccucucCUUGACUCACCAAAGg	0.6026	0.17
MIMAT0000441	hsa-miR-9-5p	NM_001164463	RGPD8	circRNA	chr2	110946917	110946940	-	0	0	NA	7mer-m8	aguaugucGAUCU-AUUGGUUUCu	| || || | |||||||	agccucucCUUGACUCACCAAAGg	0.6026	0.17
MIMAT0000441	hsa-miR-9-5p	NM_022662	ANAPC1	circRNA	chr2	110946917	110946940	-	0	0	NA	7mer-m8	aguaugucGAUCU-AUUGGUUUCu	| || || | |||||||	agccucucCUUGACUCACCAAAGg	0.6026	0.17
MIMAT0000441	hsa-miR-9-5p	NM_001037866	RGPD6	circRNA	chr2	110947424	110947446	-	0	0	NA	7mer-m8	aguaugucgaucuauUGGUUUCu	| | | | | |||||||	ugagauuccaaccacACCAAAGc	0.6023	-0.183
MIMAT0000441	hsa-miR-9-5p	NM_001164463	RGPD8	circRNA	chr2	110947424	110947446	-	0	0	NA	7mer-m8	aguaugucgaucuauUGGUUUCu	| | | | | |||||||	ugagauuccaaccacACCAAAGc	0.6023	-0.183
MIMAT0000441	hsa-miR-9-5p	NM_022662	ANAPC1	circRNA	chr2	110947424	110947446	-	0	0	NA	7mer-m8	aguaugucgaucuauUGGUUUCu	| | | | | |||||||	ugagauuccaaccacACCAAAGc	0.6023	-0.183
MIMAT0000441	hsa-miR-9-5p	NM_001037866	RGPD6	circRNA	chr2	110952883	110952907	-	0	0	NA	7mer-m8	agUA-UGUCGA-UCUAUUGGUUUCu	|| |::|:| | ||:|||||||	aaAUCAUGGUUGAUAUGACCAAAGc	1.2534	0.358
MIMAT0000441	hsa-miR-9-5p	NM_001164463	RGPD8	circRNA	chr2	110952883	110952907	-	0	0	NA	7mer-m8	agUA-UGUCGA-UCUAUUGGUUUCu	|| |::|:| | ||:|||||||	aaAUCAUGGUUGAUAUGACCAAAGc	1.2534	0.358
MIMAT0000441	hsa-miR-9-5p	NM_022662	ANAPC1	circRNA	chr2	110952883	110952907	-	0	0	NA	7mer-m8	agUA-UGUCGA-UCUAUUGGUUUCu	|| |::|:| | ||:|||||||	aaAUCAUGGUUGAUAUGACCAAAGc	1.2534	0.358
MIMAT0000441	hsa-miR-9-5p	NM_001037866	RGPD6	circRNA	chr2	110985741	110985764	-	0	0	NA	7mer-m8	aguAUGUCGAUCUAU-UGGUUUCu	| |: | :||| || |||||||	cccUGAACUUAGUUACACCAAAGc	1.2661	-0.033
MIMAT0000441	hsa-miR-9-5p	NM_001164463	RGPD8	circRNA	chr2	110985741	110985764	-	0	0	NA	7mer-m8	aguAUGUCGAUCUAU-UGGUUUCu	| |: | :||| || |||||||	cccUGAACUUAGUUACACCAAAGc	1.2661	-0.033
MIMAT0000441	hsa-miR-9-5p	NM_022662	ANAPC1	circRNA	chr2	110985741	110985764	-	0	0	NA	7mer-m8	aguAUGUCGAUCUAU-UGGUUUCu	| |: | :||| || |||||||	cccUGAACUUAGUUACACCAAAGc	1.2661	-0.033
MIMAT0000441	hsa-miR-9-5p	NM_001037866	RGPD6	circRNA	chr2	111005801	111005826	-	0	0	NA	7mer-m8	aguaUGUCGAU-CU--AUUGGUUUCu	|| :|||||| | |:|||||||	ucuaGCAGCUACCACCUGACCAAAGc	1.6556	0.035
MIMAT0000441	hsa-miR-9-5p	NM_001164463	RGPD8	circRNA	chr2	111005801	111005826	-	0	0	NA	7mer-m8	aguaUGUCGAU-CU--AUUGGUUUCu	|| :|||||| | |:|||||||	ucuaGCAGCUACCACCUGACCAAAGc	1.6556	0.035
MIMAT0000441	hsa-miR-9-5p	NM_022662	ANAPC1	circRNA	chr2	111005801	111005826	-	0	0	NA	7mer-m8	aguaUGUCGAU-CU--AUUGGUUUCu	|| :|||||| | |:|||||||	ucuaGCAGCUACCACCUGACCAAAGc	1.6556	0.035
MIMAT0000441	hsa-miR-9-5p	NM_001037866	RGPD6	circRNA	chr2	111008549	111008573	-	0	0	NA	7mer-m8	agUAUGUCGAUC--UAUUGGUUUCu	| | :: |:| | ||:|||||||	uaACGUUGUUUGUAAUGACCAAAGg	1.105	-0.139
MIMAT0000441	hsa-miR-9-5p	NM_001164463	RGPD8	circRNA	chr2	111008549	111008573	-	0	0	NA	7mer-m8	agUAUGUCGAUC--UAUUGGUUUCu	| | :: |:| | ||:|||||||	uaACGUUGUUUGUAAUGACCAAAGg	1.105	-0.139
MIMAT0000441	hsa-miR-9-5p	NM_022662	ANAPC1	circRNA	chr2	111008549	111008573	-	0	0	NA	7mer-m8	agUAUGUCGAUC--UAUUGGUUUCu	| | :: |:| | ||:|||||||	uaACGUUGUUUGUAAUGACCAAAGg	1.105	-0.139
MIMAT0000441	hsa-miR-9-5p	NM_001037866	RGPD6	circRNA	chr2	111019182	111019206	-	0	0	NA	7mer-m8	agUAUGU-CGAUCUAU-UGGUUUCu	||| | :|| | : |||||||	aaAUAGAUUUUACAGGCACCAAAGc	1.0307	1.333
MIMAT0000441	hsa-miR-9-5p	NM_001164463	RGPD8	circRNA	chr2	111019182	111019206	-	0	0	NA	7mer-m8	agUAUGU-CGAUCUAU-UGGUUUCu	||| | :|| | : |||||||	aaAUAGAUUUUACAGGCACCAAAGc	1.0307	1.333
MIMAT0000441	hsa-miR-9-5p	NM_022662	ANAPC1	circRNA	chr2	111019182	111019206	-	0	0	NA	7mer-m8	agUAUGU-CGAUCUAU-UGGUUUCu	||| | :|| | : |||||||	aaAUAGAUUUUACAGGCACCAAAGc	1.0307	1.333
MIMAT0000441	hsa-miR-9-5p	NM_001037866	RGPD6	circRNA	chr2	111025604	111025626	-	0	0	NA	8mer	aguaUGUCGAUCUAUUGGUUUCu	||| | | |||||||	cugaACACACACUUCACCAAAGa	0.5907	0.409
MIMAT0000441	hsa-miR-9-5p	NM_001164463	RGPD8	circRNA	chr2	111025604	111025626	-	0	0	NA	8mer	aguaUGUCGAUCUAUUGGUUUCu	||| | | |||||||	cugaACACACACUUCACCAAAGa	0.5907	0.409
MIMAT0000441	hsa-miR-9-5p	NM_022662	ANAPC1	circRNA	chr2	111025604	111025626	-	0	0	NA	8mer	aguaUGUCGAUCUAUUGGUUUCu	||| | | |||||||	cugaACACACACUUCACCAAAGa	0.5907	0.409
MIMAT0000441	hsa-miR-9-5p	NM_001037866	RGPD6	circRNA	chr2	111050558	111050582	-	0	0	NA	7mer-m8	agUAUGU-CGAUCUAU-UGGUUUCu	||| | | ||| | |||||||	ggAUAGAGGGAAGAAAGACCAAAGg	1.1633	-0.651
MIMAT0000441	hsa-miR-9-5p	NM_001164463	RGPD8	circRNA	chr2	111050558	111050582	-	0	0	NA	7mer-m8	agUAUGU-CGAUCUAU-UGGUUUCu	||| | | ||| | |||||||	ggAUAGAGGGAAGAAAGACCAAAGg	1.1633	-0.651
MIMAT0000441	hsa-miR-9-5p	NM_022662	ANAPC1	circRNA	chr2	111050558	111050582	-	0	0	NA	7mer-m8	agUAUGU-CGAUCUAU-UGGUUUCu	||| | | ||| | |||||||	ggAUAGAGGGAAGAAAGACCAAAGg	1.1633	-0.651
MIMAT0000441	hsa-miR-9-5p	NM_001037866	RGPD6	circRNA	chr2	111052711	111052732	-	0	0	NA	8mer	aguaUGUCGAUCUAUUGGUUUCu	|| | ||: :|||||||	agugACCGAGAGG-GACCAAAGa	0.7433	-0.613
MIMAT0000441	hsa-miR-9-5p	NM_001164463	RGPD8	circRNA	chr2	111052711	111052732	-	0	0	NA	8mer	aguaUGUCGAUCUAUUGGUUUCu	|| | ||: :|||||||	agugACCGAGAGG-GACCAAAGa	0.7433	-0.613
MIMAT0000441	hsa-miR-9-5p	NM_022662	ANAPC1	circRNA	chr2	111052711	111052732	-	0	0	NA	8mer	aguaUGUCGAUCUAUUGGUUUCu	|| | ||: :|||||||	agugACCGAGAGG-GACCAAAGa	0.7433	-0.613
MIMAT0000441	hsa-miR-9-5p	NM_001037866	RGPD6	circRNA	chr2	111055206	111055230	-	0	0	NA	7mer-m8	aguaUGUCG-AU-CUAUUGGUUUCu	| :|| | || || ||||||||	gcgaGCACCUUACGAGAACCAAAGg	1.177	0.184
MIMAT0000441	hsa-miR-9-5p	NM_001164463	RGPD8	circRNA	chr2	111055206	111055230	-	0	0	NA	7mer-m8	aguaUGUCG-AU-CUAUUGGUUUCu	| :|| | || || ||||||||	gcgaGCACCUUACGAGAACCAAAGg	1.177	0.184
MIMAT0000441	hsa-miR-9-5p	NM_022662	ANAPC1	circRNA	chr2	111055206	111055230	-	0	0	NA	7mer-m8	aguaUGUCG-AU-CUAUUGGUUUCu	| :|| | || || ||||||||	gcgaGCACCUUACGAGAACCAAAGg	1.177	0.184
MIMAT0000441	hsa-miR-9-5p	NM_001037866	RGPD6	circRNA	chr2	111091714	111091736	-	0	0	NA	7mer-m8	aguaugucgaUCUAUUGGUUUCu	| | || |||||||	cucuuuuaugAAAUUACCAAAGu	0.2978	0.509
MIMAT0000441	hsa-miR-9-5p	NM_001164463	RGPD8	circRNA	chr2	111091714	111091736	-	0	0	NA	7mer-m8	aguaugucgaUCUAUUGGUUUCu	| | || |||||||	cucuuuuaugAAAUUACCAAAGu	0.2978	0.509
MIMAT0000441	hsa-miR-9-5p	NM_022662	ANAPC1	circRNA	chr2	111091714	111091736	-	0	0	NA	7mer-m8	aguaugucgaUCUAUUGGUUUCu	| | || |||||||	cucuuuuaugAAAUUACCAAAGu	0.2978	0.509
MIMAT0000441	hsa-miR-9-5p	NM_001037866	RGPD6	circRNA	chr2	111138549	111138572	-	0	0	NA	7mer-m8	agUAUGUCGAUCUA--UUGGUUUCu	| ||: || ||| :|||||||	ugAUGGUCCU-GAUGGGACCAAAGc	1.1219	-0.016
MIMAT0000441	hsa-miR-9-5p	NM_001164463	RGPD8	circRNA	chr2	111138549	111138572	-	0	0	NA	7mer-m8	agUAUGUCGAUCUA--UUGGUUUCu	| ||: || ||| :|||||||	ugAUGGUCCU-GAUGGGACCAAAGc	1.1219	-0.016
MIMAT0000441	hsa-miR-9-5p	NM_022662	ANAPC1	circRNA	chr2	111138549	111138572	-	0	0	NA	7mer-m8	agUAUGUCGAUCUA--UUGGUUUCu	| ||: || ||| :|||||||	ugAUGGUCCU-GAUGGGACCAAAGc	1.1219	-0.016
MIMAT0000441	hsa-miR-9-5p	NM_001037866	RGPD6	circRNA	chr2	111140162	111140182	-	0	0	NA	8mer	aguauGUCGAUCUAUUGGUUUCu	|| | || || | |||||||	gcaguCUGCCAG-U-ACCAAAGa	1.0466	-0.105
MIMAT0000441	hsa-miR-9-5p	NM_001164463	RGPD8	circRNA	chr2	111140162	111140182	-	0	0	NA	8mer	aguauGUCGAUCUAUUGGUUUCu	|| | || || | |||||||	gcaguCUGCCAG-U-ACCAAAGa	1.0466	-0.105
MIMAT0000441	hsa-miR-9-5p	NM_022662	ANAPC1	circRNA	chr2	111140162	111140182	-	0	0	NA	8mer	aguauGUCGAUCUAUUGGUUUCu	|| | || || | |||||||	gcaguCUGCCAG-U-ACCAAAGa	1.0466	-0.105
MIMAT0000441	hsa-miR-9-5p	NM_001037866	RGPD6	circRNA	chr2	111151908	111151930	-	0	0	NA	7mer-m8	aguaugucgaucuaUUGGUUUCu	| | | ||||||||	caaguuauaaaaccAACCAAAGu	0.4041	-0.018
MIMAT0000441	hsa-miR-9-5p	NM_001164463	RGPD8	circRNA	chr2	111151908	111151930	-	0	0	NA	7mer-m8	aguaugucgaucuaUUGGUUUCu	| | | ||||||||	caaguuauaaaaccAACCAAAGu	0.4041	-0.018
MIMAT0000441	hsa-miR-9-5p	NM_022662	ANAPC1	circRNA	chr2	111151908	111151930	-	0	0	NA	7mer-m8	aguaugucgaucuaUUGGUUUCu	| | | ||||||||	caaguuauaaaaccAACCAAAGu	0.4041	-0.018
MIMAT0000441	hsa-miR-9-5p	NM_001037866	RGPD6	circRNA	chr2	111163360	111163383	-	0	0	NA	7mer-m8	agUAUGUCGAUCU-AUUGGUUUCu	||| | : | | | |||||||	guAUAAAUUCACAGUCACCAAAGg	0.9947	-0.571
MIMAT0000441	hsa-miR-9-5p	NM_001164463	RGPD8	circRNA	chr2	111163360	111163383	-	0	0	NA	7mer-m8	agUAUGUCGAUCU-AUUGGUUUCu	||| | : | | | |||||||	guAUAAAUUCACAGUCACCAAAGg	0.9947	-0.571
MIMAT0000441	hsa-miR-9-5p	NM_022662	ANAPC1	circRNA	chr2	111163360	111163383	-	0	0	NA	7mer-m8	agUAUGUCGAUCU-AUUGGUUUCu	||| | : | | | |||||||	guAUAAAUUCACAGUCACCAAAGg	0.9947	-0.571
MIMAT0000441	hsa-miR-9-5p	NM_001037866	RGPD6	circRNA	chr2	111196501	111196523	-	0	0	NA	7mer-m8	aguaUGUCGAUCUAUUGGUUUCu	||:|: | | :|||||||	agcgACGGUGAAAAGACCAAAGu	0.8557	0.018
MIMAT0000441	hsa-miR-9-5p	NM_001164463	RGPD8	circRNA	chr2	111196501	111196523	-	0	0	NA	7mer-m8	aguaUGUCGAUCUAUUGGUUUCu	||:|: | | :|||||||	agcgACGGUGAAAAGACCAAAGu	0.8557	0.018
MIMAT0000441	hsa-miR-9-5p	NM_022662	ANAPC1	circRNA	chr2	111196501	111196523	-	0	0	NA	7mer-m8	aguaUGUCGAUCUAUUGGUUUCu	||:|: | | :|||||||	agcgACGGUGAAAAGACCAAAGu	0.8557	0.018
MIMAT0000441	hsa-miR-9-5p	NM_001037866	RGPD6	circRNA	chr2	111221663	111221685	-	0	0	NA	7mer-m8	aguaUGUCG-AUCUAUUGGUUUCu	| ||||: |||| |||||||	uuccACAGUAUAGA-CACCAAAGg	1.4539	0.13
MIMAT0000441	hsa-miR-9-5p	NM_001164463	RGPD8	circRNA	chr2	111221663	111221685	-	0	0	NA	7mer-m8	aguaUGUCG-AUCUAUUGGUUUCu	| ||||: |||| |||||||	uuccACAGUAUAGA-CACCAAAGg	1.4539	0.13
MIMAT0000441	hsa-miR-9-5p	NM_022662	ANAPC1	circRNA	chr2	111221663	111221685	-	0	0	NA	7mer-m8	aguaUGUCG-AUCUAUUGGUUUCu	| ||||: |||| |||||||	uuccACAGUAUAGA-CACCAAAGg	1.4539	0.13
MIMAT0000441	hsa-miR-9-5p	NM_001037866	RGPD6	circRNA	chr2	111226778	111226800	-	0	0	NA	7mer-m8	aguAUGUCGAUCUAUUGGUUUCu	| || | || |||||||||	uuuUAAAAGUAAUUAACCAAAGc	1.0795	0.789
MIMAT0000441	hsa-miR-9-5p	NM_001164463	RGPD8	circRNA	chr2	111226778	111226800	-	0	0	NA	7mer-m8	aguAUGUCGAUCUAUUGGUUUCu	| || | || |||||||||	uuuUAAAAGUAAUUAACCAAAGc	1.0795	0.789
MIMAT0000441	hsa-miR-9-5p	NM_022662	ANAPC1	circRNA	chr2	111226778	111226800	-	0	0	NA	7mer-m8	aguAUGUCGAUCUAUUGGUUUCu	| || | || |||||||||	uuuUAAAAGUAAUUAACCAAAGc	1.0795	0.789
MIMAT0000441	hsa-miR-9-5p	NM_001037866	RGPD6	circRNA	chr2	111226852	111226874	-	0	0	NA	7mer-m8	aguaugucgAUCUAUUGGUUUCu	| | | |||| ||||||||	uaagugaaaUAGAAAACCAAAGc	1.1623	0.02
MIMAT0000441	hsa-miR-9-5p	NM_001164463	RGPD8	circRNA	chr2	111226852	111226874	-	0	0	NA	7mer-m8	aguaugucgAUCUAUUGGUUUCu	| | | |||| ||||||||	uaagugaaaUAGAAAACCAAAGc	1.1623	0.02
MIMAT0000441	hsa-miR-9-5p	NM_022662	ANAPC1	circRNA	chr2	111226852	111226874	-	0	0	NA	7mer-m8	aguaugucgAUCUAUUGGUUUCu	| | | |||| ||||||||	uaagugaaaUAGAAAACCAAAGc	1.1623	0.02
MIMAT0000441	hsa-miR-9-5p	NM_001037866	RGPD6	circRNA	chr2	111254852	111254877	-	0	0	NA	7mer-m8	aguaugucGAUCU---AUUGGUUUCu	| | | ||:|| | |||||||	uuagaacuCUGGAAAUUUACCAAAGu	0.7921	0.452
MIMAT0000441	hsa-miR-9-5p	NM_001164463	RGPD8	circRNA	chr2	111254852	111254877	-	0	0	NA	7mer-m8	aguaugucGAUCU---AUUGGUUUCu	| | | ||:|| | |||||||	uuagaacuCUGGAAAUUUACCAAAGu	0.7921	0.452
MIMAT0000441	hsa-miR-9-5p	NM_022662	ANAPC1	circRNA	chr2	111254852	111254877	-	0	0	NA	7mer-m8	aguaugucGAUCU---AUUGGUUUCu	| | | ||:|| | |||||||	uuagaacuCUGGAAAUUUACCAAAGu	0.7921	0.452
MIMAT0000441	hsa-miR-9-5p	NM_001037866	RGPD6	circRNA	chr2	111257416	111257438	-	0	0	NA	8mer	aguaugucgaucuauUGGUUUCu	| | | |||||||	auuuuugacaaaggcACCAAAGa	0.2482	0.165
MIMAT0000441	hsa-miR-9-5p	NM_001164463	RGPD8	circRNA	chr2	111257416	111257438	-	0	0	NA	8mer	aguaugucgaucuauUGGUUUCu	| | | |||||||	auuuuugacaaaggcACCAAAGa	0.2482	0.165
MIMAT0000441	hsa-miR-9-5p	NM_022662	ANAPC1	circRNA	chr2	111257416	111257438	-	0	0	NA	8mer	aguaugucgaucuauUGGUUUCu	| | | |||||||	auuuuugacaaaggcACCAAAGa	0.2482	0.165
MIMAT0000441	hsa-miR-9-5p	NM_001037866	RGPD6	circRNA	chr2	111260889	111260911	-	0	0	NA	7mer-m8	aguaUGUCGAUCUAUUGGUUUCu	| || | |: ||||||||	uucaACUGGUGCCCAACCAAAGg	0.8557	-0.223
MIMAT0000441	hsa-miR-9-5p	NM_001164463	RGPD8	circRNA	chr2	111260889	111260911	-	0	0	NA	7mer-m8	aguaUGUCGAUCUAUUGGUUUCu	| || | |: ||||||||	uucaACUGGUGCCCAACCAAAGg	0.8557	-0.223
MIMAT0000441	hsa-miR-9-5p	NM_022662	ANAPC1	circRNA	chr2	111260889	111260911	-	0	0	NA	7mer-m8	aguaUGUCGAUCUAUUGGUUUCu	| || | |: ||||||||	uucaACUGGUGCCCAACCAAAGg	0.8557	-0.223
MIMAT0000441	hsa-miR-9-5p	NM_001037866	RGPD6	circRNA	chr2	111264979	111265000	-	0	0	NA	7mer-m8	agUAUGUCGAUCUAUUGGUUUCu	| | | || || ||||||||	auAAAAAUCU-GAAAACCAAAGg	1.054	0.18
MIMAT0000441	hsa-miR-9-5p	NM_001164463	RGPD8	circRNA	chr2	111264979	111265000	-	0	0	NA	7mer-m8	agUAUGUCGAUCUAUUGGUUUCu	| | | || || ||||||||	auAAAAAUCU-GAAAACCAAAGg	1.054	0.18
MIMAT0000441	hsa-miR-9-5p	NM_022662	ANAPC1	circRNA	chr2	111264979	111265000	-	0	0	NA	7mer-m8	agUAUGUCGAUCUAUUGGUUUCu	| | | || || ||||||||	auAAAAAUCU-GAAAACCAAAGg	1.054	0.18
MIMAT0000441	hsa-miR-9-5p	NM_001037866	RGPD6	circRNA	chr2	111272340	111272362	-	0	0	NA	7mer-m8	aguauGUCGAUCUAUUGGUUUCu	| || : | | |||||||	accccCAUUAAUAACACCAAAGg	0.7253	-0.385
MIMAT0000441	hsa-miR-9-5p	NM_001164463	RGPD8	circRNA	chr2	111272340	111272362	-	0	0	NA	7mer-m8	aguauGUCGAUCUAUUGGUUUCu	| || : | | |||||||	accccCAUUAAUAACACCAAAGg	0.7253	-0.385
MIMAT0000441	hsa-miR-9-5p	NM_022662	ANAPC1	circRNA	chr2	111272340	111272362	-	0	0	NA	7mer-m8	aguauGUCGAUCUAUUGGUUUCu	| || : | | |||||||	accccCAUUAAUAACACCAAAGg	0.7253	-0.385
MIMAT0000441	hsa-miR-9-5p	NM_001037866	RGPD6	circRNA	chr2	111287732	111287756	-	0	0	NA	7mer-m8	agUAUGUCGA---UCUAUUGGUUUCu	||| ||||| ||| |||||||	acAU-CAGCUCUCAGACCACCAAAGc	1.5242	-0.299
MIMAT0000441	hsa-miR-9-5p	NM_001164463	RGPD8	circRNA	chr2	111287732	111287756	-	0	0	NA	7mer-m8	agUAUGUCGA---UCUAUUGGUUUCu	||| ||||| ||| |||||||	acAU-CAGCUCUCAGACCACCAAAGc	1.5242	-0.299
MIMAT0000441	hsa-miR-9-5p	NM_022662	ANAPC1	circRNA	chr2	111287732	111287756	-	0	0	NA	7mer-m8	agUAUGUCGA---UCUAUUGGUUUCu	||| ||||| ||| |||||||	acAU-CAGCUCUCAGACCACCAAAGc	1.5242	-0.299
MIMAT0000441	hsa-miR-9-5p	NM_001037866	RGPD6	circRNA	chr2	111306737	111306761	-	0	0	NA	7mer-m8	agUAUGUCGAUCUAU--UGGUUUCu	:|: :|| :|| | |||||||	gaGUGAGGCAGGAAAAGACCAAAGc	1.0105	0.02
MIMAT0000441	hsa-miR-9-5p	NM_001164463	RGPD8	circRNA	chr2	111306737	111306761	-	0	0	NA	7mer-m8	agUAUGUCGAUCUAU--UGGUUUCu	:|: :|| :|| | |||||||	gaGUGAGGCAGGAAAAGACCAAAGc	1.0105	0.02
MIMAT0000441	hsa-miR-9-5p	NM_022662	ANAPC1	circRNA	chr2	111306737	111306761	-	0	0	NA	7mer-m8	agUAUGUCGAUCUAU--UGGUUUCu	:|: :|| :|| | |||||||	gaGUGAGGCAGGAAAAGACCAAAGc	1.0105	0.02
MIMAT0000441	hsa-miR-9-5p	NM_001037866	RGPD6	circRNA	chr2	111320985	111321005	-	0	0	NA	7mer-m8	aguaUGUCGAUCUAUUGGUUUCu	:|| ||| | ||||||||	aagaGCA-CUA-AAAACCAAAGg	0.9554	-0.241
MIMAT0000441	hsa-miR-9-5p	NM_001164463	RGPD8	circRNA	chr2	111320985	111321005	-	0	0	NA	7mer-m8	aguaUGUCGAUCUAUUGGUUUCu	:|| ||| | ||||||||	aagaGCA-CUA-AAAACCAAAGg	0.9554	-0.241
MIMAT0000441	hsa-miR-9-5p	NM_022662	ANAPC1	circRNA	chr2	111320985	111321005	-	0	0	NA	7mer-m8	aguaUGUCGAUCUAUUGGUUUCu	:|| ||| | ||||||||	aagaGCA-CUA-AAAACCAAAGg	0.9554	-0.241
MIMAT0000441	hsa-miR-9-5p	NM_001037866	RGPD6	circRNA	chr2	111321621	111321642	-	4	0	AGO1-4	8mer	aguAUGUCGAUCUAUUGGUUUCu	| :| | | | ||||||||	cgcUCUAUCCA-AAAACCAAAGa	0.7762	-0.198
MIMAT0000441	hsa-miR-9-5p	NM_001164463	RGPD8	circRNA	chr2	111321621	111321642	-	4	0	AGO1-4	8mer	aguAUGUCGAUCUAUUGGUUUCu	| :| | | | ||||||||	cgcUCUAUCCA-AAAACCAAAGa	0.7762	-0.198
MIMAT0000441	hsa-miR-9-5p	NM_022662	ANAPC1	circRNA	chr2	111321621	111321642	-	4	0	AGO1-4	8mer	aguAUGUCGAUCUAUUGGUUUCu	| :| | | | ||||||||	cgcUCUAUCCA-AAAACCAAAGa	0.7762	-0.198
MIMAT0000441	hsa-miR-9-5p	NM_001037866	RGPD6	circRNA	chr2	111322873	111322895	-	1	0	AGO2	7mer-m8	aguaugucgaucuauUGGUUUCu	| |||||||	gguggugagggguccACCAAAGg	-0.5124	-0.277
MIMAT0000441	hsa-miR-9-5p	NM_001164463	RGPD8	circRNA	chr2	111322873	111322895	-	1	0	AGO2	7mer-m8	aguaugucgaucuauUGGUUUCu	| |||||||	gguggugagggguccACCAAAGg	-0.5124	-0.277
MIMAT0000441	hsa-miR-9-5p	NM_022662	ANAPC1	circRNA	chr2	111322873	111322895	-	1	0	AGO2	7mer-m8	aguaugucgaucuauUGGUUUCu	| |||||||	gguggugagggguccACCAAAGg	-0.5124	-0.277
MIMAT0000441	hsa-miR-9-5p	NM_001037866	RGPD6	circRNA	chr2	111335441	111335464	-	0	0	NA	8mer	aguAUGUCGAUCU-AUUGGUUUCu	| :||:|| | |||||||||	cucUCUAGUUAUAGUAACCAAAGa	1.1526	0.106
MIMAT0000441	hsa-miR-9-5p	NM_001164463	RGPD8	circRNA	chr2	111335441	111335464	-	0	0	NA	8mer	aguAUGUCGAUCU-AUUGGUUUCu	| :||:|| | |||||||||	cucUCUAGUUAUAGUAACCAAAGa	1.1526	0.106
MIMAT0000441	hsa-miR-9-5p	NM_022662	ANAPC1	circRNA	chr2	111335441	111335464	-	0	0	NA	8mer	aguAUGUCGAUCU-AUUGGUUUCu	| :||:|| | |||||||||	cucUCUAGUUAUAGUAACCAAAGa	1.1526	0.106
MIMAT0000441	hsa-miR-9-5p	NM_001037866	RGPD6	circRNA	chr2	111337948	111337972	-	0	0	NA	7mer-m8	agUAUGUCGAUCU--AUUGGUUUCu	||| || ||| |||||||||	aaAUAAUGCAAGAGGUAACCAAAGg	1.3298	-0.038
MIMAT0000441	hsa-miR-9-5p	NM_001164463	RGPD8	circRNA	chr2	111337948	111337972	-	0	0	NA	7mer-m8	agUAUGUCGAUCU--AUUGGUUUCu	||| || ||| |||||||||	aaAUAAUGCAAGAGGUAACCAAAGg	1.3298	-0.038
MIMAT0000441	hsa-miR-9-5p	NM_022662	ANAPC1	circRNA	chr2	111337948	111337972	-	0	0	NA	7mer-m8	agUAUGUCGAUCU--AUUGGUUUCu	||| || ||| |||||||||	aaAUAAUGCAAGAGGUAACCAAAGg	1.3298	-0.038
MIMAT0000441	hsa-miR-9-5p	NM_001037866	RGPD6	circRNA	chr2	111386506	111386533	-	0	0	NA	8mer	agUAUGUCGA--UCUA-U--UGGUUUCu	|| ||| || | || | |||||||	acAGACACCUCCAAAUCACCACCAAAGa	1.1717	0.222
MIMAT0000441	hsa-miR-9-5p	NM_001164463	RGPD8	circRNA	chr2	111386506	111386533	-	0	0	NA	8mer	agUAUGUCGA--UCUA-U--UGGUUUCu	|| ||| || | || | |||||||	acAGACACCUCCAAAUCACCACCAAAGa	1.1717	0.222
MIMAT0000441	hsa-miR-9-5p	NM_022662	ANAPC1	circRNA	chr2	111386506	111386533	-	0	0	NA	8mer	agUAUGUCGA--UCUA-U--UGGUUUCu	|| ||| || | || | |||||||	acAGACACCUCCAAAUCACCACCAAAGa	1.1717	0.222
MIMAT0000441	hsa-miR-9-5p	NM_001037866	RGPD6	circRNA	chr2	111387522	111387546	-	0	0	NA	7mer-m8	agUAUG-UCGAUCUAU-UGGUUUCu	||||| | | ||| |||||||	gcAUACAAAGAAAAUAUACCAAAGu	1.4744	0.172
MIMAT0000441	hsa-miR-9-5p	NM_001164463	RGPD8	circRNA	chr2	111387522	111387546	-	0	0	NA	7mer-m8	agUAUG-UCGAUCUAU-UGGUUUCu	||||| | | ||| |||||||	gcAUACAAAGAAAAUAUACCAAAGu	1.4744	0.172
MIMAT0000441	hsa-miR-9-5p	NM_022662	ANAPC1	circRNA	chr2	111387522	111387546	-	0	0	NA	7mer-m8	agUAUG-UCGAUCUAU-UGGUUUCu	||||| | | ||| |||||||	gcAUACAAAGAAAAUAUACCAAAGu	1.4744	0.172
MIMAT0000441	hsa-miR-9-5p	NM_001037866	RGPD6	circRNA	chr2	111412150	111412172	-	0	0	NA	7mer-m8	aguaugucGAUCUAUUGGUUUCu	| || |||||||	cguguucuCAAGCCCACCAAAGg	0.0662	-0.632
MIMAT0000441	hsa-miR-9-5p	NM_001164463	RGPD8	circRNA	chr2	111412150	111412172	-	0	0	NA	7mer-m8	aguaugucGAUCUAUUGGUUUCu	| || |||||||	cguguucuCAAGCCCACCAAAGg	0.0662	-0.632
MIMAT0000441	hsa-miR-9-5p	NM_022662	ANAPC1	circRNA	chr2	111412150	111412172	-	0	0	NA	7mer-m8	aguaugucGAUCUAUUGGUUUCu	| || |||||||	cguguucuCAAGCCCACCAAAGg	0.0662	-0.632
MIMAT0000441	hsa-miR-9-5p	NM_001037866	RGPD6	circRNA	chr2	111415585	111415608	-	0	0	NA	7mer-m8	aguaugucGA-UCUAUUGGUUUCu	|| || | | ||||||||	ccagguuuCUCAUACAACCAAAGc	0.7511	-0.121
MIMAT0000441	hsa-miR-9-5p	NM_001164463	RGPD8	circRNA	chr2	111415585	111415608	-	0	0	NA	7mer-m8	aguaugucGA-UCUAUUGGUUUCu	|| || | | ||||||||	ccagguuuCUCAUACAACCAAAGc	0.7511	-0.121
MIMAT0000441	hsa-miR-9-5p	NM_022662	ANAPC1	circRNA	chr2	111415585	111415608	-	0	0	NA	7mer-m8	aguaugucGA-UCUAUUGGUUUCu	|| || | | ||||||||	ccagguuuCUCAUACAACCAAAGc	0.7511	-0.121
MIMAT0000441	hsa-miR-9-5p	NM_001037866	RGPD6	circRNA	chr2	111426020	111426042	-	0	0	NA	7mer-m8	agUAUGUCGAUCUAUUGGUUUCu	||: || | ||||||||	agAUGGAGAAUUAGAACCAAAGc	0.8303	0.704
MIMAT0000441	hsa-miR-9-5p	NM_001164463	RGPD8	circRNA	chr2	111426020	111426042	-	0	0	NA	7mer-m8	agUAUGUCGAUCUAUUGGUUUCu	||: || | ||||||||	agAUGGAGAAUUAGAACCAAAGc	0.8303	0.704
MIMAT0000441	hsa-miR-9-5p	NM_022662	ANAPC1	circRNA	chr2	111426020	111426042	-	0	0	NA	7mer-m8	agUAUGUCGAUCUAUUGGUUUCu	||: || | ||||||||	agAUGGAGAAUUAGAACCAAAGc	0.8303	0.704
MIMAT0000441	hsa-miR-9-5p	NM_001037866	RGPD6	circRNA	chr2	111430748	111430772	-	0	0	NA	7mer-m8	aguAUGUCGA-UCU-AUUGGUUUCu	|::: || | | |||||||||	auuUGUGCCUAAUAUUAACCAAAGg	1.036	0.13
MIMAT0000441	hsa-miR-9-5p	NM_001164463	RGPD8	circRNA	chr2	111430748	111430772	-	0	0	NA	7mer-m8	aguAUGUCGA-UCU-AUUGGUUUCu	|::: || | | |||||||||	auuUGUGCCUAAUAUUAACCAAAGg	1.036	0.13
MIMAT0000441	hsa-miR-9-5p	NM_022662	ANAPC1	circRNA	chr2	111430748	111430772	-	0	0	NA	7mer-m8	aguAUGUCGA-UCU-AUUGGUUUCu	|::: || | | |||||||||	auuUGUGCCUAAUAUUAACCAAAGg	1.036	0.13
MIMAT0000441	hsa-miR-9-5p	NM_001037866	RGPD6	circRNA	chr2	111436102	111436124	-	0	0	NA	7mer-m8	aguaugucgaucuauUGGUUUCu	| | | |||||||	gucuguguccaucacACCAAAGc	0.2482	-0.067
MIMAT0000441	hsa-miR-9-5p	NM_001164463	RGPD8	circRNA	chr2	111436102	111436124	-	0	0	NA	7mer-m8	aguaugucgaucuauUGGUUUCu	| | | |||||||	gucuguguccaucacACCAAAGc	0.2482	-0.067
MIMAT0000441	hsa-miR-9-5p	NM_022662	ANAPC1	circRNA	chr2	111436102	111436124	-	0	0	NA	7mer-m8	aguaugucgaucuauUGGUUUCu	| | | |||||||	gucuguguccaucacACCAAAGc	0.2482	-0.067
MIMAT0000441	hsa-miR-9-5p	NM_001037866	RGPD6	circRNA	chr2	111447144	111447165	-	0	0	NA	7mer-m8	aguaUGUC-GAUCUAUUGGUUUCu	| || ||:| :|||||||	agugAAAGUCUGG--GACCAAAGc	0.7613	-0.223
MIMAT0000441	hsa-miR-9-5p	NM_001164463	RGPD8	circRNA	chr2	111447144	111447165	-	0	0	NA	7mer-m8	aguaUGUC-GAUCUAUUGGUUUCu	| || ||:| :|||||||	agugAAAGUCUGG--GACCAAAGc	0.7613	-0.223
MIMAT0000441	hsa-miR-9-5p	NM_022662	ANAPC1	circRNA	chr2	111447144	111447165	-	0	0	NA	7mer-m8	aguaUGUC-GAUCUAUUGGUUUCu	| || ||:| :|||||||	agugAAAGUCUGG--GACCAAAGc	0.7613	-0.223
MIMAT0000441	hsa-miR-9-5p	NM_001037866	RGPD6	circRNA	chr2	111484974	111484999	-	2	0	AGO1-4,AGO2	7mer-m8	aguauGUCGAUCUA--U-UGGUUUCu	||||| | | |||||||	agcccCAGCUCCUUCCACACCAAAGc	0.7134	-0.283
MIMAT0000441	hsa-miR-9-5p	NM_001164463	RGPD8	circRNA	chr2	111484974	111484999	-	2	0	AGO1-4,AGO2	7mer-m8	aguauGUCGAUCUA--U-UGGUUUCu	||||| | | |||||||	agcccCAGCUCCUUCCACACCAAAGc	0.7134	-0.283
MIMAT0000441	hsa-miR-9-5p	NM_022662	ANAPC1	circRNA	chr2	111484974	111484999	-	2	0	AGO1-4,AGO2	7mer-m8	aguauGUCGAUCUA--U-UGGUUUCu	||||| | | |||||||	agcccCAGCUCCUUCCACACCAAAGc	0.7134	-0.283
MIMAT0000441	hsa-miR-9-5p	NM_001037866	RGPD6	circRNA	chr2	111500353	111500375	-	0	0	NA	7mer-m8	agUAUGUCGAUCUAUUGGUUUCu	|| | | | || |||||||	aaAUCCCACAACAUCACCAAAGg	0.9491	0.134
MIMAT0000441	hsa-miR-9-5p	NM_001164463	RGPD8	circRNA	chr2	111500353	111500375	-	0	0	NA	7mer-m8	agUAUGUCGAUCUAUUGGUUUCu	|| | | | || |||||||	aaAUCCCACAACAUCACCAAAGg	0.9491	0.134
MIMAT0000441	hsa-miR-9-5p	NM_022662	ANAPC1	circRNA	chr2	111500353	111500375	-	0	0	NA	7mer-m8	agUAUGUCGAUCUAUUGGUUUCu	|| | | | || |||||||	aaAUCCCACAACAUCACCAAAGg	0.9491	0.134
MIMAT0000441	hsa-miR-9-5p	NM_001037866	RGPD6	circRNA	chr2	111502984	111503004	-	0	0	NA	8mer	agUAUGUCGAUCUAUUGGUUUCu	| |||| | ||:|||||||	gaAGACAG--ACAUGACCAAAGa	1.1761	-0.178
MIMAT0000441	hsa-miR-9-5p	NM_001164463	RGPD8	circRNA	chr2	111502984	111503004	-	0	0	NA	8mer	agUAUGUCGAUCUAUUGGUUUCu	| |||| | ||:|||||||	gaAGACAG--ACAUGACCAAAGa	1.1761	-0.178
MIMAT0000441	hsa-miR-9-5p	NM_022662	ANAPC1	circRNA	chr2	111502984	111503004	-	0	0	NA	8mer	agUAUGUCGAUCUAUUGGUUUCu	| |||| | ||:|||||||	gaAGACAG--ACAUGACCAAAGa	1.1761	-0.178
MIMAT0000441	hsa-miR-9-5p	NM_001037866	RGPD6	circRNA	chr2	111506578	111506596	-	0	0	NA	7mer-m8	agUAUGUCGAUCUAUUGGUUUCu	||:|| :||| |||||||	guAUGCA-UUAG---ACCAAAGg	1.0667	-0.049
MIMAT0000441	hsa-miR-9-5p	NM_001164463	RGPD8	circRNA	chr2	111506578	111506596	-	0	0	NA	7mer-m8	agUAUGUCGAUCUAUUGGUUUCu	||:|| :||| |||||||	guAUGCA-UUAG---ACCAAAGg	1.0667	-0.049
MIMAT0000441	hsa-miR-9-5p	NM_022662	ANAPC1	circRNA	chr2	111506578	111506596	-	0	0	NA	7mer-m8	agUAUGUCGAUCUAUUGGUUUCu	||:|| :||| |||||||	guAUGCA-UUAG---ACCAAAGg	1.0667	-0.049
MIMAT0000441	hsa-miR-9-5p	NM_001037866	RGPD6	circRNA	chr2	111560310	111560336	-	0	0	NA	8mer	agUAUGUCGAU-CUA-U--UGGUUUCu	| :|| :|| || | |||||||	caAAGCAAUUACCAUCACCACCAAAGa	0.9596	-0.15
MIMAT0000441	hsa-miR-9-5p	NM_001164463	RGPD8	circRNA	chr2	111560310	111560336	-	0	0	NA	8mer	agUAUGUCGAU-CUA-U--UGGUUUCu	| :|| :|| || | |||||||	caAAGCAAUUACCAUCACCACCAAAGa	0.9596	-0.15
MIMAT0000441	hsa-miR-9-5p	NM_022662	ANAPC1	circRNA	chr2	111560310	111560336	-	0	0	NA	8mer	agUAUGUCGAU-CUA-U--UGGUUUCu	| :|| :|| || | |||||||	caAAGCAAUUACCAUCACCACCAAAGa	0.9596	-0.15
MIMAT0000441	hsa-miR-9-5p	NM_001037866	RGPD6	circRNA	chr2	111562354	111562377	-	0	0	NA	7mer-m8	aguaUGUCGAUCU-AUUGGUUUCu	| | | | | | ||||||||	uuugAAAACAAAACCAACCAAAGc	0.7762	0.088
MIMAT0000441	hsa-miR-9-5p	NM_001164463	RGPD8	circRNA	chr2	111562354	111562377	-	0	0	NA	7mer-m8	aguaUGUCGAUCU-AUUGGUUUCu	| | | | | | ||||||||	uuugAAAACAAAACCAACCAAAGc	0.7762	0.088
MIMAT0000441	hsa-miR-9-5p	NM_022662	ANAPC1	circRNA	chr2	111562354	111562377	-	0	0	NA	7mer-m8	aguaUGUCGAUCU-AUUGGUUUCu	| | | | | | ||||||||	uuugAAAACAAAACCAACCAAAGc	0.7762	0.088
MIMAT0000441	hsa-miR-9-5p	NM_001037866	RGPD6	circRNA	chr2	111564200	111564223	-	0	0	NA	7mer-m8	agUAUGUCGA-UCUAUUGGUUUCu	||:| :| | | |||||||	gaAUGCCUUUAACAGCACCAAAGu	0.8696	0.091
MIMAT0000441	hsa-miR-9-5p	NM_001164463	RGPD8	circRNA	chr2	111564200	111564223	-	0	0	NA	7mer-m8	agUAUGUCGA-UCUAUUGGUUUCu	||:| :| | | |||||||	gaAUGCCUUUAACAGCACCAAAGu	0.8696	0.091
MIMAT0000441	hsa-miR-9-5p	NM_022662	ANAPC1	circRNA	chr2	111564200	111564223	-	0	0	NA	7mer-m8	agUAUGUCGA-UCUAUUGGUUUCu	||:| :| | | |||||||	gaAUGCCUUUAACAGCACCAAAGu	0.8696	0.091
MIMAT0000441	hsa-miR-9-5p	NM_001037866	RGPD6	circRNA	chr2	111588691	111588713	-	0	0	NA	8mer	aguaUGUCGAUCUAUUGGUUUCu	| | | | | : :|||||||	uuugAAACCAAUGAGACCAAAGa	0.7762	-0.088
MIMAT0000441	hsa-miR-9-5p	NM_001164463	RGPD8	circRNA	chr2	111588691	111588713	-	0	0	NA	8mer	aguaUGUCGAUCUAUUGGUUUCu	| | | | | : :|||||||	uuugAAACCAAUGAGACCAAAGa	0.7762	-0.088
MIMAT0000441	hsa-miR-9-5p	NM_022662	ANAPC1	circRNA	chr2	111588691	111588713	-	0	0	NA	8mer	aguaUGUCGAUCUAUUGGUUUCu	| | | | | : :|||||||	uuugAAACCAAUGAGACCAAAGa	0.7762	-0.088
MIMAT0000441	hsa-miR-9-5p	NM_001037866	RGPD6	circRNA	chr2	111592131	111592157	-	0	0	NA	7mer-m8	aguAUGUC---GAUCUA-UUGGUUUCu	|:||| ||| | |||||||	aucUGCAGUUACUACCUCCACCAAAGu	0.8144	-0.114
MIMAT0000441	hsa-miR-9-5p	NM_001164463	RGPD8	circRNA	chr2	111592131	111592157	-	0	0	NA	7mer-m8	aguAUGUC---GAUCUA-UUGGUUUCu	|:||| ||| | |||||||	aucUGCAGUUACUACCUCCACCAAAGu	0.8144	-0.114
MIMAT0000441	hsa-miR-9-5p	NM_022662	ANAPC1	circRNA	chr2	111592131	111592157	-	0	0	NA	7mer-m8	aguAUGUC---GAUCUA-UUGGUUUCu	|:||| ||| | |||||||	aucUGCAGUUACUACCUCCACCAAAGu	0.8144	-0.114
MIMAT0000441	hsa-miR-9-5p	NM_001037866	RGPD6	circRNA	chr2	111716948	111716970	-	0	0	NA	7mer-m8	aguauGUCGAUCUA-UUGGUUUCu	|| || || |||||||	cucccCAACU-CAUCCACCAAAGc	0.6132	-0.039
MIMAT0000441	hsa-miR-9-5p	NM_001164463	RGPD8	circRNA	chr2	111716948	111716970	-	0	0	NA	7mer-m8	aguauGUCGAUCUA-UUGGUUUCu	|| || || |||||||	cucccCAACU-CAUCCACCAAAGc	0.6132	-0.039
MIMAT0000441	hsa-miR-9-5p	NM_022662	ANAPC1	circRNA	chr2	111716948	111716970	-	0	0	NA	7mer-m8	aguauGUCGAUCUA-UUGGUUUCu	|| || || |||||||	cucccCAACU-CAUCCACCAAAGc	0.6132	-0.039
MIMAT0000441	hsa-miR-9-5p	NM_001037866	RGPD6	circRNA	chr2	111720698	111720721	-	0	0	NA	8mer	aguAUGUCGAUCUAU-UGGUUUCu	|| |:| | || | |||||||	uccUGCCCCCAGCCACACCAAAGa	1.0795	1.102
MIMAT0000441	hsa-miR-9-5p	NM_001164463	RGPD8	circRNA	chr2	111720698	111720721	-	0	0	NA	8mer	aguAUGUCGAUCUAU-UGGUUUCu	|| |:| | || | |||||||	uccUGCCCCCAGCCACACCAAAGa	1.0795	1.102
MIMAT0000441	hsa-miR-9-5p	NM_022662	ANAPC1	circRNA	chr2	111720698	111720721	-	0	0	NA	8mer	aguAUGUCGAUCUAU-UGGUUUCu	|| |:| | || | |||||||	uccUGCCCCCAGCCACACCAAAGa	1.0795	1.102
MIMAT0000441	hsa-miR-9-5p	NM_001037866	RGPD6	circRNA	chr2	111740977	111740999	-	0	0	NA	8mer	aguaugucgaucuauUGGUUUCu	| | | | |||||||	uuuuuaacaaaagccACCAAAGa	0.4359	-0.048
MIMAT0000441	hsa-miR-9-5p	NM_001164463	RGPD8	circRNA	chr2	111740977	111740999	-	0	0	NA	8mer	aguaugucgaucuauUGGUUUCu	| | | | |||||||	uuuuuaacaaaagccACCAAAGa	0.4359	-0.048
MIMAT0000441	hsa-miR-9-5p	NM_022662	ANAPC1	circRNA	chr2	111740977	111740999	-	0	0	NA	8mer	aguaugucgaucuauUGGUUUCu	| | | | |||||||	uuuuuaacaaaagccACCAAAGa	0.4359	-0.048
MIMAT0000441	hsa-miR-9-5p	NM_001037866	RGPD6	circRNA	chr2	111782694	111782715	-	0	0	NA	8mer	agUAUGUCGAUCUAUUGGUUUCu	|||: | ||||| |||||||	ccAUGAAUCUAGA-CACCAAAGa	1.6112	0.147
MIMAT0000441	hsa-miR-9-5p	NM_001164463	RGPD8	circRNA	chr2	111782694	111782715	-	0	0	NA	8mer	agUAUGUCGAUCUAUUGGUUUCu	|||: | ||||| |||||||	ccAUGAAUCUAGA-CACCAAAGa	1.6112	0.147
MIMAT0000441	hsa-miR-9-5p	NM_001037866	RGPD6	circRNA	chr2	111784372	111784394	-	0	0	NA	8mer	aguaugucgaucuaUUGGUUUCu	| | ||||||||	cagugguaugaacaAACCAAAGa	0.1314	4.941
MIMAT0000441	hsa-miR-9-5p	NM_001164463	RGPD8	circRNA	chr2	111784372	111784394	-	0	0	NA	8mer	aguaugucgaucuaUUGGUUUCu	| | ||||||||	cagugguaugaacaAACCAAAGa	0.1314	4.941
MIMAT0000441	hsa-miR-9-5p	NM_022662	ANAPC1	circRNA	chr2	111784372	111784394	-	0	0	NA	8mer	aguaugucgaucuaUUGGUUUCu	| | ||||||||	cagugguaugaacaAACCAAAGa	0.1314	4.941
MIMAT0000441	hsa-miR-9-5p	NM_001037866	RGPD6	circRNA	chr2	111824428	111824449	-	0	0	NA	8mer	agUAUGUCGAUCUAUUGGUUUCu	|| ||: | || |||||||	aaAUUAAGUAAAAU-ACCAAAGa	1.0286	0.278
MIMAT0000441	hsa-miR-9-5p	NM_001164463	RGPD8	circRNA	chr2	111824428	111824449	-	0	0	NA	8mer	agUAUGUCGAUCUAUUGGUUUCu	|| ||: | || |||||||	aaAUUAAGUAAAAU-ACCAAAGa	1.0286	0.278
MIMAT0000441	hsa-miR-9-5p	NM_001037866	RGPD6	circRNA	chr2	111838812	111838834	-	0	0	NA	8mer	aguaugucgaucuauUGGUUUCu	| | |||||||	aaaguuucuuuuucuACCAAAGa	0.0328	-0.445
MIMAT0000441	hsa-miR-9-5p	NM_001164463	RGPD8	circRNA	chr2	111838812	111838834	-	0	0	NA	8mer	aguaugucgaucuauUGGUUUCu	| | |||||||	aaaguuucuuuuucuACCAAAGa	0.0328	-0.445
MIMAT0000441	hsa-miR-9-5p	NM_001037866	RGPD6	circRNA	chr2	111875730	111875752	-	0	0	NA	7mer-m8	aguaUGUCG-AUCUAUUGGUUUCu	| :|||: || | :|||||||	gcugGCAGUAUACA-GACCAAAGg	1.1612	0.021
MIMAT0000441	hsa-miR-9-5p	NM_001164463	RGPD8	circRNA	chr2	111875730	111875752	-	0	0	NA	7mer-m8	aguaUGUCG-AUCUAUUGGUUUCu	| :|||: || | :|||||||	gcugGCAGUAUACA-GACCAAAGg	1.1612	0.021
MIMAT0000441	hsa-miR-9-5p	NM_001037866	RGPD6	circRNA	chr2	111904000	111904022	-	0	0	NA	7mer-m8	aguaUGUCGAUCUAUUGGUUUCu	| | :|| | |||||||	ccggAGGGCCCCUUCACCAAAGc	0.6638	-0.135
MIMAT0000441	hsa-miR-9-5p	NM_001164463	RGPD8	circRNA	chr2	111904000	111904022	-	0	0	NA	7mer-m8	aguaUGUCGAUCUAUUGGUUUCu	| | :|| | |||||||	ccggAGGGCCCCUUCACCAAAGc	0.6638	-0.135
MIMAT0000441	hsa-miR-9-5p	NM_022662	ANAPC1	circRNA	chr2	111904000	111904022	-	0	0	NA	7mer-m8	aguaUGUCGAUCUAUUGGUUUCu	| | :|| | |||||||	ccggAGGGCCCCUUCACCAAAGc	0.6638	-0.135
MIMAT0000441	hsa-miR-9-5p	NM_001037866	RGPD6	circRNA	chr2	111904754	111904774	-	0	0	NA	7mer-m8	aguAUGUCGAUCUAUUGGUUUCu	||| ||| | ||||||||	aucUAC-UCUA-AGAACCAAAGc	1.106	-0.029
MIMAT0000441	hsa-miR-9-5p	NM_001164463	RGPD8	circRNA	chr2	111904754	111904774	-	0	0	NA	7mer-m8	aguAUGUCGAUCUAUUGGUUUCu	||| ||| | ||||||||	aucUAC-UCUA-AGAACCAAAGc	1.106	-0.029
MIMAT0000441	hsa-miR-9-5p	NM_022662	ANAPC1	circRNA	chr2	111904754	111904774	-	0	0	NA	7mer-m8	aguAUGUCGAUCUAUUGGUUUCu	||| ||| | ||||||||	aucUAC-UCUA-AGAACCAAAGc	1.106	-0.029
MIMAT0000441	hsa-miR-9-5p	NM_001037866	RGPD6	circRNA	chr2	111918586	111918609	-	0	0	NA	7mer-m8	agUA-UGUCGAUCUAUUGGUUUCu	|| |:: :|| |||||||||	auAUCAUGUUUACUUAACCAAAGg	1.159	0.753
MIMAT0000441	hsa-miR-9-5p	NM_001164463	RGPD8	circRNA	chr2	111918586	111918609	-	0	0	NA	7mer-m8	agUA-UGUCGAUCUAUUGGUUUCu	|| |:: :|| |||||||||	auAUCAUGUUUACUUAACCAAAGg	1.159	0.753
MIMAT0000441	hsa-miR-9-5p	NM_022662	ANAPC1	circRNA	chr2	111918586	111918609	-	0	0	NA	7mer-m8	agUA-UGUCGAUCUAUUGGUUUCu	|| |:: :|| |||||||||	auAUCAUGUUUACUUAACCAAAGg	1.159	0.753
MIMAT0000441	hsa-miR-9-5p	NM_001037866	RGPD6	circRNA	chr2	111934889	111934911	-	0	0	NA	8mer	agUAUGUCGAUCUAUUGGUUUCu	:|:| |:| | :|||||||	agGUGCUGUUUUAGGACCAAAGa	0.964	0.13
MIMAT0000441	hsa-miR-9-5p	NM_001164463	RGPD8	circRNA	chr2	111934889	111934911	-	0	0	NA	8mer	agUAUGUCGAUCUAUUGGUUUCu	:|:| |:| | :|||||||	agGUGCUGUUUUAGGACCAAAGa	0.964	0.13
MIMAT0000441	hsa-miR-9-5p	NM_022662	ANAPC1	circRNA	chr2	111934889	111934911	-	0	0	NA	8mer	agUAUGUCGAUCUAUUGGUUUCu	:|:| |:| | :|||||||	agGUGCUGUUUUAGGACCAAAGa	0.964	0.13
MIMAT0000441	hsa-miR-9-5p	NM_001037866	RGPD6	circRNA	chr2	111934954	111934977	-	0	0	NA	7mer-m8	aguaugucgaUCU-AUUGGUUUCu	| :|| |||||||||	gaaggugugaGGAGUAACCAAAGc	0.3885	-0.176
MIMAT0000441	hsa-miR-9-5p	NM_001164463	RGPD8	circRNA	chr2	111934954	111934977	-	0	0	NA	7mer-m8	aguaugucgaUCU-AUUGGUUUCu	| :|| |||||||||	gaaggugugaGGAGUAACCAAAGc	0.3885	-0.176
MIMAT0000441	hsa-miR-9-5p	NM_022662	ANAPC1	circRNA	chr2	111934954	111934977	-	0	0	NA	7mer-m8	aguaugucgaUCU-AUUGGUUUCu	| :|| |||||||||	gaaggugugaGGAGUAACCAAAGc	0.3885	-0.176
MIMAT0000441	hsa-miR-9-5p	NM_001037866	RGPD6	circRNA	chr2	111952165	111952187	-	0	0	NA	8mer	aguaugucgaucuauUGGUUUCu	| | || |||||||	gcccaagucuucucuACCAAAGa	0.4899	1.274
MIMAT0000441	hsa-miR-9-5p	NM_001164463	RGPD8	circRNA	chr2	111952165	111952187	-	0	0	NA	8mer	aguaugucgaucuauUGGUUUCu	| | || |||||||	gcccaagucuucucuACCAAAGa	0.4899	1.274
MIMAT0000441	hsa-miR-9-5p	NM_022662	ANAPC1	circRNA	chr2	111952165	111952187	-	0	0	NA	8mer	aguaugucgaucuauUGGUUUCu	| | || |||||||	gcccaagucuucucuACCAAAGa	0.4899	1.274
MIMAT0000441	hsa-miR-9-5p	NM_001037866	RGPD6	circRNA	chr2	111957806	111957827	-	0	0	NA	7mer-m8	agUAUGUCGAUCUAUUGGUUUCu	:| || || | |||||||	guGUCCAUCUUUCU-ACCAAAGg	0.8303	0.343
MIMAT0000441	hsa-miR-9-5p	NM_001164463	RGPD8	circRNA	chr2	111957806	111957827	-	0	0	NA	7mer-m8	agUAUGUCGAUCUAUUGGUUUCu	:| || || | |||||||	guGUCCAUCUUUCU-ACCAAAGg	0.8303	0.343
MIMAT0000441	hsa-miR-9-5p	NM_022662	ANAPC1	circRNA	chr2	111957806	111957827	-	0	0	NA	7mer-m8	agUAUGUCGAUCUAUUGGUUUCu	:| || || | |||||||	guGUCCAUCUUUCU-ACCAAAGg	0.8303	0.343
MIMAT0000441	hsa-miR-9-5p	NM_001037866	RGPD6	circRNA	chr2	111958496	111958520	-	0	0	NA	7mer-m8	aguaugUCGAUCUA--UUGGUUUCu	| | |||| | ||||||||	agaggaAACUAGUUCAAACCAAAGg	0.9884	-0.12
MIMAT0000441	hsa-miR-9-5p	NM_001164463	RGPD8	circRNA	chr2	111958496	111958520	-	0	0	NA	7mer-m8	aguaugUCGAUCUA--UUGGUUUCu	| | |||| | ||||||||	agaggaAACUAGUUCAAACCAAAGg	0.9884	-0.12
MIMAT0000441	hsa-miR-9-5p	NM_022662	ANAPC1	circRNA	chr2	111958496	111958520	-	0	0	NA	7mer-m8	aguaugUCGAUCUA--UUGGUUUCu	| | |||| | ||||||||	agaggaAACUAGUUCAAACCAAAGg	0.9884	-0.12
MIMAT0000441	hsa-miR-9-5p	NM_001037866	RGPD6	circRNA	chr2	111959432	111959453	-	0	0	NA	7mer-m8	aguaugUCGAUCUAUUGGUUUCu	| | || || :|||||||	cgaaggAUCUUGA-GACCAAAGc	0.8303	0.066
MIMAT0000441	hsa-miR-9-5p	NM_001164463	RGPD8	circRNA	chr2	111959432	111959453	-	0	0	NA	7mer-m8	aguaugUCGAUCUAUUGGUUUCu	| | || || :|||||||	cgaaggAUCUUGA-GACCAAAGc	0.8303	0.066
MIMAT0000441	hsa-miR-9-5p	NM_022662	ANAPC1	circRNA	chr2	111959432	111959453	-	0	0	NA	7mer-m8	aguaugUCGAUCUAUUGGUUUCu	| | || || :|||||||	cgaaggAUCUUGA-GACCAAAGc	0.8303	0.066
MIMAT0000441	hsa-miR-9-5p	NM_001037866	RGPD6	circRNA	chr2	111965421	111965443	-	0	0	NA	8mer	aguaugucgaucuauUGGUUUCu	| | |||||||	gaggggaacccugacACCAAAGa	-0.0362	0.015
MIMAT0000441	hsa-miR-9-5p	NM_001164463	RGPD8	circRNA	chr2	111965421	111965443	-	0	0	NA	8mer	aguaugucgaucuauUGGUUUCu	| | |||||||	gaggggaacccugacACCAAAGa	-0.0362	0.015
MIMAT0000441	hsa-miR-9-5p	NM_022662	ANAPC1	circRNA	chr2	111965421	111965443	-	0	0	NA	8mer	aguaugucgaucuauUGGUUUCu	| | |||||||	gaggggaacccugacACCAAAGa	-0.0362	0.015
MIMAT0000441	hsa-miR-9-5p	NM_001037866	RGPD6	circRNA	chr2	111971038	111971063	-	0	0	NA	7mer-m8	aguAUGUCG-AUCUAU--UGGUUUCu	|| ||:| | |||| | |||||||	uccUAUAACAUAGAAACUACCAAAGc	1.5195	0.789
MIMAT0000441	hsa-miR-9-5p	NM_001164463	RGPD8	circRNA	chr2	111971038	111971063	-	0	0	NA	7mer-m8	aguAUGUCG-AUCUAU--UGGUUUCu	|| ||:| | |||| | |||||||	uccUAUAACAUAGAAACUACCAAAGc	1.5195	0.789
MIMAT0000441	hsa-miR-9-5p	NM_022662	ANAPC1	circRNA	chr2	111971038	111971063	-	0	0	NA	7mer-m8	aguAUGUCG-AUCUAU--UGGUUUCu	|| ||:| | |||| | |||||||	uccUAUAACAUAGAAACUACCAAAGc	1.5195	0.789
MIMAT0000441	hsa-miR-9-5p	NM_001037866	RGPD6	circRNA	chr2	111971356	111971379	-	0	0	NA	7mer-m8	agUAUGUCGAUCUA-UUGGUUUCu	| | ||| | | ||||||||	aaAAAGAGCAAACUAAACCAAAGc	1.0202	0.024
MIMAT0000441	hsa-miR-9-5p	NM_001164463	RGPD8	circRNA	chr2	111971356	111971379	-	0	0	NA	7mer-m8	agUAUGUCGAUCUA-UUGGUUUCu	| | ||| | | ||||||||	aaAAAGAGCAAACUAAACCAAAGc	1.0202	0.024
MIMAT0000441	hsa-miR-9-5p	NM_022662	ANAPC1	circRNA	chr2	111971356	111971379	-	0	0	NA	7mer-m8	agUAUGUCGAUCUA-UUGGUUUCu	| | ||| | | ||||||||	aaAAAGAGCAAACUAAACCAAAGc	1.0202	0.024
MIMAT0000441	hsa-miR-9-5p	NM_001037866	RGPD6	circRNA	chr2	111973021	111973047	-	0	0	NA	7mer-m8	agUAUGUCGA-UCUA---UUGGUUUCu	| | |||| |||| :|||||||	gaAAAGAGCUAAGAUCAGGACCAAAGg	1.3987	0.552
MIMAT0000441	hsa-miR-9-5p	NM_001164463	RGPD8	circRNA	chr2	111973021	111973047	-	0	0	NA	7mer-m8	agUAUGUCGA-UCUA---UUGGUUUCu	| | |||| |||| :|||||||	gaAAAGAGCUAAGAUCAGGACCAAAGg	1.3987	0.552
MIMAT0000441	hsa-miR-9-5p	NM_022662	ANAPC1	circRNA	chr2	111973021	111973047	-	0	0	NA	7mer-m8	agUAUGUCGA-UCUA---UUGGUUUCu	| | |||| |||| :|||||||	gaAAAGAGCUAAGAUCAGGACCAAAGg	1.3987	0.552
MIMAT0000441	hsa-miR-9-5p	NM_001037866	RGPD6	circRNA	chr2	111973278	111973300	-	0	0	NA	7mer-m8	aguaugucgaucuauUGGUUUCu	|| | | | |||||||	uccuggugaccaaccACCAAAGc	0.545	0.774
MIMAT0000441	hsa-miR-9-5p	NM_001164463	RGPD8	circRNA	chr2	111973278	111973300	-	0	0	NA	7mer-m8	aguaugucgaucuauUGGUUUCu	|| | | | |||||||	uccuggugaccaaccACCAAAGc	0.545	0.774
MIMAT0000441	hsa-miR-9-5p	NM_022662	ANAPC1	circRNA	chr2	111973278	111973300	-	0	0	NA	7mer-m8	aguaugucgaucuauUGGUUUCu	|| | | | |||||||	uccuggugaccaaccACCAAAGc	0.545	0.774
MIMAT0000441	hsa-miR-9-5p	NM_001037866	RGPD6	circRNA	chr2	111977521	111977546	-	0	0	NA	7mer-m8	agUAUGUCGAUCU--AU-UGGUUUCu	||||:| || | || |||||||	gcAUAUAAAUAAAAUUACACCAAAGc	1.3351	0.098
MIMAT0000441	hsa-miR-9-5p	NM_001164463	RGPD8	circRNA	chr2	111977521	111977546	-	0	0	NA	7mer-m8	agUAUGUCGAUCU--AU-UGGUUUCu	||||:| || | || |||||||	gcAUAUAAAUAAAAUUACACCAAAGc	1.3351	0.098
MIMAT0000441	hsa-miR-9-5p	NM_022662	ANAPC1	circRNA	chr2	111977521	111977546	-	0	0	NA	7mer-m8	agUAUGUCGAUCU--AU-UGGUUUCu	||||:| || | || |||||||	gcAUAUAAAUAAAAUUACACCAAAGc	1.3351	0.098
MIMAT0000441	hsa-miR-9-5p	NM_001037866	RGPD6	circRNA	chr2	111995146	111995168	-	0	0	NA	7mer-m8	agUAUGUCGAUCUAUUGGUUUCu	||||:: | | :|||||||	ucAUGUUCCGUGCAGACCAAAGc	1.2121	0.042
MIMAT0000441	hsa-miR-9-5p	NM_001164463	RGPD8	circRNA	chr2	111995146	111995168	-	0	0	NA	7mer-m8	agUAUGUCGAUCUAUUGGUUUCu	||||:: | | :|||||||	ucAUGUUCCGUGCAGACCAAAGc	1.2121	0.042
MIMAT0000441	hsa-miR-9-5p	NM_022662	ANAPC1	circRNA	chr2	111995146	111995168	-	0	0	NA	7mer-m8	agUAUGUCGAUCUAUUGGUUUCu	||||:: | | :|||||||	ucAUGUUCCGUGCAGACCAAAGc	1.2121	0.042
MIMAT0000441	hsa-miR-9-5p	NM_001037866	RGPD6	circRNA	chr2	112018854	112018876	-	0	0	NA	7mer-m8	aguaugucgaUCUAUUGGUUUCu	| | | | :|||||||	accaauuaucACAGGACCAAAGc	0.4436	-0.276
MIMAT0000441	hsa-miR-9-5p	NM_001164463	RGPD8	circRNA	chr2	112018854	112018876	-	0	0	NA	7mer-m8	aguaugucgaUCUAUUGGUUUCu	| | | | :|||||||	accaauuaucACAGGACCAAAGc	0.4436	-0.276
MIMAT0000441	hsa-miR-9-5p	NM_022662	ANAPC1	circRNA	chr2	112018854	112018876	-	0	0	NA	7mer-m8	aguaugucgaUCUAUUGGUUUCu	| | | | :|||||||	accaauuaucACAGGACCAAAGc	0.4436	-0.276
MIMAT0000441	hsa-miR-9-5p	NM_001037866	RGPD6	circRNA	chr2	112040172	112040193	-	0	0	NA	8mer	aguaUGUCGAUCUAUUGGUUUCu	|::|:||| |||||||	caggAUGGUUAG-CCACCAAAGa	0.8939	-0.016
MIMAT0000441	hsa-miR-9-5p	NM_001164463	RGPD8	circRNA	chr2	112040172	112040193	-	0	0	NA	8mer	aguaUGUCGAUCUAUUGGUUUCu	|::|:||| |||||||	caggAUGGUUAG-CCACCAAAGa	0.8939	-0.016
MIMAT0000441	hsa-miR-9-5p	NM_022662	ANAPC1	circRNA	chr2	112040172	112040193	-	0	0	NA	8mer	aguaUGUCGAUCUAUUGGUUUCu	|::|:||| |||||||	caggAUGGUUAG-CCACCAAAGa	0.8939	-0.016
MIMAT0000441	hsa-miR-9-5p	NM_001037866	RGPD6	circRNA	chr2	112094842	112094864	-	0	0	NA	8mer	aguaugucgaUCUAUUGGUUUCu	| | | | || |||||||	uuagugauaaAAAUUACCAAAGa	0.719	-0.1
MIMAT0000441	hsa-miR-9-5p	NM_001164463	RGPD8	circRNA	chr2	112094842	112094864	-	0	0	NA	8mer	aguaugucgaUCUAUUGGUUUCu	| | | | || |||||||	uuagugauaaAAAUUACCAAAGa	0.719	-0.1
MIMAT0000441	hsa-miR-9-5p	NM_022662	ANAPC1	circRNA	chr2	112094842	112094864	-	0	0	NA	8mer	aguaugucgaUCUAUUGGUUUCu	| | | | || |||||||	uuagugauaaAAAUUACCAAAGa	0.719	-0.1
MIMAT0000441	hsa-miR-9-5p	NM_032824	TMEM87B	circRNA	chr2	112116816	112116838	+	2	0	AGO1	8mer	aguaugucgaucuauUGGUUUCu	| || | |||||||	gucuugagggucacuACCAAAGa	0.3966	0.206
MIMAT0000441	hsa-miR-9-5p	NM_032824	TMEM87B	circRNA	chr2	112117234	112117257	+	5	0	AGO1-4,AGO2	8mer	aguAUGUCG-AUCUAUUGGUUUCu	| |:| || | ||:|||||||	uuuUGCUGCUUUCAUGACCAAAGa	1.1484	1.337
MIMAT0000441	hsa-miR-9-5p	NM_001037866	RGPD6	circRNA	chr2	112121250	112121270	-	0	0	NA	7mer-m8	agUAUGUCGAUCUAUUGGUUUCu	||||||: |:| |||||||	gaAUACAGU--GGUUACCAAAGc	1.4966	-0.264
MIMAT0000441	hsa-miR-9-5p	NM_001164463	RGPD8	circRNA	chr2	112121250	112121270	-	0	0	NA	7mer-m8	agUAUGUCGAUCUAUUGGUUUCu	||||||: |:| |||||||	gaAUACAGU--GGUUACCAAAGc	1.4966	-0.264
MIMAT0000441	hsa-miR-9-5p	NM_022662	ANAPC1	circRNA	chr2	112121250	112121270	-	0	0	NA	7mer-m8	agUAUGUCGAUCUAUUGGUUUCu	||||||: |:| |||||||	gaAUACAGU--GGUUACCAAAGc	1.4966	-0.264
MIMAT0000441	hsa-miR-9-5p	NM_001037866	RGPD6	circRNA	chr2	112122255	112122279	-	0	0	NA	7mer-m8	agUAUGUCGAU--CUAUUGGUUUCu	| | ::||| | |:| |||||||	ugACGUAGCAAGUGGUCACCAAAGu	1.2121	-0.018
MIMAT0000441	hsa-miR-9-5p	NM_001164463	RGPD8	circRNA	chr2	112122255	112122279	-	0	0	NA	7mer-m8	agUAUGUCGAU--CUAUUGGUUUCu	| | ::||| | |:| |||||||	ugACGUAGCAAGUGGUCACCAAAGu	1.2121	-0.018
MIMAT0000441	hsa-miR-9-5p	NM_022662	ANAPC1	circRNA	chr2	112122255	112122279	-	0	0	NA	7mer-m8	agUAUGUCGAU--CUAUUGGUUUCu	| | ::||| | |:| |||||||	ugACGUAGCAAGUGGUCACCAAAGu	1.2121	-0.018
MIMAT0000441	hsa-miR-9-5p	NM_001037866	RGPD6	circRNA	chr2	112146474	112146498	-	0	0	NA	8mer	agUAUGUCGA---UCUAUUGGUUUCu	|||| | | ||| ||||||||	auAUACUGAUGAAAGA-AACCAAAGa	1.1686	0.331
MIMAT0000441	hsa-miR-9-5p	NM_001164463	RGPD8	circRNA	chr2	112146474	112146498	-	0	0	NA	8mer	agUAUGUCGA---UCUAUUGGUUUCu	|||| | | ||| ||||||||	auAUACUGAUGAAAGA-AACCAAAGa	1.1686	0.331
MIMAT0000441	hsa-miR-9-5p	NM_022662	ANAPC1	circRNA	chr2	112146474	112146498	-	0	0	NA	8mer	agUAUGUCGA---UCUAUUGGUUUCu	|||| | | ||| ||||||||	auAUACUGAUGAAAGA-AACCAAAGa	1.1686	0.331
MIMAT0000441	hsa-miR-9-5p	NM_001037866	RGPD6	circRNA	chr2	112157893	112157915	-	0	0	NA	8mer	aguaugucgaUCUAUUGGUUUCu	| | | | | ||||||||	aaaaaaaaaaAAAGAACCAAAGa	0.7148	0.184
MIMAT0000441	hsa-miR-9-5p	NM_001164463	RGPD8	circRNA	chr2	112157893	112157915	-	0	0	NA	8mer	aguaugucgaUCUAUUGGUUUCu	| | | | | ||||||||	aaaaaaaaaaAAAGAACCAAAGa	0.7148	0.184
MIMAT0000441	hsa-miR-9-5p	NM_022662	ANAPC1	circRNA	chr2	112157893	112157915	-	0	0	NA	8mer	aguaugucgaUCUAUUGGUUUCu	| | | | | ||||||||	aaaaaaaaaaAAAGAACCAAAGa	0.7148	0.184
MIMAT0000441	hsa-miR-9-5p	NM_001037866	RGPD6	circRNA	chr2	112190647	112190671	-	0	0	NA	8mer	agUAUGUCGA--UCUAUUGGUUUCu	| :||||| | ||||||||	cgAAGCAGCUCCCAAGAACCAAAGa	1.1786	0.175
MIMAT0000441	hsa-miR-9-5p	NM_001164463	RGPD8	circRNA	chr2	112190647	112190671	-	0	0	NA	8mer	agUAUGUCGA--UCUAUUGGUUUCu	| :||||| | ||||||||	cgAAGCAGCUCCCAAGAACCAAAGa	1.1786	0.175
MIMAT0000441	hsa-miR-9-5p	NM_022662	ANAPC1	circRNA	chr2	112190647	112190671	-	0	0	NA	8mer	agUAUGUCGA--UCUAUUGGUUUCu	| :||||| | ||||||||	cgAAGCAGCUCCCAAGAACCAAAGa	1.1786	0.175
MIMAT0000441	hsa-miR-9-5p	NM_001037866	RGPD6	circRNA	chr2	112206360	112206382	-	0	0	NA	7mer-m8	aguaUGUCGAUCUAUUGGUUUCu	||| | : : ||||||||	gggaACAUCAGUGAAACCAAAGc	0.8324	0.01
MIMAT0000441	hsa-miR-9-5p	NM_001164463	RGPD8	circRNA	chr2	112206360	112206382	-	0	0	NA	7mer-m8	aguaUGUCGAUCUAUUGGUUUCu	||| | : : ||||||||	gggaACAUCAGUGAAACCAAAGc	0.8324	0.01
MIMAT0000441	hsa-miR-9-5p	NM_022662	ANAPC1	circRNA	chr2	112206360	112206382	-	0	0	NA	7mer-m8	aguaUGUCGAUCUAUUGGUUUCu	||| | : : ||||||||	gggaACAUCAGUGAAACCAAAGc	0.8324	0.01
MIMAT0000441	hsa-miR-9-5p	NM_001037866	RGPD6	circRNA	chr2	112215542	112215562	-	0	0	NA	7mer-m8	agUAUGUCGAUCUAU-UGGUUUCu	||||||| || || |||||||	acAUACAG--AG-UACACCAAAGc	1.8167	0.023
MIMAT0000441	hsa-miR-9-5p	NM_001164463	RGPD8	circRNA	chr2	112215542	112215562	-	0	0	NA	7mer-m8	agUAUGUCGAUCUAU-UGGUUUCu	||||||| || || |||||||	acAUACAG--AG-UACACCAAAGc	1.8167	0.023
MIMAT0000441	hsa-miR-9-5p	NM_022662	ANAPC1	circRNA	chr2	112215542	112215562	-	0	0	NA	7mer-m8	agUAUGUCGAUCUAU-UGGUUUCu	||||||| || || |||||||	acAUACAG--AG-UACACCAAAGc	1.8167	0.023
MIMAT0000441	hsa-miR-9-5p	NM_001037866	RGPD6	circRNA	chr2	112290825	112290846	-	0	0	NA	7mer-m8	aguaUGUCGAUCUAUUGGUUUCu	| | :|| | | |||||||	gccaAGGGC-ACACUACCAAAGu	0.8441	0.219
MIMAT0000441	hsa-miR-9-5p	NM_001164463	RGPD8	circRNA	chr2	112290825	112290846	-	0	0	NA	7mer-m8	aguaUGUCGAUCUAUUGGUUUCu	| | :|| | | |||||||	gccaAGGGC-ACACUACCAAAGu	0.8441	0.219
MIMAT0000441	hsa-miR-9-5p	NM_022662	ANAPC1	circRNA	chr2	112290825	112290846	-	0	0	NA	7mer-m8	aguaUGUCGAUCUAUUGGUUUCu	| | :|| | | |||||||	gccaAGGGC-ACACUACCAAAGu	0.8441	0.219
MIMAT0000441	hsa-miR-9-5p	NM_001037866	RGPD6	circRNA	chr2	112310012	112310032	-	0	0	NA	7mer-m8	aguaUGUCGAUCUAUUGGUUUCu	| || | ||| | |||||||	ccugACCG-UAG-UUACCAAAGu	1.0742	2.578
MIMAT0000441	hsa-miR-9-5p	NM_001164463	RGPD8	circRNA	chr2	112310012	112310032	-	0	0	NA	7mer-m8	aguaUGUCGAUCUAUUGGUUUCu	| || | ||| | |||||||	ccugACCG-UAG-UUACCAAAGu	1.0742	2.578
MIMAT0000441	hsa-miR-9-5p	NM_022662	ANAPC1	circRNA	chr2	112310012	112310032	-	0	0	NA	7mer-m8	aguaUGUCGAUCUAUUGGUUUCu	| || | ||| | |||||||	ccugACCG-UAG-UUACCAAAGu	1.0742	2.578
MIMAT0000441	hsa-miR-9-5p	NM_001037866	RGPD6	circRNA	chr2	112319774	112319795	-	0	0	NA	7mer-m8	aguaugucgaucUAUUGGUUUCu	| || |||||||	aggucauuaaccAU-ACCAAAGu	-0.0271	0.114
MIMAT0000441	hsa-miR-9-5p	NM_001164463	RGPD8	circRNA	chr2	112319774	112319795	-	0	0	NA	7mer-m8	aguaugucgaucUAUUGGUUUCu	| || |||||||	aggucauuaaccAU-ACCAAAGu	-0.0271	0.114
MIMAT0000441	hsa-miR-9-5p	NM_022662	ANAPC1	circRNA	chr2	112319774	112319795	-	0	0	NA	7mer-m8	aguaugucgaucUAUUGGUUUCu	| || |||||||	aggucauuaaccAU-ACCAAAGu	-0.0271	0.114
MIMAT0000441	hsa-miR-9-5p	NM_001037866	RGPD6	circRNA	chr2	112349307	112349329	-	0	0	NA	7mer-m8	aguaugucgauCUAUUGGUUUCu	| || |||||||	guaacuuuaauGACUACCAAAGg	0.0482	0
MIMAT0000441	hsa-miR-9-5p	NM_001164463	RGPD8	circRNA	chr2	112349307	112349329	-	0	0	NA	7mer-m8	aguaugucgauCUAUUGGUUUCu	| || |||||||	guaacuuuaauGACUACCAAAGg	0.0482	0
MIMAT0000441	hsa-miR-9-5p	NM_022662	ANAPC1	circRNA	chr2	112349307	112349329	-	0	0	NA	7mer-m8	aguaugucgauCUAUUGGUUUCu	| || |||||||	guaacuuuaauGACUACCAAAGg	0.0482	0
MIMAT0000441	hsa-miR-9-5p	NM_001037866	RGPD6	circRNA	chr2	112363673	112363694	-	0	0	NA	7mer-m8	aguAUGUCGAUCUAUUGGUUUCu	| ||: || ||||||||||	uuuUAUUCCU-UAUAACCAAAGu	1.123	0.381
MIMAT0000441	hsa-miR-9-5p	NM_001164463	RGPD8	circRNA	chr2	112363673	112363694	-	0	0	NA	7mer-m8	aguAUGUCGAUCUAUUGGUUUCu	| ||: || ||||||||||	uuuUAUUCCU-UAUAACCAAAGu	1.123	0.381
MIMAT0000441	hsa-miR-9-5p	NM_022662	ANAPC1	circRNA	chr2	112363673	112363694	-	0	0	NA	7mer-m8	aguAUGUCGAUCUAUUGGUUUCu	| ||: || ||||||||||	uuuUAUUCCU-UAUAACCAAAGu	1.123	0.381
MIMAT0000441	hsa-miR-9-5p	NM_001037866	RGPD6	circRNA	chr2	112368109	112368130	-	0	0	NA	7mer-m8	aguAUGUCGAUCUAUUGGUUUCu	|| :||| | ||||||||	ggcUAAGGCU-GCCAACCAAAGg	1.0424	-0.096
MIMAT0000441	hsa-miR-9-5p	NM_001164463	RGPD8	circRNA	chr2	112368109	112368130	-	0	0	NA	7mer-m8	aguAUGUCGAUCUAUUGGUUUCu	|| :||| | ||||||||	ggcUAAGGCU-GCCAACCAAAGg	1.0424	-0.096
MIMAT0000441	hsa-miR-9-5p	NM_022662	ANAPC1	circRNA	chr2	112368109	112368130	-	0	0	NA	7mer-m8	aguAUGUCGAUCUAUUGGUUUCu	|| :||| | ||||||||	ggcUAAGGCU-GCCAACCAAAGg	1.0424	-0.096
MIMAT0000441	hsa-miR-9-5p	NM_001037866	RGPD6	circRNA	chr2	112380930	112380955	-	0	2	NA	8mer	agUA-UGU-CGAUCU-AUUGGUUUCu	| || :|| |||: | | |||||||	uuAUGGCAUGCUGAAUUUACCAAAGa	1.3891	2.353
MIMAT0000441	hsa-miR-9-5p	NM_001164463	RGPD8	circRNA	chr2	112380930	112380955	-	0	2	NA	8mer	agUA-UGU-CGAUCU-AUUGGUUUCu	| || :|| |||: | | |||||||	uuAUGGCAUGCUGAAUUUACCAAAGa	1.3891	2.353
MIMAT0000441	hsa-miR-9-5p	NM_022662	ANAPC1	circRNA	chr2	112380930	112380955	-	0	2	NA	8mer	agUA-UGU-CGAUCU-AUUGGUUUCu	| || :|| |||: | | |||||||	uuAUGGCAUGCUGAAUUUACCAAAGa	1.3891	2.353
MIMAT0000441	hsa-miR-9-5p	NM_001037866	RGPD6	circRNA	chr2	112390213	112390239	-	0	0	NA	8mer	agUAUGUC---GAUCUA-UUGGUUUCu	| |||||| :|| :| ||||||||	uaAUACAGAAUUUAAGUCAACCAAAGa	1.6174	1.452
MIMAT0000441	hsa-miR-9-5p	NM_022662	ANAPC1	circRNA	chr2	112390213	112390239	-	0	0	NA	8mer	agUAUGUC---GAUCUA-UUGGUUUCu	| |||||| :|| :| ||||||||	uaAUACAGAAUUUAAGUCAACCAAAGa	1.6174	1.452
MIMAT0000441	hsa-miR-9-5p	NM_001037866	RGPD6	circRNA	chr2	112406369	112406384	-	0	0	NA	8mer	aguauguCGAUCUAUUGGUUUCu	|:| | :|||||||	#NAME?	-0.3204	4.04
MIMAT0000441	hsa-miR-9-5p	NM_001164463	RGPD8	circRNA	chr2	112406369	112406384	-	0	0	NA	8mer	aguauguCGAUCUAUUGGUUUCu	|:| | :|||||||	#NAME?	-0.3204	4.04
MIMAT0000441	hsa-miR-9-5p	NM_000122	ERCC3	circRNA	chr2	127293589	127293609	-	1	0	AGO2	7mer-m8	agUAUGUCGAUCUAUUGGUUUCu	||: ||: ||: |||||||	ggAUG-AGUCAGG-CACCAAAGu	1.0466	2.808
MIMAT0000441	hsa-miR-9-5p	NM_004805	POLR2D	circRNA	chr2	127846739	127846761	-	2	0	AGO2	7mer-m8	aguaugucgaucuauUGGUUUCu	| || |||||||	ugccccaugaccuccACCAAAGc	0.0731	0.392
MIMAT0000441	hsa-miR-9-5p	NM_001195685	LYPD6	circRNA	chr2	149472758	149472779	+	1	0	AGO1-4	7mer-m8	aguaugucgaUCUAUUGGUUUCu	|| | | ||:| |||||||	ucccaaaugaAGGU-ACCAAAGc	0.9607	0.934
MIMAT0000441	hsa-miR-9-5p	NM_001195685	LYPD6	circRNA	chr2	149473173	149473195	+	0	0	NA	7mer-m8	agUAUGUCGAUCUAUUGGUUUCu	| | ||: | |||||||	caAGAAAGUGACCACACCAAAGc	0.7571	0.441
MIMAT0000441	hsa-miR-9-5p	NM_003628	PKP4	circRNA	chr2	158459959	158459981	+	0	0	NA	7mer-m8	aguaugucgaucuAUUGGUUUCu	| | | |:|||||||	cgaaauuguauuuUGACCAAAGu	0.5727	0.221
MIMAT0000441	hsa-miR-9-5p	NM_003628	PKP4	circRNA	chr2	158465331	158465353	+	0	0	NA	8mer	aguaugucgaucuauUGGUUUCu	| | |||||||	uugggaaaagucugcACCAAAGa	-0.1471	0.365
MIMAT0000441	hsa-miR-9-5p	NM_003628	PKP4	circRNA	chr2	158474344	158474365	+	0	0	NA	7mer-m8	agUAUGUCGAUCUAUUGGUUUCu	| | ||| :|| | |||||||	uaAGACA-UUAUAAUACCAAAGc	1.2227	-0.125
MIMAT0000441	hsa-miR-9-5p	NM_003628	PKP4	circRNA	chr2	158483855	158483879	+	0	0	NA	7mer-m8	aguAUGUCG-AUCUA-UUGGUUUCu	| | || | | | | |||||||	uuuUUCAUCAUCGUUCUACCAAAGu	0.8876	0.409
MIMAT0000441	hsa-miR-9-5p	NM_003628	PKP4	circRNA	chr2	158515155	158515177	+	0	0	NA	7mer-m8	agUAUGUCGAUCUAUUGGUUUCu	|| :| ||: : ||||||||	gaAUUUAUCUGUGCAACCAAAGu	1.0975	0.321
MIMAT0000441	hsa-miR-9-5p	NM_003628	PKP4	circRNA	chr2	158519628	158519650	+	0	0	NA	7mer-m8	aguAUGUCGAUCUAUUGGUUUCu	|| | ::|:|: | |||||||	uccUCUGGUUGCCUUACCAAAGg	1.1665	0.159
MIMAT0000441	hsa-miR-9-5p	NM_003628	PKP4	circRNA	chr2	158523685	158523712	+	0	0	NA	7mer-m8	aguAUGUCGAUCU---A--UUGGUUUCu	|||:| :|| | ||||||||	agcUACGGGAGGACAUUCAAACCAAAGg	0.7508	0
MIMAT0000441	hsa-miR-9-5p	NM_003628	PKP4	circRNA	chr2	158524171	158524195	+	0	0	NA	7mer-m8	agUA-UGUCGAUCU-AUUGGUUUCu	||| |: |: ||| | |||||||	acAUAAUUGUCAGAUUCACCAAAGu	1.3733	0
MIMAT0000441	hsa-miR-9-5p	NM_003628	PKP4	circRNA	chr2	158526142	158526162	+	0	0	NA	7mer-m8	agUAUGUCGAUCUAUUGGUUUCu	||| || : ||| |||||||	gcAU-CAUUCUGAU-ACCAAAGc	1.2608	0
MIMAT0000441	hsa-miR-9-5p	NM_003628	PKP4	circRNA	chr2	158634107	158634128	+	3	0	AGO2	8mer	agUAUGUCGAUCUAUUGGUUUCu	:||| :|| || |||||||	aaGUACCCUUACAU-ACCAAAGa	1.1792	4.748
MIMAT0000441	hsa-miR-9-5p	NM_003628	PKP4	circRNA	chr2	158669881	158669903	+	0	0	NA	7mer-m8	aguaugucgaUCUAUUGGUUUCu	| ||||||||||	aagcuggugaACAUAACCAAAGg	-0.0204	5.409
MIMAT0000441	hsa-miR-9-5p	NM_033394	TANC1	circRNA	chr2	158999069	158999091	+	0	0	NA	7mer-m8	agUAUG-UCGAUCUAUUGGUUUCu	| | || | : ||: ||||||||	uaAAACUAAUCAGG-AACCAAAGc	1.159	1.855
MIMAT0000441	hsa-miR-9-5p	NM_033394	TANC1	circRNA	chr2	159001950	159001969	+	1	0	AGO1	7mer-m8	aguaUGUCGAUCUAUUGGUUUCu	:||||||| |||||||	aggaGCAGCUAG---ACCAAAGg	1.3395	0.186
MIMAT0000441	hsa-miR-9-5p	NM_033394	TANC1	circRNA	chr2	159230967	159230986	+	0	0	NA	7mer-m8	aguAUGUCGAUCUAUUGGUUUCu	|:|||| | ||||||||	cacUGCAGCCA---AACCAAAGc	1.0064	3.996
MIMAT0000441	hsa-miR-9-5p	NM_004482	GALNT3	circRNA	chr2	165748574	165748597	-	8	0	AGO1,AGO2	8mer	aguaUGUCGAUC-UAUUGGUUUCu	|:| |||| | |||||||	cacaAUAACUAGUAAUACCAAAGa	1.0064	2.604
MIMAT0000441	hsa-miR-9-5p	NM_012290	TLK1	circRNA	chr2	170993288	170993307	-	4	0	AGO1,AGO1-4,AGO2	7mer-m8	agUAUGUCGAUCUAUUGGUUUCu	| || | ||| || ||||||||	uaAU-CUGCU-GA-AACCAAAGu	1.3456	2.698
MIMAT0000441	hsa-miR-9-5p	NM_012290	TLK1	circRNA	chr2	170997777	170997805	-	0	0	NA	8mer	aguAUGUCGAUCUAU------UGGUUUCu	| |::||:|:|| | |||||||	uuuUGUAGUUGGAAAAGAGCCACCAAAGa	0.7677	6.471
MIMAT0000441	hsa-miR-9-5p	NM_012290	TLK1	circRNA	chr2	171025382	171025403	-	0	0	NA	7mer-m8	aguaUGUCGAUCUAUUGGUUUCu	:|| ||: | :|||||||	cuuaGCA-CUGAAGGACCAAAGu	0.8483	0.077
MIMAT0000441	hsa-miR-9-5p	NM_012290	TLK1	circRNA	chr2	171055106	171055128	-	0	0	NA	7mer-m8	aguaugucGAUCUAUUGGUUUCu	|| | :|: | ||||||||	ccacccuaUUGUACAACCAAAGc	0.9565	3.991
MIMAT0000441	hsa-miR-9-5p	NM_030650	KIAA1715	circRNA	chr2	175947588	175947611	-	3	0	AGO2	7mer-m8	agUAU-GUCGAUCUAUUGGUUUCu	:|| | ||:|| |||||||	caGUAUCUCCUGGACCACCAAAGg	1.072	2.404
MIMAT0000441	hsa-miR-9-5p	NM_133378	TTN	circRNA	chr2	178546376	178546399	-	5	0	AGO2	7mer-m8	aguaUGUCGAUCUA-UUGGUUUCu	| | | :|| | :|||||||	acccAAAAUUAUCUGGACCAAAGg	0.8696	5.787
MIMAT0000441	hsa-miR-9-5p	NM_133378	TTN	circRNA	chr2	178553642	178553665	-	0	0	NA	7mer-m8	aguaUGUCGAUCUA-UUGGUUUCu	|| ||: | |||||||	auggACUACUGUCUCUACCAAAGg	0.5949	3.099
MIMAT0000441	hsa-miR-9-5p	NM_133378	TTN	circRNA	chr2	178557971	178557993	-	0	0	NA	7mer-m8	aguAUGUCGAUCUAUUGGUUUCu	| |||: : | ||||||||	aacUCCAGUGGUACAACCAAAGc	1.0064	4.173
MIMAT0000441	hsa-miR-9-5p	NM_133378	TTN	circRNA	chr2	178559553	178559577	-	0	0	NA	8mer	aguauguCGAUCU--AUUGGUUUCu	| | || ||| |||||||||	uuacuguGCAAGAUGUAACCAAAGa	1.0424	3.26
MIMAT0000441	hsa-miR-9-5p	NM_133378	TTN	circRNA	chr2	178560438	178560458	-	0	0	NA	8mer	aguAUGUCGAUCUAUUGGUUUCu	||| || :|:|||||||	aauUACUUCU--GUGACCAAAGa	0.9374	4.277
MIMAT0000441	hsa-miR-9-5p	NM_133378	TTN	circRNA	chr2	178563681	178563701	-	0	0	NA	8mer	aguauGUCGAUCUAUUGGUUUCu	|||| | || |||||||	agucuCAGC-A-AUCACCAAAGa	0.9017	4.295
MIMAT0000441	hsa-miR-9-5p	NM_133378	TTN	circRNA	chr2	178564412	178564434	-	1	0	AGO2	8mer	aguaUGUCGAUCUAUUGGUUUCu	|| |||| :|||||||	guggACUUGUAGAAGACCAAAGa	0.9491	3.461
MIMAT0000441	hsa-miR-9-5p	NM_133378	TTN	circRNA	chr2	178569285	178569305	-	0	0	NA	8mer	aguaUGUCGAUCUAUUGGUUUCu	|||| | || |||||||	agucACAG--AAAUCACCAAAGa	0.9194	4.805
MIMAT0000441	hsa-miR-9-5p	NM_133378	TTN	circRNA	chr2	178572156	178572177	-	1	0	AGO2	7mer-m8	agUAUGUCGAUCUAUUGGUUUCu	| :|: || |: | :|||||||	uuGUGGAGAUGCA-GACCAAAGg	1.123	5.287
MIMAT0000441	hsa-miR-9-5p	NM_133378	TTN	circRNA	chr2	178574047	178574069	-	5	0	AGO2	8mer	agUAUGUCGAUCUAUUGGUUUCu	||: |:|: : |||||||	ggAUGAUGUUGAGGCACCAAAGa	0.8696	4.375
MIMAT0000441	hsa-miR-9-5p	NM_133378	TTN	circRNA	chr2	178575990	178576013	-	5	0	AGO2	8mer	aguAUGUCGAUCUA-UUGGUUUCu	|| |: ||: | || :|||||||	uccUGAAGUGACAUGGACCAAAGa	1.3254	5.106
MIMAT0000441	hsa-miR-9-5p	NM_133378	TTN	circRNA	chr2	178582160	178582183	-	0	0	NA	8mer	aguAU-GUCGAUCUAUUGGUUUCu	| || :||| | ||||||||||	uguUAUUAGCAACAUAACCAAAGa	1.422	4.547
MIMAT0000441	hsa-miR-9-5p	NM_133378	TTN	circRNA	chr2	178584539	178584559	-	1	0	AGO2	7mer-m8	agUAUGUCGAUCUAUUGGUUUCu	||:|| | || | |||||||	gaAUGCA-CGAG-UCACCAAAGu	1.1335	3.675
MIMAT0000441	hsa-miR-9-5p	NM_133378	TTN	circRNA	chr2	178589974	178589996	-	0	0	NA	8mer	aguauGUCGAUCUAUUGGUUUCu	:| | | :|||||||||	aagguUACCAAUGUAACCAAAGa	0.679	3.59
MIMAT0000441	hsa-miR-9-5p	NM_133378	TTN	circRNA	chr2	178593316	178593338	-	0	0	NA	8mer	agUAUGUCGAUCU-AUUGGUUUCu	||: :|||||| | |||||||	cgAUG-GGCUAGAGUUACCAAAGa	1.6556	3.449
MIMAT0000441	hsa-miR-9-5p	NM_133378	TTN	circRNA	chr2	178593427	178593447	-	0	0	NA	8mer	aguAUGUCGAUCUAUUGGUUUCu	| ||||| | :| |||||||	uguUACAG--AAGUUACCAAAGa	1.2836	4.006
MIMAT0000441	hsa-miR-9-5p	NM_133378	TTN	circRNA	chr2	178593816	178593838	-	4	0	AGO2	8mer	aguaugucgaUCUAUUGGUUUCu	| ||:|:|||||||	aguuuugaugAGGUGACCAAAGa	0.5589	4.164
MIMAT0000441	hsa-miR-9-5p	NM_133378	TTN	circRNA	chr2	178594147	178594168	-	0	0	NA	7mer-m8	aguAUGUCGAUCUAUUGGUUUCu	||| | :| ||||||||	cguUAC-UCAGGCAAACCAAAGc	0.8759	4.735
MIMAT0000441	hsa-miR-9-5p	NM_133378	TTN	circRNA	chr2	178601411	178601431	-	0	0	NA	7mer-m8	aguaUGUCGAUCUAUUGGUUUCu	| | ||| | :|||||||	uggaAAAGCCUG--GACCAAAGu	0.8144	5.113
MIMAT0000441	hsa-miR-9-5p	NM_133378	TTN	circRNA	chr2	178604016	178604038	-	0	0	NA	7mer-m8	aguaugucgaucUAUUGGUUUCu	||||||||||	agccgagcaccaAUAACCAAAGu	-0.2174	4.271
MIMAT0000441	hsa-miR-9-5p	NM_133378	TTN	circRNA	chr2	178604145	178604167	-	0	0	NA	7mer-m8	aguaugucgaucuauUGGUUUCu	| |||||||	aaaguuuuggcacgcACCAAAGg	-0.4963	2.986
MIMAT0000441	hsa-miR-9-5p	NM_133378	TTN	circRNA	chr2	178607562	178607585	-	5	0	AGO2	8mer	aguAUGUCGAUCUA-UUGGUUUCu	| |||| : || :|||||||	accUACAAAAGUAUGGACCAAAGa	1.1728	3.325
MIMAT0000441	hsa-miR-9-5p	NM_133378	TTN	circRNA	chr2	178609698	178609720	-	0	0	NA	7mer-m8	aguaugucgaucuaUUGGUUUCu	| ||||||||	cgggcuacuccuccAACCAAAGc	-0.1231	3.968
MIMAT0000441	hsa-miR-9-5p	NM_133378	TTN	circRNA	chr2	178640057	178640082	-	5	0	AGO2	7mer-m8	aguAUGUCGAUCU---AUUGGUUUCu	| |:|| ||: | ||||||||	cccUGCACCUGAACCGAAACCAAAGc	1.0286	2.499
MIMAT0000441	hsa-miR-9-5p	NM_133378	TTN	circRNA	chr2	178642258	178642277	-	2	0	AGO2	7mer-m8	agUAUGUCGAUCUAUUGGUUUCu	|:|| | ||: ||||||||	acGUAAACCUG---AACCAAAGg	1.0286	2.714
MIMAT0000441	hsa-miR-9-5p	NM_133378	TTN	circRNA	chr2	178681676	178681701	-	0	0	NA	7mer-m8	aguauGUCGA---UCUAUUGGUUUCu	| |||:| | | ||||||||	agaacCAGUUCCCACAAAACCAAAGg	0.8335	0.702
MIMAT0000441	hsa-miR-9-5p	NM_133378	TTN	circRNA	chr2	178732559	178732581	-	0	0	NA	8mer	agUAUGUCGAUCUAUUGGUUUCu	| :| |||| || |||||||	ggAAGCUGCUAUAUUACCAAAGa	1.3351	4.248
MIMAT0000441	hsa-miR-9-5p	NM_133378	TTN	circRNA	chr2	178775733	178775751	-	3	0	AGO2	8mer	aguAUGUCGAUCUAUUGGUUUCu	| | || ||:| |||||||	uucUCCA-CUGG---ACCAAAGa	0.8801	5.262
MIMAT0000441	hsa-miR-9-5p	NM_133378	TTN	circRNA	chr2	178775940	178775960	-	0	0	NA	8mer	agUAUGUCGAUCUAUUGGUUUCu	| | || || || ||||||||	ugACACCACU-GA-AACCAAAGa	1.177	2.784
MIMAT0000441	hsa-miR-9-5p	NM_014362	HIBCH	circRNA	chr2	190296866	190296889	-	3	0	AGO2	7mer-m8	agUA-UGUCGAUCUAU-UGGUUUCu	|||| ||| ||| | | |||||||	ucAUAACA-CUAAACAGACCAAAGu	1.7338	4.153
MIMAT0000441	hsa-miR-9-5p	NM_002156	HSPD1	circRNA	chr2	197489159	197489181	-	2	0	AGO1-4,AGO2	8mer	aguaugucgaucUAUUGGUUUCu	| | | :|:|||||||	ggagaggucauuGUGACCAAAGa	0.6278	5.483
MIMAT0000441	hsa-miR-9-5p	NM_199440	HSPD1	circRNA	chr2	197489159	197489181	-	2	0	AGO1-4,AGO2	8mer	aguaugucgaucUAUUGGUUUCu	| | | :|:|||||||	ggagaggucauuGUGACCAAAGa	0.6278	5.483
MIMAT0000441	hsa-miR-9-5p	NM_005759	ABI2	circRNA	chr2	203366888	203366914	+	7	0	AGO2	7mer-m8	agUAUGUC--GAUCU--AUUGGUUUCu	|| | || ||||| ||||||||	gcAGAGAGCCCUAGAAGAAACCAAAGc	1.4171	5.677
MIMAT0000441	hsa-miR-9-5p	NM_015040	PIKFYVE	circRNA	chr2	208346050	208346072	+	1	0	AGO2	8mer	aguAUGUCGAUCUAUUGGUUUCu	| | ||| ||| :|||||||	uacUUCAGAUAGCAGACCAAAGa	1.3118	2.668
MIMAT0000441	hsa-miR-9-5p	hsa_circ_0001096	hsa_circ_002114	circRNA	chr2	208346050	208346072	+	1	0	AGO2	8mer	aguAUGUCGAUCUAUUGGUUUCu	| | ||| ||| :|||||||	uacUUCAGAUAGCAGACCAAAGa	1.3118	2.668
MIMAT0000441	hsa-miR-9-5p	hsa_circ_0001097	hsa_circ_001734	circRNA	chr2	208346050	208346072	+	1	0	AGO2	8mer	aguAUGUCGAUCUAUUGGUUUCu	| | ||| ||| :|||||||	uacUUCAGAUAGCAGACCAAAGa	1.3118	2.668
MIMAT0000441	hsa-miR-9-5p	NM_002374	MAP2	circRNA	chr2	209653360	209653385	+	10	0	AGO2	8mer	aguaUGUCGAU--CUAU-UGGUUUCu	:|| ||| | | |||||||	caggGCACCUAUUCAAAUACCAAAGa	0.7455	2.98
MIMAT0000441	hsa-miR-9-5p	NM_021141	XRCC5	circRNA	chr2	216194923	216194943	+	2	2	AGO1	8mer	aguAUGUCGAUCUAUUGGUUUCu	||| || ||| |||||||	aauUAC-UCU-GAUCACCAAAGa	1.1421	2.872
MIMAT0000441	hsa-miR-9-5p	NM_022648	TNS1	circRNA	chr2	217802256	217802277	-	0	0	NA	7mer-m8	aguAUGUCGAUCUAUUGGUUUCu	| |::: || |:|:|||||||	ccuUGUGCCU-GGUGACCAAAGu	1.2598	-0.002
MIMAT0000441	hsa-miR-9-5p	NM_022648	TNS1	circRNA	chr2	217847588	217847608	-	1	0	AGO2	7mer-m8	aguauGUCGAUCUAUUGGUUUCu	| ||| | |||||||	agccuCUGCU--CUCACCAAAGg	0.4818	2.167
MIMAT0000441	hsa-miR-9-5p	NM_022648	TNS1	circRNA	chr2	217907224	217907250	-	0	0	NA	8mer	agUA-UGUCGA-UC-UAU-UGGUUUCu	||| || || || ||: |||||||	ccAUCACCACUGAGAAUGCACCAAAGa	1.3997	0.98
MIMAT0000441	hsa-miR-9-5p	NM_022648	TNS1	circRNA	chr2	217959722	217959744	-	0	0	NA	7mer-m8	aguaugUCGAUCUAUUGGUUUCu	| || || |||||||	aucagaACCUUGAAUACCAAAGg	0.5141	-0.085
MIMAT0000441	hsa-miR-9-5p	NM_022648	TNS1	circRNA	chr2	217961321	217961344	-	0	0	NA	7mer-m8	aguaugucgaUCUAU-UGGUUUCu	| ||| | |||||||	agaggguaacAGACAGACCAAAGu	0.3652	0.206
MIMAT0000441	hsa-miR-9-5p	NM_022648	TNS1	circRNA	chr2	217961375	217961398	-	0	0	NA	7mer-m8	aguAUGUCGAU-CUAUUGGUUUCu	|| :|: : | :|||||||	ggcUAAGGUGGUGCCGACCAAAGu	0.7688	-0.416
MIMAT0000441	hsa-miR-9-5p	NM_022648	TNS1	circRNA	chr2	217986787	217986808	-	0	0	NA	7mer-m8	agUAUGUCGAUCUAUUGGUUUCu	||||: ||| |:| |||||||	ucAUGGAGCACGGU-ACCAAAGc	1.5726	-0.113
MIMAT0000441	hsa-miR-9-5p	NM_004438	EPHA4	circRNA	chr2	221482477	221482502	-	5	0	AGO2	7mer-m8	aguaUGUCGA---UCUAUUGGUUUCu	|::||| ||| |||||||	cagaAUGGCUUGAAGACCACCAAAGu	0.8505	4.139
MIMAT0000441	hsa-miR-9-5p	NM_004457	ACSL3	circRNA	chr2	222916397	222916418	+	1	0	AGO2	8mer	aguaugUCGAUCUAUUGGUUUCu	| :|: ||| ||||||||	auguugGGUCAGA-AACCAAAGa	0.9449	3.499
MIMAT0000441	hsa-miR-9-5p	NM_004504	AGFG1	circRNA	chr2	227555143	227555165	+	6	0	AGO1-4,AGO2	7mer-m8	aguAUGUCGAUCUAUUGGUUUCu	| |:|| : | |||||||	ugcUGCAAUGCCUUUACCAAAGu	0.7508	3.136
MIMAT0000441	hsa-miR-9-5p	NM_004238	TRIP12	circRNA	chr2	229802397	229802419	-	4	0	AGO1-4,AGO2	7mer-m8	aguaugucGAUCUAUUGGUUUCu	| | || |||||||	uuuguugaCAAGUCCACCAAAGg	0.2761	5.55
MIMAT0000441	hsa-miR-9-5p	NM_004369	COL6A3	circRNA	chr2	237414149	237414175	-	2	0	AGO2	7mer-m8	aguAUGUCGA-UC--UA-UUGGUUUCu	|: |||| || | |||||||	guuUGGAGCUCAGUCUUCCACCAAAGg	0.9194	0.611
MIMAT0000441	hsa-miR-9-5p	NM_005336	HDLBP	circRNA	chr2	241256649	241256669	-	1	0	AGO1-4	8mer	agUAUGUCGAUCUAUUGGUUUCu	| |: ||:| |||||||	caAGAUCACUGG--CACCAAAGa	0.7391	5.971
MIMAT0000441	hsa-miR-9-5p	NM_003670	BHLHE40	circRNA	chr3	4983667	4983688	+	6	0	AGO1-4,AGO2	8mer	aguAUGUCGAUCUAUUGGUUUCu	|| | :|||| ||||||||	cuuUAAACUUAGA-AACCAAAGa	1.2598	5.268
MIMAT0000441	hsa-miR-9-5p	NM_001080517	SETD5	circRNA	chr3	9429220	9429243	+	0	0	NA	7mer-m8	agUAUGUCGA-UCUAUUGGUUUCu	|| |:| :| | | ||||||||	gcAAAUAAUUAAUAGAACCAAAGu	1.1665	1.021
MIMAT0000441	hsa-miR-9-5p	NM_001080517	SETD5	circRNA	chr3	9435870	9435892	+	1	0	AGO1-4	8mer	aguaugucgAUCUAUUGGUUUCu	| |: | |||||||	aaagggucgUGCAGCACCAAAGa	0.2502	4.25
MIMAT0000441	hsa-miR-9-5p	NM_001080517	SETD5	circRNA	chr3	9453803	9453825	+	1	0	AGO2	7mer-m8	aguauGUCGAUCUAU-UGGUUUCu	| |||| | || |||||||	gaacuCAGC-ACCUAUACCAAAGc	1.0817	3.746
MIMAT0000441	hsa-miR-9-5p	NM_001195470	SATB1	circRNA	chr3	18348906	18348928	-	2	0	AGO2	7mer-m8	agUAUGUCGAUCUAU-UGGUUUCu	:| || | :|||: |||||||	guGUUCA-CGGGAUGCACCAAAGu	1.1612	2.042
MIMAT0000441	hsa-miR-9-5p	NM_001199251	SGOL1	circRNA	chr3	20174756	20174781	-	1	0	AGO1-4	7mer-m8	aguaugUCGAU---CUAUUGGUUUCu	| ||:|| || |||||||	ggaccaAGUUAACUUAUCACCAAAGc	0.6797	0.58
MIMAT0000441	hsa-miR-9-5p	NM_006371	CRTAP	circRNA	chr3	33142437	33142465	+	2	0	AGO1,AGO1-4	8mer	aguauGUCGAUC------UAUUGGUUUCu	||||||| : ||||||||	gagacCAGCUAGCCCACAGCAACCAAAGa	0.6047	0.868
MIMAT0000441	hsa-miR-9-5p	NM_020839	WDR48	circRNA	chr3	39079750	39079771	+	2	0	AGO2	8mer	agUAUGUCGAUCUAUUGGUUUCu	| ||| || |||||||||	agAGACAUAUA-UUAACCAAAGa	1.0997	6.502
MIMAT0000441	hsa-miR-9-5p	hsa_circ_0001283	hsa_circ_000939	circRNA	chr3	39079750	39079771	+	2	0	AGO2	8mer	agUAUGUCGAUCUAUUGGUUUCu	| ||| || |||||||||	agAGACAUAUA-UUAACCAAAGa	1.0997	6.502
MIMAT0000441	hsa-miR-9-5p	hsa_circ_0001284	hsa_circ_001515	circRNA	chr3	39079750	39079771	+	2	0	AGO2	8mer	agUAUGUCGAUCUAUUGGUUUCu	| ||| || |||||||||	agAGACAUAUA-UUAACCAAAGa	1.0997	6.502
MIMAT0000441	hsa-miR-9-5p	NM_014159	SETD2	circRNA	chr3	47105679	47105701	-	0	0	NA	7mer-m8	aguaugucgaucuAUUGGUUUCu	|| | | |||||||	cgaucuccugaccUCACCAAAGc	0.3117	0.041
MIMAT0000441	hsa-miR-9-5p	NM_014159	SETD2	circRNA	chr3	47122267	47122289	-	2	0	AGO1-4	8mer	aguauguCGAUCUAUUGGUUUCu	| |||: | ||||||||	guuucuuGCUGCAAAACCAAAGa	0.8696	2.541
MIMAT0000441	hsa-miR-9-5p	NM_014159	SETD2	circRNA	chr3	47124233	47124255	-	0	0	NA	7mer-m8	aguaugucgaucuauUGGUUUCu	| | || |||||||	agaagaaucuuccccACCAAAGu	0.4899	3.285
MIMAT0000441	hsa-miR-9-5p	NM_003074	SMARCC1	circRNA	chr3	47635194	47635214	-	3	0	AGO1,AGO2	7mer-m8	aguauGUCGAUCUAUUGGUUUCu	| |||| :| | |||||||	ugccuCAGC-GGCU-ACCAAAGc	1.0064	4.688
MIMAT0000441	hsa-miR-9-5p	NM_002375	MAP4	circRNA	chr3	47853200	47853222	-	1	0	AGO2	7mer-m8	aguaugucgauCUAUUGGUUUCu	| | | |:|:|||||||	ugucaggggguGGUGACCAAAGg	0.7582	2.796
MIMAT0000441	hsa-miR-9-5p	NM_001664	RHOA	circRNA	chr3	49360297	49360317	-	11	0	AGO1-4,AGO2	8mer	agUAUGUCGAUCUAUUGGUUUCu	:| |||| | | :|||||||	guGUUCAGC-A-AAGACCAAAGa	1.1686	6.248
MIMAT0000441	hsa-miR-9-5p	NM_001640	APEH	circRNA	chr3	49676133	49676155	+	2	0	AGO1,AGO2	7mer-m8	aguaugucgaucuaUUGGUUUCu	| | || :|||||||	gaguccuucuuucaGACCAAAGc	0.5769	4.276
MIMAT0000441	hsa-miR-9-5p	NM_005778	RBM5	circRNA	chr3	50117251	50117273	+	1	0	AGO2	8mer	aguAUG-UCGAUCUAUUGGUUUCu	||| ||| | |||||||	aauUACGAGC-AACCCACCAAAGa	0.9321	6.268
MIMAT0000441	hsa-miR-9-5p	NM_005778	RBM5	circRNA	chr3	50118792	50118819	+	0	0	NA	7mer-m8	aguAUGUCGAUC-UAU----UGGUUUCu	| |::|| |:| ||: |||||||	ugcUGUAGGUGGUAUGUGACACCAAAGc	1.0286	2.071
MIMAT0000441	hsa-miR-9-5p	NM_018130	SHQ1	circRNA	chr3	72749759	72749781	-	3	0	AGO1-4	7mer-m8	aguaUGUCGAUCUAUUGGUUUCu	| | ||: | |||||||	uucaAAAGUAUUUUUACCAAAGu	0.632	0.456
MIMAT0000441	hsa-miR-9-5p	NM_000158	GBE1	circRNA	chr3	81648970	81648991	-	0	0	NA	8mer	aguaugucgaucuaUUGGUUUCu	|| | :|||||||	#NAME?	0.3595	3.145
MIMAT0000441	hsa-miR-9-5p	NM_000158	GBE1	circRNA	chr3	81670879	81670905	-	1	0	AGO1	7mer-m8	aguaugUCGAUCUAU----UGGUUUCu	||||: ||| |||||||	aaugggAGCUGUAUAUCCCACCAAAGc	0.7284	3.762
MIMAT0000441	hsa-miR-9-5p	NM_080927	DCBLD2	circRNA	chr3	98811194	98811215	-	2	0	AGO2	7mer-m8	aguaugucgaUCUAUUGGUUUCu	| | :|||||||||	guaacuccaaAUGUAACCAAAG-	0.2221	3.519
MIMAT0000441	hsa-miR-9-5p	NM_014415	ZBTB11	circRNA	chr3	101651283	101651304	-	2	0	AGO2	7mer-m8	aguAUGUCGAUCUAUUGGUUUCu	|||| || |:|||||||	aucUACA-CUUUCUGACCAAAGu	1.1293	5.148
MIMAT0000441	hsa-miR-9-5p	NM_014415	ZBTB11	circRNA	chr3	101654732	101654754	-	0	0	NA	7mer-m8	aguaugucgaucuaUUGGUUUCu	| ||||||||	cuucaagaaacaccAACCAAAGc	-0.1803	4.903
MIMAT0000441	hsa-miR-9-5p	NM_014415	ZBTB11	circRNA	chr3	101671348	101671361	-	0	0	NA	7mer-m8	aguaugucgaucuauUGGUUUCu	|||||||	#NAME?	-2.0435	5.761
MIMAT0000441	hsa-miR-9-5p	NM_001134456	FAM55C	circRNA	chr3	101801880	101801901	+	2	0	AGO2	8mer	agUAUGUCGAUCUAUUGGUUUCu	| :| | ||| | ||||||||	ugGUUCUGCUUCA-AACCAAAGa	1.1686	5.219
MIMAT0000441	hsa-miR-9-5p	NM_145037	FAM55C	circRNA	chr3	101801880	101801901	+	2	0	AGO2	8mer	agUAUGUCGAUCUAUUGGUUUCu	| :| | ||| | ||||||||	ugGUUCUGCUUCA-AACCAAAGa	1.1686	5.219
MIMAT0000441	hsa-miR-9-5p	TCONS_00006568	TCONS_00006568	circRNA	chr3	104769261	104769283	-	1	0	AGO1	7mer-m8	aguaugucGAUCUAUUGGUUUCu	||: :| |||||||	augcuucuCUGUGUUACCAAAGc	0.2401	0.518
MIMAT0000441	hsa-miR-9-5p	TCONS_00006568	TCONS_00006568	circRNA	chr3	104770563	104770589	-	0	0	NA	7mer-m8	aguAUGUCGAUCUA-U---UGGUUUCu	| |:||| ||:| | |||||||	ugcUGCAGAAAGGUCACUUACCAAAGc	1.0997	0.607
MIMAT0000441	hsa-miR-9-5p	TCONS_00006568	TCONS_00006568	circRNA	chr3	104780655	104780678	-	0	0	NA	8mer	aguAUGUCGAUC-UAUUGGUUUCu	|: | :||| ||||||||	auuUGAAAUUAGUCAAACCAAAGa	0.9194	0.572
MIMAT0000441	hsa-miR-9-5p	TCONS_00006568	TCONS_00006568	circRNA	chr3	104791508	104791529	-	0	0	NA	7mer-m8	aguAUGUCGAUCUAUUGGUUUCu	|| | | | :| |||||||	guuUAAAUCCAUGU-ACCAAAGc	0.8123	1.28
MIMAT0000441	hsa-miR-9-5p	TCONS_00006568	TCONS_00006568	circRNA	chr3	104801928	104801951	-	0	0	NA	7mer-m8	aguAUGUCGAUCUA-UUGGUUUCu	| || :||| | |||||||	uguUAAGGCUCUUUCCACCAAAGg	0.9809	0.161
MIMAT0000441	hsa-miR-9-5p	TCONS_00006568	TCONS_00006568	circRNA	chr3	104821526	104821549	-	0	0	NA	7mer-m8	agUAUGUCGA-UCUAUUGGUUUCu	||:| :| | | |||||||	gaAUGCUUUUGACAGCACCAAAGu	0.8696	-0.022
MIMAT0000441	hsa-miR-9-5p	NM_001009899	KIAA2018	circRNA	chr3	113655676	113655697	-	0	0	NA	7mer-m8	aguaugucGAUCUAUUGGUUUCu	|| ||:|| ||||||||	gaaucguuCUGGA-AACCAAAGg	0.9533	3.618
MIMAT0000441	hsa-miR-9-5p	NM_001009899	KIAA2018	circRNA	chr3	113656228	113656248	-	0	0	NA	7mer-m8	agUAUGUCGAUCUAUUGGUUUCu	| |:| || | | |||||||	gaAAAUA-CUUG-UCACCAAAGu	0.9311	4.24
MIMAT0000441	hsa-miR-9-5p	NM_001009899	KIAA2018	circRNA	chr3	113657058	113657080	-	1	0	AGO2	7mer-m8	aguaugucgaucUAUUGGUUUCu	||| | | ||||||||	ucagcuuuccuuACAACCAAAGc	0.6854	2.715
MIMAT0000441	hsa-miR-9-5p	NM_022135	POPDC2	circRNA	chr3	119648592	119648614	-	2	0	AGO2	8mer	aguaugucgaucuAUUGGUUUCu	| |:|||||||	cuccaucuucuucUGACCAAAGa	-0.0064	3.477
MIMAT0000441	hsa-miR-9-5p	NM_001099678	LRRC58	circRNA	chr3	120325788	120325811	-	5	0	AGO1,AGO2	8mer	agUAUGUCGAUC-UAUUGGUUUCu	|| :| ||:| : |||||||	aaAUUUAUCUGGUGCCACCAAAGa	1.0105	0.44
MIMAT0000441	hsa-miR-9-5p	NM_004487	GOLGB1	circRNA	chr3	121663754	121663776	-	1	0	AGO1-4	7mer-m8	aguaugucgaucuAUUGGUUUCu	| | | |||||||	caagucuuuccuuUCACCAAAGg	0.0737	0.433
MIMAT0000441	hsa-miR-9-5p	NM_004487	GOLGB1	circRNA	chr3	121667523	121667544	-	1	0	AGO2	8mer	aguaugUCGAUCUAUUGGUUUCu	| || || :|||||||	ggaagaAGAACGA-GACCAAAGa	0.65	1.94
MIMAT0000441	hsa-miR-9-5p	NM_004487	GOLGB1	circRNA	chr3	121677288	121677309	-	0	0	NA	8mer	aguaUGUCGAUCUAUUGGUUUCu	|| | || |: | |||||||	ucucAAAG-UGCAAUACCAAAGa	1.0105	1.397
MIMAT0000441	hsa-miR-9-5p	NM_004487	GOLGB1	circRNA	chr3	121691175	121691196	-	0	0	NA	8mer	aguAUGUCGAUCUAUUGGUUUCu	||| | |:| |||||||	aauUAC-UCAUGGUCACCAAAGa	0.8579	2.345
MIMAT0000441	hsa-miR-9-5p	NM_004487	GOLGB1	circRNA	chr3	121694326	121694350	-	0	0	NA	8mer	agUAUGUCGAUC--UAUUGGUUUCu	| | | :|:| ||||||||||	aaAAAGAUUUGGAAAUAACCAAAGa	1.0255	1.741
MIMAT0000441	hsa-miR-9-5p	NM_020733	HEG1	circRNA	chr3	124966295	124966317	-	1	0	AGO2	7mer-m8	aguaugucGAUCUAUUGGUUUCu	| | ||| : ||||||||	agaaaaccCUAUGAAACCAAAGg	0.9014	0.437
MIMAT0000441	hsa-miR-9-5p	NM_020733	HEG1	circRNA	chr3	125013156	125013176	-	0	0	NA	7mer-m8	aguaUGUCGAUCUAUUGGUUUCu	| |||| || |||||||	gcccACAG--AGUCCACCAAAGc	0.9947	-0.034
MIMAT0000441	hsa-miR-9-5p	NM_020733	HEG1	circRNA	chr3	125013888	125013911	-	1	0	AGO1-4	7mer-m8	aguauGUCGAU-CUAUUGGUUUCu	| || ||| | |||||||	ccuguCAUCUACUUUCACCAAAGg	0.8939	1.432
MIMAT0000441	hsa-miR-9-5p	hsa_circ_0001339	hsa_circ_001859	circRNA	chr3	129171091	129171115	-	3	0	AGO2	7mer-m8	agUAUGUCGAUCU-AU-UGGUUUCu	||| || ||| |: |||||||	acAUUCAAAAAGACUGCACCAAAGu	1.2725	5.373
MIMAT0000441	hsa-miR-9-5p	NM_001104647	SLC25A36	circRNA	chr3	140978217	140978238	+	1	0	AGO2	7mer-m8	agUAUGUCGAUCUAUUGGUUUCu	|| :| :|:|| :|||||||	caAUCUAUUUGGA-GACCAAAGg	1.141	1.916
MIMAT0000441	hsa-miR-9-5p	NM_001172312	PLS1	circRNA	chr3	142711931	142711951	+	1	0	AGO2	8mer	agUAUGUCGAUCUAUUGGUUUCu	||:|| | | || ||||||||	ucGUAGAAGU-GA-AACCAAAGa	1.264	5.944
MIMAT0000441	hsa-miR-9-5p	NM_021105	PLSCR1	circRNA	chr3	146521633	146521656	-	1	0	AGO2	7mer-m8	aguaUGUCGAUCUA-UUGGUUUCu	:|| | | :| |||||||	cuugGCACCCAUGUCUACCAAAGu	0.6818	2.69
MIMAT0000441	hsa-miR-9-5p	NM_021105	PLSCR1	circRNA	chr3	146528524	146528546	-	0	0	NA	7mer-m8	agUAUGUCGAUCUAUUGGUUUCu	|| |:: || | |||||||	gcAAAUGAAUAAUUCACCAAAGu	1.0105	0.443
MIMAT0000441	hsa-miR-9-5p	NM_016094	COMMD2	circRNA	chr3	149741630	149741653	-	4	0	AGO1-4,AGO2	7mer-m8	agUAUGUCGA-UCUAUUGGUUUCu	||: || | | | |||||||	aaAUGGAGAUCACAACACCAAAGu	0.9671	1.153
MIMAT0000441	hsa-miR-9-5p	NM_207293	MBNL1	circRNA	chr3	152447634	152447656	+	3	1	AGO2	8mer	aguaugucgaucUAUUGGUUUCu	| | || |||||||	uguacuucccccAUUACCAAAGa	0.2263	5.524
MIMAT0000441	hsa-miR-9-5p	NM_207293	MBNL1	circRNA	chr3	152463144	152463165	+	1	0	AGO1	7mer-m8	aguaugucGAUCUAUUGGUUUCu	| | :| || ||||||||	uuuuuuuuUUUGA-AACCAAAGc	0.7508	2.244
MIMAT0000441	hsa-miR-9-5p	NM_022763	FNDC3B	circRNA	chr3	172137475	172137497	+	0	0	NA	8mer	aguaugucgaucuauUGGUUUCu	| |||||||	gugagacccaucucuACCAAAGa	-0.3177	0.157
MIMAT0000441	hsa-miR-9-5p	NM_022763	FNDC3B	circRNA	chr3	172157253	172157278	+	0	0	NA	7mer-m8	agUAUGU-CGAUCUAU--UGGUUUCu	|||: | | ||||: |||||||	acAUGAACCCAAGAUGGUACCAAAGc	1.3733	0.15
MIMAT0000441	hsa-miR-9-5p	NM_022763	FNDC3B	circRNA	chr3	172169251	172169272	+	0	0	NA	7mer-m8	agUAUGUCGAUCUAUUGGUUUCu	||||| | || |||||||	gcAUAC-UCGAGCCCACCAAAGg	1.3301	0.048
MIMAT0000441	hsa-miR-9-5p	NM_022763	FNDC3B	circRNA	chr3	172174139	172174161	+	0	0	NA	8mer	aguaugucGAUCUAUUGGUUUCu	| || | |||||||	cucucauuCUCUUUUACCAAAGa	0.3648	0.211
MIMAT0000441	hsa-miR-9-5p	NM_022763	FNDC3B	circRNA	chr3	172343069	172343092	+	1	0	AGO2	7mer-m8	aguaugucGAUCUAU-UGGUUUCu	| :|:|:|| |||||||	cgaggguuUUGGGUAGACCAAAGc	0.697	3.903
MIMAT0000441	hsa-miR-9-5p	NM_022763	FNDC3B	circRNA	chr3	172399095	172399117	+	2	0	AGO2	7mer-m8	agUA-UGUCGAUCUAUUGGUUUCu	| || |:| : || |||||||	uuAUAAUAUUCCCAU-ACCAAAGu	0.9787	5.126
MIMAT0000441	hsa-miR-9-5p	NM_004068	AP2M1	circRNA	chr3	184183867	184183889	+	3	0	AGO1,AGO2	7mer-m8	aguaugUCGAUCUAUUGGUUUCu	| ||:| :|:|||||||	gcucugAGUUCUGUGACCAAAGc	0.8557	2.156
MIMAT0000441	hsa-miR-9-5p	NM_004593	TRA2B	circRNA	chr3	185916807	185916829	-	3	0	AGO1,AGO2	7mer-m8	aguaugucGAUCUAUUGGUUUCu	||| :| | | |||||||	ucagguccUUUGCUUACCAAAGg	0.8222	2.802
MIMAT0000441	hsa-miR-9-5p	NM_004593	TRA2B	circRNA	chr3	185930049	185930071	-	0	0	NA	7mer-m8	aguaugucgaucuAUUGGUUUCu	| | | |:|||||||	uuguuuucccccuUGACCAAAGc	0.4974	-0.56
MIMAT0000441	hsa-miR-9-5p	NM_130837	OPA1	circRNA	chr3	193642814	193642838	+	0	0	NA	8mer	aguaugUCGAUCU--AUUGGUUUCu	||:| || | |||||||	cucgggAGUUUGAUCUUACCAAAGa	0.5216	5.49
MIMAT0000441	hsa-miR-9-5p	NM_130837	OPA1	circRNA	chr3	193644046	193644068	+	3	0	AGO2	7mer-m8	aguaugucgaucuAUUGGUUUCu	| | |:|||||||	accauauucguuuUGACCAAAGu	0.2682	6.214
MIMAT0000441	hsa-miR-9-5p	NM_130837	OPA1	circRNA	chr3	193664956	193664978	+	0	0	NA	7mer-m8	aguaugucgaucuauUGGUUUCu	| |||||||	gagguuuuuauuacuACCAAAGg	-0.6195	5.866
MIMAT0000441	hsa-miR-9-5p	NM_005524	HES1	circRNA	chr3	194136446	194136468	+	1	0	AGO2	8mer	aguaUGUCGAUCUA-UUGGUUUCu	||| | :||| ||||||||	cacgACA-CCGGAUAAACCAAAGa	1.106	4.527
MIMAT0000441	hsa-miR-9-5p	NM_012287	ACAP2	circRNA	chr3	195291759	195291783	-	4	0	AGO2	8mer	agUAUGUCGAU--CUAUUGGUUUCu	||: |||| | ||||||||	gaAUGGUGCUAAUGUCAACCAAAGa	1.1071	4.421
MIMAT0000441	hsa-miR-9-5p	NM_002577	PAK2	circRNA	chr3	196829220	196829241	+	2	0	AGO2	7mer-m8	aguaugucGAUCUAUUGGUUUCu	| | ||||: ||||||||	gcuuggcuCUAGG-AACCAAAGu	1.0498	1.145
MIMAT0000441	hsa-miR-9-5p	NM_152699	SENP5	circRNA	chr3	196903558	196903579	+	0	0	NA	7mer-m8	agUAUGUCGAUCUAUUGGUUUCu	| |||||| |:|||||||||	auAGACAGCU-GGUAACCAAAGg	1.75	5.64
MIMAT0000441	hsa-miR-9-5p	NM_152699	SENP5	circRNA	chr3	196932755	196932779	+	1	1	AGO2	7mer-m8	agUAUGUCGAU-CUAU-UGGUUUCu	| :|: :| |: |:|| |||||||	uuGUGGGGGUGUGGUAUACCAAAGu	1.2099	-0.283
MIMAT0000441	hsa-miR-9-5p	NM_000996	RPL35A	circRNA	chr3	197951191	197951213	+	9	0	AGO2	7mer-m8	aguaugucGAUCUAUUGGUUUCu	|| : ||||||||	agcgggguCUCCGGAACCAAAGg	0.1351	5.53
MIMAT0000441	hsa-miR-9-5p	NM_001017405	MAEA	circRNA	chr4	1339104	1339126	+	2	0	AGO1,AGO2	8mer	aguauguCGAUCUAUUGGUUUCu	|| || ||||||||	gucguguGCCCGAGAACCAAAGa	0.4246	6.274
MIMAT0000441	hsa-miR-9-5p	NM_001017405	MAEA	circRNA	chr4	1339265	1339286	+	0	0	NA	8mer	aguAUGUCGAUCUAUUGGUUUCu	| |:: || | :|||||||	uucUGUUUCUUG-CGACCAAAGa	0.8876	3.647
MIMAT0000441	hsa-miR-9-5p	NM_001185009	RNF4	circRNA	chr4	2490466	2490488	+	2	0	AGO2	8mer	aguaUGUCGAUCUAUUGGUUUCu	| | || | : |||||||	uaggAAAGGAAAGGCACCAAAGa	0.7073	0.225
MIMAT0000441	hsa-miR-9-5p	NM_002938	RNF4	circRNA	chr4	2490466	2490488	+	2	0	AGO2	8mer	aguaUGUCGAUCUAUUGGUUUCu	| | || | : |||||||	uaggAAAGGAAAGGCACCAAAGa	0.7073	0.225
MIMAT0000441	hsa-miR-9-5p	NM_033296	MRFAP1	circRNA	chr4	6642294	6642315	+	2	0	AGO2	7mer-m8	aguAUGUCGAUCUAUUGGUUUCu	| | |: || :|||||||	aauUUCUGUGUGA-GACCAAAGg	0.7508	2.046
MIMAT0000441	hsa-miR-9-5p	NM_148894	BOD1L	circRNA	chr4	13602406	13602429	-	0	0	NA	7mer-m8	aguaugucgaucuAU-UGGUUUCu	|| | || |||||||	gcacccucuguuuUACACCAAAGg	0.3376	0.189
MIMAT0000441	hsa-miR-9-5p	NM_148894	BOD1L	circRNA	chr4	13602692	13602714	-	0	0	NA	8mer	aguaugucgaUCUAUUGGUUUCu	| | | || |||||||	gaaaaugagaAUAUUACCAAAGa	0.5231	0.143
MIMAT0000441	hsa-miR-9-5p	NM_148894	BOD1L	circRNA	chr4	13602913	13602935	-	1	0	AGO2	7mer-m8	aguaugucGAUCUAUUGGUUUCu	| || |||||||||	acucugcuCUCCCUAACCAAAGu	0.4781	0.103
MIMAT0000441	hsa-miR-9-5p	NM_145290	GPR125	circRNA	chr4	22413760	22413782	-	1	0	AGO1-4	7mer-m8	aguaugucgaucuAUUGGUUUCu	|| | | | | |||||||	uccuucccuuuucUCACCAAAGc	0.719	2.788
MIMAT0000441	hsa-miR-9-5p	NM_001100399	PDS5A	circRNA	chr4	39848892	39848916	-	1	0	AGO1	7mer-m8	agUAUGU--CGAUCU-AUUGGUUUCu	| :|:|| || ||| | |||||||	uuGUGCAAUGC-AGAUUCACCAAAGg	1.3096	4.56
MIMAT0000441	hsa-miR-9-5p	NM_001244766	MOB1B	circRNA	chr4	70958886	70958908	+	0	0	NA	8mer	aguAUGUCGAUCUAUUGGUUUCu	| || | || ||||||||	uucUAAAACUUUUAAACCAAAGa	0.9671	5.788
MIMAT0000441	hsa-miR-9-5p	NM_001244766	MOB1B	circRNA	chr4	70975195	70975217	+	1	0	AGO2	7mer-m8	aguaugucgaucuauUGGUUUCu	| || |||||||	uauuaagugcucugcACCAAAGu	-0.0255	5.664
MIMAT0000441	hsa-miR-9-5p	NM_000477	ALB	circRNA	chr4	73412056	73412076	+	26	0	AGO1-4,AGO2	7mer-m8	aguaUGUCGAUCUAUUGGUUUCu	|||| | | |||||||	agugACAG--AUCUUACCAAAGu	0.7349	0.318
MIMAT0000441	hsa-miR-9-5p	NM_020859	SHROOM3	circRNA	chr4	76435282	76435303	+	0	0	NA	8mer	agUAUGUCGAUCUAU-UGGUUUCu	|||| || ||: | | |||||||	ucAU-CA-CUGAAAAUACCAAAGa	1.4761	0.86
MIMAT0000441	hsa-miR-9-5p	NM_020859	SHROOM3	circRNA	chr4	76730903	76730924	+	0	0	NA	7mer-m8	aguaugucGAUCUAUUGGUUUCu	| || |: |||||||	cggcccucCUUGG-CACCAAAGc	0.4362	2.956
MIMAT0000441	hsa-miR-9-5p	NM_020859	SHROOM3	circRNA	chr4	76780705	76780725	+	1	0	AGO1-4	7mer-m8	aguAUGUCGAUCUAUUGGUUUCu	|:|| ||| ||||||||	cuuUGCA--UAGUCAACCAAAGc	0.9629	0.158
MIMAT0000441	hsa-miR-9-5p	NM_017593	BMP2K	circRNA	chr4	78865590	78865615	+	1	0	AGO1-4	7mer-m8	aguAUGUCGAUCUAU---UGGUUUCu	|:|| | ||| | |||||||	aauUGCACCAAGACAAAGACCAAAGg	0.9554	5.335
MIMAT0000441	hsa-miR-9-5p	NM_198892	BMP2K	circRNA	chr4	78865590	78865615	+	1	0	AGO1-4	7mer-m8	aguAUGUCGAUCUAU---UGGUUUCu	|:|| | ||| | |||||||	aauUGCACCAAGACAAAGACCAAAGg	0.9554	5.335
MIMAT0000441	hsa-miR-9-5p	NM_014991	WDFY3	circRNA	chr4	84693005	84693027	-	0	0	NA	7mer-m8	agUAUGUCGAUCUA-UUGGUUUCu	| | | | || || |||||||	uaAAAAACCU-CAUCCACCAAAGc	0.9851	5.731
MIMAT0000441	hsa-miR-9-5p	NM_014991	WDFY3	circRNA	chr4	84794539	84794561	-	1	0	AGO1	8mer	aguaugucgaucuauUGGUUUCu	|| | |||||||	ucucugauuguuuccACCAAAGa	0.0731	5.169
MIMAT0000441	hsa-miR-9-5p	NM_014991	WDFY3	circRNA	chr4	84869913	84869936	-	0	0	NA	7mer-m8	agUAUGUCGAUC-UAUUGGUUUCu	|| | :||| | |||||||	aaAUCCUAUUAGUUUUACCAAAGu	1.0127	0.393
MIMAT0000441	hsa-miR-9-5p	NM_080685	PTPN13	circRNA	chr4	86734324	86734348	+	0	0	NA	7mer-m8	aguaugUCGAUCU--AUUGGUUUCu	| :|| | |||||||||	auccugACUUAAAAUUAACCAAAGu	0.5216	4.944
MIMAT0000441	hsa-miR-9-5p	NM_080685	PTPN13	circRNA	chr4	86734357	86734380	+	0	1	NA	8mer	aguaUGUCGAUC-UAUUGGUUUCu	|::| || | ||||||||	agggAUGGAAAGAAGAACCAAAGa	0.8123	5.808
MIMAT0000441	hsa-miR-9-5p	NM_080685	PTPN13	circRNA	chr4	86734371	86734393	+	0	1	NA	7mer-m8	aguaugucgaUCUAUUGGUUUCu	| | | | :|||||||	gaaccaaagaAAAAGACCAAAGc	0.491	4.172
MIMAT0000441	hsa-miR-9-5p	NM_080685	PTPN13	circRNA	chr4	86763058	86763079	+	2	0	AGO1-4	7mer-m8	aguaUGUCGAUCUAUUGGUUUCu	| || | ||| |||||||||	uuucACUGAUAG-UAACCAAAGc	1.2163	0.674
MIMAT0000441	hsa-miR-9-5p	NM_080685	PTPN13	circRNA	chr4	86774417	86774440	+	0	0	NA	7mer-m8	aguaugucGAUCU-AUUGGUUUCu	| :|| | |||||||||	ccuggguuUUACAGUAACCAAAGg	0.6085	5.385
MIMAT0000441	hsa-miR-9-5p	NM_080685	PTPN13	circRNA	chr4	86780441	86780467	+	0	0	NA	7mer-m8	aguAUGUCGA----UCUAUUGGUUUCu	| | ||||| || ||||||||	uguUUCAGCUCCAAAGUCAACCAAAGg	1.082	0.527
MIMAT0000441	hsa-miR-9-5p	NM_001031723	DNAJB14	circRNA	chr4	99930471	99930490	-	4	0	AGO2	8mer	agUAUGUCGAUCUAUUGGUUUCu	| | :||| || |||||||	ggAAAAGGCU--AU-ACCAAAGa	0.9512	3.049
MIMAT0000441	hsa-miR-9-5p	NM_001127208	TET2	circRNA	chr4	105175037	105175056	+	0	0	NA	8mer	agUAUGUCGAUCUAUUGGUUUCu	:|||||:| | |||||||	ggGUACAGUU---UCACCAAAGa	1.133	-0.18
MIMAT0000441	hsa-miR-9-5p	NM_001127208	TET2	circRNA	chr4	105175372	105175393	+	0	0	NA	8mer	aguAUGUCGAUCUAUUGGUUUCu	| :|| | | ||||||||	aauUUUAG-GAAAGAACCAAAGa	0.8123	0.215
MIMAT0000441	hsa-miR-9-5p	NM_001127208	TET2	circRNA	chr4	105177472	105177494	+	0	0	NA	8mer	aguaUGUCGAUCUAUUGGUUUCu	|||| | | |||||||	cugaACAGACAACUCACCAAAGa	0.8399	0.072
MIMAT0000441	hsa-miR-9-5p	NM_001127208	TET2	circRNA	chr4	105182083	105182103	+	0	0	NA	7mer-m8	aguAUGUCGAUCUAUUGGUUUCu	| | ::||| | ||||||||	uucUCUGGCU--ACAACCAAAGu	1.0637	0.289
MIMAT0000441	hsa-miR-9-5p	NM_001127208	TET2	circRNA	chr4	105235242	105235265	+	0	0	NA	7mer-m8	aguaUGUCGAU-CUAUUGGUUUCu	|| ||| ||||||||	caccACCACUACCCCAACCAAAGu	0.72	1.025
MIMAT0000441	hsa-miR-9-5p	NM_001127208	TET2	circRNA	chr4	105276716	105276742	+	1	0	AGO1-4	7mer-m8	agUA-UGUCGAUC---UAUUGGUUUCu	|| :|| |||| | :|||||||	agAUGGCAUCUAGGAAAAGACCAAAGc	1.141	2.635
MIMAT0000441	hsa-miR-9-5p	NM_001163435	TBCK	circRNA	chr4	106116234	106116257	-	1	0	AGO2	7mer-m8	agUAUGUC-GAUCUAUUGGUUUCu	| | || | || ||||||||	aaACAAAGUCCAGUAAACCAAAGc	1.0105	3.72
MIMAT0000441	hsa-miR-9-5p	NM_024090	ELOVL6	circRNA	chr4	110050666	110050690	-	2	0	AGO1-4,AGO2	7mer-m8	aguaugUCGAUC--UAUUGGUUUCu	| ||:| | | ||||||||	cuagugAGUUUGCCAAAACCAAAGg	0.7582	0.367
MIMAT0000441	hsa-miR-9-5p	NM_001127493	ANK2	circRNA	chr4	113237048	113237069	+	2	0	AGO2	7mer-m8	aguAUGUCGAUCUAUUGGUUUCu	|| |: || || |||||||	ucuUGGAGAAUGA-CACCAAAGg	1.0147	5.23
MIMAT0000441	hsa-miR-9-5p	NM_001148	ANK2	circRNA	chr4	113237048	113237069	+	2	0	AGO2	7mer-m8	aguAUGUCGAUCUAUUGGUUUCu	|| |: || || |||||||	ucuUGGAGAAUGA-CACCAAAGg	1.0147	5.23
MIMAT0000441	hsa-miR-9-5p	NM_015312	KIAA1109	circRNA	chr4	122239732	122239754	+	0	0	NA	7mer-m8	agUAUGUCGAUCU-AUUGGUUUCu	||::| ||||| | |||||||	gaAUGUA-CUAGACUCACCAAAGc	1.5475	4.775
MIMAT0000441	hsa-miR-9-5p	NM_015312	KIAA1109	circRNA	chr4	122246277	122246298	+	0	0	NA	7mer-m8	aguAUGUCGAUC-UAUUGGUUUCu	|| |:||| || |||||||	gacUAAUGUUAGCAU-ACCAAAG-	1.0169	5.061
MIMAT0000441	hsa-miR-9-5p	NM_015312	KIAA1109	circRNA	chr4	122304874	122304895	+	3	0	AGO1-4	7mer-m8	aguauGUCGAUCUAUUGGUUUCu	| |: || | ||||||||	cuaacCGACUUCA-AACCAAAGc	0.8081	5.379
MIMAT0000441	hsa-miR-9-5p	NM_021871	FGA	circRNA	chr4	154585987	154586009	-	1	0	AGO1-4	8mer	aguaUGUCGAUCUAUUGGUUUCu	||| | :| |||||||	ggucACAAAGAAGUUACCAAAGa	0.6957	1.096
MIMAT0000441	hsa-miR-9-5p	NM_001039580	MAP9	circRNA	chr4	155373306	155373328	-	2	0	AGO2	8mer	agUAUGUCGAUCUAUUGGUUUCu	||| ||:|: | ||||||||||	ucAAACGGUAACAUAACCAAAGa	1.614	0.227
MIMAT0000441	hsa-miR-9-5p	NM_005038	PPID	circRNA	chr4	158710817	158710837	-	4	0	AGO2	7mer-m8	aguauGUCGAUCUAUUGGUUUCu	| || | | || |||||||	agaccCAUC-AAAU-ACCAAAGc	0.8621	3.925
MIMAT0000441	hsa-miR-9-5p	NM_007246	KLHL2	circRNA	chr4	165305620	165305641	+	2	0	AGO2	7mer-m8	aguaugUCGAUCUAUUGGUUUCu	:|| | | |||||||	guugggGGCCA-AGCACCAAAGg	0.3912	6.428
MIMAT0000441	hsa-miR-9-5p	NM_005885	2025-03-06	circRNA	chr5	10434255	10434276	+	1	0	AGO2	7mer-m8	agUAUGUCGAUCUAUUGGUUUCu	| || : | || | |||||||	uuAUUUUG-UAUAACACCAAAGc	1.0286	3.325
MIMAT0000441	hsa-miR-9-5p	NM_005885	2025-03-06	circRNA	chr5	10434938	10434960	+	1	0	AGO1-4	7mer-m8	aguaugucgaucUAUUGGUUUCu	| | | ||||||||||	uuguuuucccucAUAACCAAAGc	0.6713	0.722
MIMAT0000441	hsa-miR-9-5p	NM_004394	DAP	circRNA	chr5	10748214	10748234	-	1	2	AGO1	8mer	agUAUGUCGAUCUAUUGGUUUCu	||||||| ||| |||||||	acAUACAG-GAGA-CACCAAAGa	1.8803	1.784
MIMAT0000441	hsa-miR-9-5p	NM_007118	TRIO	circRNA	chr5	14235110	14235132	+	0	0	NA	7mer-m8	aguAUGUCGAUCUAUUGGUUUCu	|::|| | ||||||||	aucUGUAGAAAACAAACCAAAGu	0.8123	0.266
MIMAT0000441	hsa-miR-9-5p	NM_007118	TRIO	circRNA	chr5	14290727	14290750	+	0	0	NA	7mer-m8	aguAUGUCGAUC-UAUUGGUUUCu	| :|| :| | |||||||	cucUUUAGAAGGCCUUACCAAAGu	0.7073	5.154
MIMAT0000441	hsa-miR-9-5p	NM_007118	TRIO	circRNA	chr5	14479285	14479309	+	1	0	AGO1	7mer-m8	aguAUGUC-GAUCUA-UUGGUUUCu	| ||: | | | || ||||||||	gcuUAUUGUCAAAAUAAACCAAAGu	1.159	6.574
MIMAT0000441	hsa-miR-9-5p	NM_033414	ZNF622	circRNA	chr5	16463547	16463570	-	1	2	AGO2	8mer	agUAUGUCGA-UCUAUUGGUUUCu	||:::||| | ||:|||||||	gaAUGUGGCUCACAUGACCAAAGa	1.4719	4.587
MIMAT0000441	hsa-miR-9-5p	NM_022130	GOLPH3	circRNA	chr5	32125792	32125814	-	3	0	AGO1-4,AGO2	7mer-m8	aguaugucgaucuAUUGGUUUCu	| | | | |||||||	aaaggccuucaacUCACCAAAGg	0.3744	3.371
MIMAT0000441	hsa-miR-9-5p	NM_004172	SLC1A3	circRNA	chr5	36608330	36608350	+	5	0	AGO2	8mer	aguaugucGAUCUAUUGGUUUCu	| ||| || |||||||	uguguuuuCUA-AU-ACCAAAGa	0.5497	0.83
MIMAT0000441	hsa-miR-9-5p	NM_000436	OXCT1	circRNA	chr5	41762139	41762161	-	3	0	AGO2	7mer-m8	agUAUGUCGAUCUAUUGGUUUCu	:| |||: || ||||||||	guGUCCAGUGCGAAAACCAAAGu	1.1866	4.73
MIMAT0000441	hsa-miR-9-5p	NM_001008397	GPX8	circRNA	chr5	55165550	55165573	+	2	0	AGO1-4	7mer-m8	agUAUGUCGAUCUA-UUGGUUUCu	:||:| || | :|||||||	cuGUAUACGUAUUUGGACCAAAGu	0.9745	0.165
MIMAT0000441	hsa-miR-9-5p	NM_005921	MAP3K1	circRNA	chr5	56882038	56882060	+	0	0	NA	7mer-m8	aguaUGUCGAUCU-AUUGGUUUCu	||| | ||| ||||||||	aacaACAAC-AGAGCAACCAAAGc	1.0191	3.056
MIMAT0000441	hsa-miR-9-5p	NM_005921	MAP3K1	circRNA	chr5	56883535	56883558	+	1	0	AGO2	7mer-m8	aguAUGUCGAUCUAU-UGGUUUCu	| :| | :|| | |||||||	gacUCUACCAGGACAUACCAAAGc	0.8557	4.977
MIMAT0000441	hsa-miR-9-5p	NM_197941	ADAMTS6	circRNA	chr5	65150605	65150626	-	0	0	NA	8mer	aguaUGUCGAUCUAUUGGUUUCu	| :| || ||||||||||	ggcaAGGGAUA-AUAACCAAAGa	0.8992	1.868
MIMAT0000441	hsa-miR-9-5p	NM_197941	ADAMTS6	circRNA	chr5	65150984	65151004	-	1	0	AGO1	7mer-m8	agUAUGUCGAUCUAUUGGUUUCu	:||::| || | :|||||||	ggGUAUGG-UACA-GACCAAAGg	1.1155	0.705
MIMAT0000441	hsa-miR-9-5p	NM_197941	ADAMTS6	circRNA	chr5	65296649	65296670	-	0	0	NA	7mer-m8	agUAUGUCGAUCUAUUGGUUUCu	||: ||| ||||:|||||||	agAUG-AGCAAGAUGACCAAAGc	1.422	0.222
MIMAT0000441	hsa-miR-9-5p	NM_197941	ADAMTS6	circRNA	chr5	65451537	65451559	-	0	0	NA	7mer-m8	aguaugucgaucuauUGGUUUCu	|| |||||||	aauccauucucucccACCAAAGu	-0.0642	5.035
MIMAT0000441	hsa-miR-9-5p	NM_005909	MAP1B	circRNA	chr5	72195993	72196015	+	11	0	AGO1,AGO1-4,AGO2	7mer-m8	aguaUGUCGAUCUAUUGGUUUCu	| || | :| |||||||	aaggAGAGAGAAGUCACCAAAGg	0.6638	2.273
MIMAT0000441	hsa-miR-9-5p	NM_005909	MAP1B	circRNA	chr5	72206128	72206148	+	8	0	AGO1,AGO1-4,AGO2	7mer-m8	aguAUGUCGAUCUAUUGGUUUCu	|: ||| | || |||||||	aacUGAAGC-AAAU-ACCAAAGc	0.9989	4.587
MIMAT0000441	hsa-miR-9-5p	NM_002270	TNPO1	circRNA	chr5	72897109	72897133	+	2	0	AGO1-4,AGO2	8mer	aguaUGUC-GAUCUAU-UGGUUUCu	|||| | | | |||||||	auuaACAGACCCAACACACCAAAGa	0.7826	6.826
MIMAT0000441	hsa-miR-9-5p	NM_138782	FCHO2	circRNA	chr5	73052372	73052394	+	1	0	AGO2	8mer	aguaugUCGAUCUAUUGGUUUCu	|| |: | ||||||||	cuccgaAGAUGAAGAACCAAAGa	0.5651	4.622
MIMAT0000441	hsa-miR-9-5p	NM_138782	FCHO2	circRNA	chr5	73063887	73063909	+	0	0	NA	7mer-m8	aguauGUCGAUCUAUUGGUUUCu	| ||| :|||||||	gaggcCUGCUUCCAGACCAAAGc	0.5613	4.513
MIMAT0000441	hsa-miR-9-5p	NM_003633	ENC1	circRNA	chr5	74628406	74628427	-	0	0	NA	7mer-m8	agUAUGUCGAUCUAUUGGUUUCu	:|:||| :|| :|||||||	agGUGCAG-GGGAAGACCAAAGu	1.2046	0.345
MIMAT0000441	hsa-miR-9-5p	NM_003633	ENC1	circRNA	chr5	74628573	74628597	-	1	0	AGO2	8mer	agUAUGUCGAUCUAU--UGGUUUCu	||| ::|| | | | |||||||	acAUUUGGCCACAAAACACCAAAGa	1.1972	0.498
MIMAT0000441	hsa-miR-9-5p	NM_014886	NSA2	circRNA	chr5	74773973	74773995	+	1	0	AGO2	7mer-m8	aguaugucgaucUAUUGGUUUCu	| | | || |||||||	acuuuggguguuAUUACCAAAGg	0.545	5.233
MIMAT0000441	hsa-miR-9-5p	NM_006909	RASGRF2	circRNA	chr5	81029649	81029672	+	0	0	NA	7mer-m8	aguauGUCG-AUCUAUUGGUUUCu	|| | | | :|||||||	gucacCAUCAUCAAAGACCAAAGg	0.5231	0.012
MIMAT0000441	hsa-miR-9-5p	NM_006909	RASGRF2	circRNA	chr5	81030339	81030363	+	0	0	NA	7mer-m8	agUA-UGUCGAUCUAU-UGGUUUCu	||| |: | ||||: |||||||	acAUAAUUACCAGAUGCACCAAAGu	1.4422	0.034
MIMAT0000441	hsa-miR-9-5p	NM_006909	RASGRF2	circRNA	chr5	81032304	81032324	+	0	0	NA	7mer-m8	agUAUGUCGAUCUAUUGGUUUCu	||| || || ||| |||||||	gcAU-CAUCUUGAU-ACCAAAGc	1.4888	0.019
MIMAT0000441	hsa-miR-9-5p	NM_006909	RASGRF2	circRNA	chr5	81032518	81032538	+	0	0	NA	8mer	agUAUGUCGAUCUAUUGGUUUCu	||||:| | | ||||||||	gcAUAUA--AACAGAACCAAAGa	1.1941	0.085
MIMAT0000441	hsa-miR-9-5p	NM_006909	RASGRF2	circRNA	chr5	81070494	81070517	+	1	0	AGO2	8mer	aguAUGUCGA-UCUAUUGGUUUCu	| |:| :| | | ||||||||	uauUGCUCUUAAUAAAACCAAAGa	0.964	4.643
MIMAT0000441	hsa-miR-9-5p	NM_006909	RASGRF2	circRNA	chr5	81070517	81070539	+	1	0	AGO2	7mer-m8	aguauguCGAUCUAUUGGUUUCu	| || | | |||||||	aacgaauGCGACCUUACCAAAGc	0.5589	3.863
MIMAT0000441	hsa-miR-9-5p	NM_006909	RASGRF2	circRNA	chr5	81225865	81225887	+	1	0	AGO2	8mer	aguaugucgaucuauUGGUUUCu	| |||||||	caggcuccuuucuccACCAAAGa	-0.3177	0.835
MIMAT0000441	hsa-miR-9-5p	NM_002397	MEF2C	circRNA	chr5	88718809	88718828	-	1	0	AGO2	8mer	agUAUGUCGAUCUAUUGGUUUCu	| |||:: :| |||||||||	uaAUAUGUUU---UAACCAAAGa	1.1612	5.03
MIMAT0000441	hsa-miR-9-5p	NM_001190442	CAST	circRNA	chr5	96729704	96729725	+	1	0	AGO1-4	7mer-m8	agUAUGUCGAUCUAUUGGUUUCu	| | | | | | ||||||||	agAGAAAUCAACAGAACCAAAG-	0.8081	1.519
MIMAT0000441	hsa-miR-9-5p	NM_173060	CAST	circRNA	chr5	96729704	96729725	+	1	0	AGO1-4	7mer-m8	agUAUGUCGAUCUAUUGGUUUCu	| | | | | | ||||||||	agAGAAAUCAACAGAACCAAAG-	0.8081	1.519
MIMAT0000441	hsa-miR-9-5p	NM_005575	LNPEP	circRNA	chr5	96979515	96979534	+	3	0	AGO1-4,AGO2	8mer	agUAUGUCGAUCUAUUGGUUUCu	||::| || | |||||||	agAUGUACCU---UUACCAAAGa	0.7984	4.596
MIMAT0000441	hsa-miR-9-5p	hsa_circ_0001513	hsa_circ_000735	circRNA	chr5	96979515	96979534	+	3	0	AGO1-4,AGO2	8mer	agUAUGUCGAUCUAUUGGUUUCu	||::| || | |||||||	agAUGUACCU---UUACCAAAGa	0.7984	4.596
MIMAT0000441	hsa-miR-9-5p	NM_000919	PAM	circRNA	chr5	103007572	103007592	+	2	0	AGO2	8mer	aguAUGUCGAUCUAUUGGUUUCu	| || | || || |||||||	uuuUAAAACU-GA-CACCAAAGa	1.0466	3.71
MIMAT0000441	hsa-miR-9-5p	NM_015216	PPIP5K2	circRNA	chr5	103124950	103124974	+	0	0	NA	7mer-m8	agUAUGUCGAUCU--AUUGGUUUCu	| | | :|:|| | |:|||||||	uaACAAGGUUAUAUGUGACCAAAGg	1.1665	0.251
MIMAT0000441	hsa-miR-9-5p	NM_015216	PPIP5K2	circRNA	chr5	103201902	103201926	+	1	0	AGO2	7mer-m8	aguauGUCGAUCUA--UUGGUUUCu	|||| :| | |||||||	aagccCAGCAGGCUCGUACCAAAGu	0.7352	-0.025
MIMAT0000441	hsa-miR-9-5p	NM_001182	ALDH7A1	circRNA	chr5	126550223	126550245	-	3	1	AGO2	8mer	agUAUGUCGAUCUAUUGGUUUCu	||| ::||| | |||||||	ucAAGUAGCAUCUUUACCAAAGa	1.211	5.806
MIMAT0000441	hsa-miR-9-5p	NM_001999	FBN2	circRNA	chr5	128258099	128258122	-	1	0	AGO2	8mer	aguaUGUCGAU-CUAUUGGUUUCu	|| | | ||: | |:|||||||	ucucAAACCUGUGCUGACCAAAGa	1.1845	2.673
MIMAT0000441	hsa-miR-9-5p	NM_001999	FBN2	circRNA	chr5	128259644	128259666	-	1	0	AGO1	7mer-m8	aguaugucgaucuauUGGUUUCu	| | | |||||||	gcgucuuccgcauccACCAAAGg	0.211	2.048
MIMAT0000441	hsa-miR-9-5p	NM_133372	FNIP1	circRNA	chr5	131643809	131643831	-	4	0	AGO1-4	7mer-m8	aguaugucgaucuauUGGUUUCu	| | |||||||	aggauuaaaaauugcACCAAAGc	0.001	1.705
MIMAT0000441	hsa-miR-9-5p	NM_133372	FNIP1	circRNA	chr5	131671726	131671745	-	1	0	AGO1	8mer	aguauGUCGAUCUAUUGGUUUCu	| |||| || :|||||||	uuccuCAGC-AG--GACCAAAGa	0.9989	4.442
MIMAT0000441	hsa-miR-9-5p	NM_004199	P4HA2	circRNA	chr5	132192701	132192724	-	8	0	AGO1-4,AGO2	7mer-m8	agUAUGUCGA-UCUAUUGGUUUCu	| | |:: :| || ||||||||	ugAGAUGUUUCAGUGAACCAAAGu	1.141	2.334
MIMAT0000441	hsa-miR-9-5p	NM_014423	AFF4	circRNA	chr5	132896810	132896830	-	6	0	AGO1-4,AGO2	7mer-m8	agUAUGUCGAUCUAUUGGUUUCu	|| | ||| || |||||||	acACAAAGC-AG-CCACCAAAGg	1.1282	4.516
MIMAT0000441	hsa-miR-9-5p	NM_014423	AFF4	circRNA	chr5	132934257	132934280	-	1	0	AGO1	7mer-m8	aguaugUC-GAUCUAUUGGUUUCu	|| | | : ||||||||	gacaggAGUCCAUGGAACCAAAGc	0.4781	5.349
MIMAT0000441	hsa-miR-9-5p	NM_014423	AFF4	circRNA	chr5	132934845	132934866	-	1	0	AGO1-4	7mer-m8	agUAUGUCGAUCUAUUGGUUUCu	| |||| | || |||||||	ggAGACAGAUCUAU-ACCAAAGc	1.1866	3.304
MIMAT0000441	hsa-miR-9-5p	NM_017665	ZCCHC10	circRNA	chr5	132998600	132998621	-	4	11	AGO1,AGO1-4,AGO2	8mer	aguaUGUCGAUCUAUUGGUUUCu	|| || | |: | |||||||	ucugAC-GAUGAACCACCAAAGa	1.0105	4.018
MIMAT0000441	hsa-miR-9-5p	NM_001135586	C5orf24	circRNA	chr5	134855220	134855244	+	1	0	AGO1	7mer-m8	agUAUGUCGAUCUAU--UGGUUUCu	|| || ||:|: | |||||||	gcAGACCCCUGGGAACCACCAAAGc	1.1335	5.867
MIMAT0000441	hsa-miR-9-5p	NM_001135586	C5orf24	circRNA	chr5	134856765	134856790	+	2	0	AGO2	7mer-m8	aguAUGUCGAUCUAU---UGGUUUCu	| ||| | |||| |||||||	guuUUCAGGUUGAUAUCUACCAAAGg	1.1495	2.808
MIMAT0000441	hsa-miR-9-5p	NM_000358	TGFBI	circRNA	chr5	136033818	136033841	+	3	0	AGO1-4,AGO2	7mer-m8	aguAUG-UCGAU-CUAUUGGUUUCu	|:| ||| : |:| |||||||	aacUGCAAGCAGUGGU-ACCAAAGg	1.0064	6.572
MIMAT0000441	hsa-miR-9-5p	NM_000358	TGFBI	circRNA	chr5	136063790	136063812	+	0	0	NA	8mer	aguAUGUCGAUCUAUUGGUUUCu	|::| : | | ||||||||	guuUGUAAUAAUAAAACCAAAGa	0.8812	2.739
MIMAT0000441	hsa-miR-9-5p	NM_004598	SPOCK1	circRNA	chr5	136978752	136978772	-	2	0	AGO2	7mer-m8	aguaugUCGAUCUAUUGGUUUCu	||||:| :|||||||	aacgggAGCUGG--GACCAAAGg	0.7157	1.855
MIMAT0000441	hsa-miR-9-5p	NM_004598	SPOCK1	circRNA	chr5	137067733	137067756	-	5	0	AGO2	7mer-m8	aguaUGUC-GAUCUAUUGGUUUCu	|| | || ||: : |||||||	ucccAGAGCCUGAGCCACCAAAGc	1.09	2.306
MIMAT0000441	hsa-miR-9-5p	NM_032412	C5orf32	circRNA	chr5	140243306	140243327	+	1	5	AGO2	8mer	agUAUGUCGAUCUAUUGGUUUCu	||:::| |||| :|||||||	guAUGUGG-UAGAAGACCAAAGa	1.4719	4.727
MIMAT0000441	hsa-miR-9-5p	NM_032412	C5orf32	circRNA	chr5	140263363	140263385	+	0	0	NA	7mer-m8	agUA-UGUCGAUCUAUUGGUUUCu	||| || |||: || |||||||	ccAUGACUGCUGCAU-ACCAAAGc	1.5323	-0.082
MIMAT0000441	hsa-miR-9-5p	NM_032412	C5orf32	circRNA	chr5	140280776	140280803	+	0	0	NA	7mer-m8	agUAUGU-CGAUCU----AUUGGUUUCu	| ||| | |:|: | |||||||	auACACAGGAUGGGCCUUUCACCAAAGc	0.6776	0.329
MIMAT0000441	hsa-miR-9-5p	NM_017747	ANKHD1	circRNA	chr5	140496817	140496841	+	5	0	AGO1-4,AGO2	8mer	agUAUGUCGAUCU--AUUGGUUUCu	| ||||| : | | |||||||	aaACACAGCAGCAAUUUACCAAAGa	1.1966	6.723
MIMAT0000441	hsa-miR-9-5p	NM_020690	ANKHD1-EIF4EBP3	circRNA	chr5	140496817	140496841	+	5	0	AGO1-4,AGO2	8mer	agUAUGUCGAUCU--AUUGGUUUCu	| ||||| : | | |||||||	aaACACAGCAGCAAUUUACCAAAGa	1.1966	6.723
MIMAT0000441	hsa-miR-9-5p	NM_017747	ANKHD1	circRNA	chr5	140496838	140496859	+	4	0	AGO1-4,AGO2	7mer-m8	aguaUGUCGAUCUAUUGGUUUCu	|:| :|:|| ||||||||	aagaAUACUUGGA-AACCAAAGg	0.9427	6.34
MIMAT0000441	hsa-miR-9-5p	NM_020690	ANKHD1-EIF4EBP3	circRNA	chr5	140496838	140496859	+	4	0	AGO1-4,AGO2	7mer-m8	aguaUGUCGAUCUAUUGGUUUCu	|:| :|:|| ||||||||	aagaAUACUUGGA-AACCAAAGg	0.9427	6.34
MIMAT0000441	hsa-miR-9-5p	NM_017747	ANKHD1	circRNA	chr5	140529010	140529032	+	0	0	NA	8mer	aguaugucgaucuauUGGUUUCu	|| |||||||	ucugcugugccacccACCAAAGa	-0.3988	2.897
MIMAT0000441	hsa-miR-9-5p	NM_020690	ANKHD1-EIF4EBP3	circRNA	chr5	140529010	140529032	+	0	0	NA	8mer	aguaugucgaucuauUGGUUUCu	|| |||||||	ucugcugugccacccACCAAAGa	-0.3988	2.897
MIMAT0000441	hsa-miR-9-5p	NM_005219	DIAPH1	circRNA	chr5	141516599	141516621	-	1	0	AGO2	7mer-m8	aguaUGUCGAUCUAUUGGUUUCu	| :| |:|: || |||||||	ccugGCUGUUGUAUUACCAAAGc	1.0615	1.864
MIMAT0000441	hsa-miR-9-5p	NM_001018077	NR3C1	circRNA	chr5	143400273	143400293	-	3	0	AGO2	7mer-m8	agUAUGUCGAUCUAUUGGUUUCu	| :||:| | | | :|||||||	uuGUAUA-CCACA-GACCAAAGc	1.123	3.165
MIMAT0000441	hsa-miR-9-5p	NM_001024094	NR3C1	circRNA	chr5	143400273	143400293	-	3	0	AGO2	7mer-m8	agUAUGUCGAUCUAUUGGUUUCu	| :||:| | | | :|||||||	uuGUAUA-CCACA-GACCAAAGc	1.123	3.165
MIMAT0000441	hsa-miR-9-5p	hsa_circ_0001543	hsa_circ_000420	circRNA	chr5	143400273	143400293	-	3	0	AGO2	7mer-m8	agUAUGUCGAUCUAUUGGUUUCu	| :||:| | | | :|||||||	uuGUAUA-CCACA-GACCAAAGc	1.123	3.165
MIMAT0000441	hsa-miR-9-5p	NM_020117	LARS	circRNA	chr5	146157443	146157465	-	5	0	AGO2	8mer	agUAU-GUCGAUCUAUUGGUUUCu	||||| ||| : | |||||||	ucAUACCAG-GGCUUUACCAAAGa	1.5062	5.27
MIMAT0000441	hsa-miR-9-5p	NM_018989	RBM27	circRNA	chr5	146230874	146230896	+	1	0	AGO2	8mer	aguaugucgaucuauUGGUUUCu	| | | | |||||||	uggucgaaaccuaccACCAAAGa	0.3387	3.361
MIMAT0000441	hsa-miR-9-5p	NM_018989	RBM27	circRNA	chr5	146286196	146286218	+	2	0	AGO1,AGO1-4	7mer-m8	agUA-UGUCGAUCUAUUGGUUUCu	||| |:| :|| | |||||||	acAUGAUA-UUAAAGCACCAAAGg	1.2227	3.23
MIMAT0000441	hsa-miR-9-5p	NM_000112	SLC26A2	circRNA	chr5	149980530	149980552	+	0	0	NA	8mer	aguaugucGAUCUAUUGGUUUCu	| :| | ||||||||	uugguucuUUUGCCAACCAAAGa	0.3271	3.985
MIMAT0000441	hsa-miR-9-5p	NM_000112	SLC26A2	circRNA	chr5	149984328	149984349	+	0	0	NA	7mer-m8	agUA-UGUCGAUCUAUUGGUUUCu	|| | | ||:| ||||||||	gaAUGAAACCUGG--AACCAAAGc	1.0105	0.279
MIMAT0000441	hsa-miR-9-5p	NM_000112	SLC26A2	circRNA	chr5	149984685	149984707	+	2	0	AGO2	7mer-m8	aguaugucgaucuAUUGGUUUCu	|||| |:|||||||	ucauuugcucucuUGACCAAAGg	0.5779	0.278
MIMAT0000441	hsa-miR-9-5p	NM_000112	SLC26A2	circRNA	chr5	149985161	149985184	+	1	0	AGO2	7mer-m8	aguaugucgaUCU-AUUGGUUUCu	|| ||| | |||||||	acagggucacAGAUUCACCAAAGc	0.5497	0.298
MIMAT0000441	hsa-miR-9-5p	NM_000112	SLC26A2	circRNA	chr5	149985311	149985335	+	0	0	NA	7mer-m8	aguaugucGAUCUAU--UGGUUUCu	| :|| :|| |||||||	auuuuuuuUUAAGUAGGACCAAAGg	0.5811	-0.191
MIMAT0000441	hsa-miR-9-5p	NM_004045	ATOX1	circRNA	chr5	151746285	151746307	-	2	0	AGO2	7mer-m8	aguauGUCGAUCUA-UUGGUUUCu	|| | :||| :|||||||	cagccCA-CAGGAUGGACCAAAGg	0.8147	0.201
MIMAT0000441	hsa-miR-9-5p	NM_005754	G3BP1	circRNA	chr5	151786595	151786619	+	1	1	AGO2	7mer-m8	aguauGUCGAUCU--AUUGGUUUCu	| ||| | || |:|||||||	cccccCAGGUUGAAUUGACCAAAGc	1.0424	4.059
MIMAT0000441	hsa-miR-9-5p	NM_015315	LARP1	circRNA	chr5	154760408	154760429	+	0	0	NA	7mer-m8	aguaUGUCGAUCUAUUGGUUUCu	| || ||| ||||||||	cacaAAAGAAAGA-AACCAAAGu	0.8939	0.537
MIMAT0000441	hsa-miR-9-5p	NM_015315	LARP1	circRNA	chr5	154771891	154771915	+	0	0	NA	8mer	agUAUGUCG--AUCUAUUGGUUUCu	:| ::|| |: :| |||||||	cuGUCUGGCUUUGUGUUACCAAAGa	0.913	0.1
MIMAT0000441	hsa-miR-9-5p	NM_015315	LARP1	circRNA	chr5	154774838	154774860	+	0	0	NA	7mer-m8	aguaugucgaucuAUUGGUUUCu	| | | |:|||||||	caagucuguauuuUGACCAAAGu	0.5727	0.197
MIMAT0000441	hsa-miR-9-5p	NM_015315	LARP1	circRNA	chr5	154814675	154814697	+	2	0	AGO1	7mer-m8	aguaugucgaUCUAUUGGUUUCu	| | ||: ||||||||	uucugggagaAGGAAACCAAAGg	0.5471	3.271
MIMAT0000441	hsa-miR-9-5p	NM_001037332	CYFIP2	circRNA	chr5	157325603	157325623	+	2	0	AGO1,AGO2	8mer	agUAUGUCGAUCUAUUGGUUUCu	||||: ||:|| ||||||||	ccAUAU-CCUGGA-AACCAAAGa	1.5195	6.477
MIMAT0000441	hsa-miR-9-5p	NM_004060	CCNG1	circRNA	chr5	163444798	163444821	+	3	0	AGO1-4	8mer	agUAUGU-CGAUCUAUUGGUUUCu	:|||| |: | ||||||||	caGUACACAAUGAAAAACCAAAGa	1.1506	1.411
MIMAT0000441	hsa-miR-9-5p	NM_022897	RANBP17	circRNA	chr5	170971880	170971902	+	0	0	NA	8mer	aguaugucGAUCUAUUGGUUUCu	| | :|||| ||||||||	uuuuuuuaUUAGAAAACCAAAGa	1.0753	0.349
MIMAT0000441	hsa-miR-9-5p	NM_022897	RANBP17	circRNA	chr5	170982382	170982406	+	0	0	NA	8mer	agUAUGUCG-AU-CUAUUGGUUUCu	| || | || || ||||||||	gaAAACCUCAUAUGAAAACCAAAGa	1.072	0.37
MIMAT0000441	hsa-miR-9-5p	NM_022897	RANBP17	circRNA	chr5	170985553	170985575	+	0	0	NA	7mer-m8	aguaugucgaucuauUGGUUUCu	| | | |||||||	auucaaucuuucaccACCAAAGg	0.1867	-0.503
MIMAT0000441	hsa-miR-9-5p	NM_022897	RANBP17	circRNA	chr5	171010338	171010359	+	0	0	NA	7mer-m8	aguAUGUCGAUCUAUUGGUUUCu	| || | | | ||||||||	aucUUCA-CGAUAAAACCAAAGc	0.8557	-0.59
MIMAT0000441	hsa-miR-9-5p	NM_022897	RANBP17	circRNA	chr5	171034404	171034426	+	0	0	NA	8mer	aguauguCGAUCUAUUGGUUUCu	| | ||| | | |||||||	ccugaauGCUUGCUUACCAAAGa	0.9767	0.237
MIMAT0000441	hsa-miR-9-5p	NM_022897	RANBP17	circRNA	chr5	171095522	171095544	+	0	0	NA	7mer-m8	aguaugucgAUCUAUUGGUUUCu	| | | ||| |||||||	uuagauuuaUAGCCUACCAAAGg	0.789	0.418
MIMAT0000441	hsa-miR-9-5p	NM_022897	RANBP17	circRNA	chr5	171096596	171096616	+	0	0	NA	7mer-m8	agUAUGUCGAUCUAUUGGUUUCu	| |:| ||: | |||||||	agAGAUA-CUGCCU-ACCAAAGg	0.8696	0.515
MIMAT0000441	hsa-miR-9-5p	NM_022897	RANBP17	circRNA	chr5	171114144	171114166	+	0	0	NA	7mer-m8	agUAUGUCGAUCUAUUGGUUUCu	|| : :|| || |||||||	gaAUUUUUUUAAAUUACCAAAGc	1.0286	-0.181
MIMAT0000441	hsa-miR-9-5p	NM_022897	RANBP17	circRNA	chr5	171124168	171124189	+	1	0	AGO1	8mer	aguaUGUCGAUCUAUUGGUUUCu	||| | || ||||||||	cacaACAUCGUGA-AACCAAAGa	0.8939	0.024
MIMAT0000441	hsa-miR-9-5p	NM_022897	RANBP17	circRNA	chr5	171126575	171126597	+	0	0	NA	8mer	agUAUG-UCGAUCUAUUGGUUUCu	| || | | ||: :|||||||	cuAAACUAACCAGG-GACCAAAGa	1.0105	0.101
MIMAT0000441	hsa-miR-9-5p	NM_022897	RANBP17	circRNA	chr5	171129617	171129637	+	0	0	NA	7mer-m8	aguauGUCGAUCUAUUGGUUUCu	| | |||: |: |||||||	uuaacCAGU--GGCCACCAAAGc	0.9152	0.237
MIMAT0000441	hsa-miR-9-5p	NM_001017995	SH3PXD2B	circRNA	chr5	172334441	172334464	-	2	0	AGO2	8mer	agUAUGUCGAUCUAU-UGGUUUCu	||||| | | | |||||||	ccAUACCUCACCACAGACCAAAGa	1.1828	0.773
MIMAT0000441	hsa-miR-9-5p	NM_001017995	SH3PXD2B	circRNA	chr5	172337177	172337200	-	1	0	AGO2	7mer-m8	aguaUGUCGAUCUAU-UGGUUUCu	| ||||| : || |||||||	gcccACAGCAGCCUAUACCAAAGg	1.3376	-0.42
MIMAT0000441	hsa-miR-9-5p	NM_014613	FAF2	circRNA	chr5	176507476	176507497	+	1	0	AGO1-4	7mer-m8	aguaugucgAUCUAUUGGUUUCu	|| || ||:|||||||	ucuguuuugUA-AUGACCAAAGg	0.6165	3.818
MIMAT0000441	hsa-miR-9-5p	NM_014613	FAF2	circRNA	chr5	176507860	176507880	+	0	0	NA	7mer-m8	agUAUGUCGAUCUAUUGGUUUCu	| ||: :|: | ||||||||	uuAUGGGGUCUG--AACCAAAGg	0.9745	0.551
MIMAT0000441	hsa-miR-9-5p	NM_022455	NSD1	circRNA	chr5	177210836	177210861	+	2	0	AGO2	7mer-m8	agUAUGUCGA----UCUAUUGGUUUCu	||:| ||| ||| |||||||	aaAUGCUGCUCUUCUGAU-ACCAAAGg	0.9003	2.481
MIMAT0000441	hsa-miR-9-5p	NM_172349	NSD1	circRNA	chr5	177210836	177210861	+	2	0	AGO2	7mer-m8	agUAUGUCGA----UCUAUUGGUUUCu	||:| ||| ||| |||||||	aaAUGCUGCUCUUCUGAU-ACCAAAGg	0.9003	2.481
MIMAT0000441	hsa-miR-9-5p	NM_022455	NSD1	circRNA	chr5	177211875	177211897	+	0	0	NA	7mer-m8	aguaUGUCG-AUCUAUUGGUUUCu	:|||| | | ||||||||	ggugGCAGCGUUUA-AACCAAAGg	0.9449	3.659
MIMAT0000441	hsa-miR-9-5p	NM_172349	NSD1	circRNA	chr5	177211875	177211897	+	0	0	NA	7mer-m8	aguaUGUCG-AUCUAUUGGUUUCu	:|||| | | ||||||||	ggugGCAGCGUUUA-AACCAAAGg	0.9449	3.659
MIMAT0000441	hsa-miR-9-5p	NM_022455	NSD1	circRNA	chr5	177238309	177238334	+	0	0	NA	8mer	aguaugucGAUCUA---UUGGUUUCu	| :| ||| ||||||||	gagaauucUUUGAUUUCAACCAAAGa	0.5652	3.114
MIMAT0000441	hsa-miR-9-5p	NM_172349	NSD1	circRNA	chr5	177238309	177238334	+	0	0	NA	8mer	aguaugucGAUCUA---UUGGUUUCu	| :| ||| ||||||||	gagaauucUUUGAUUUCAACCAAAGa	0.5652	3.114
MIMAT0000441	hsa-miR-9-5p	NM_139069	MAPK9	circRNA	chr5	180242648	180242670	-	1	0	AGO2	7mer-m8	agUAUGUCGAUCUAUUGGUUUCu	| ||:: | | :|||||||	uuAUGUCGAAAACAGACCAAAGu	0.9491	5.479
MIMAT0000441	hsa-miR-9-5p	NM_001114620	MGAT1	circRNA	chr5	180791157	180791178	-	1	0	AGO2	7mer-m8	agUAUGUCGAUCUAUUGGUUUCu	|| | | || |||||||||	ccAAAAUGAUA-CUAACCAAAGg	1.054	1.067
MIMAT0000441	hsa-miR-9-5p	NM_004155	SERPINB9	circRNA	chr6	2888982	2889005	-	1	0	AGO1	7mer-m8	agUAUGUCGA-UCUAUUGGUUUCu	||| || | ||||||||	agAUAGUCCUCCAACAACCAAAGg	0.8759	-0.148
MIMAT0000441	hsa-miR-9-5p	NM_001003699	RREB1	circRNA	chr6	7111534	7111558	+	0	0	NA	7mer-m8	aguauguCGAUCU--AUUGGUUUCu	| |||| | |||||||||	gaaggauGCUAAAAUUAACCAAAGc	0.9449	4.552
MIMAT0000441	hsa-miR-9-5p	NM_001003699	RREB1	circRNA	chr6	7149292	7149315	+	0	0	NA	8mer	aguaUGUCGAU--CUAUUGGUUUCu	| | ||| | ||| |||||||	uuuaAAAGCAAAUGAU-ACCAAAGa	1.07	-0.034
MIMAT0000441	hsa-miR-9-5p	NM_001003699	RREB1	circRNA	chr6	7172643	7172665	+	0	0	NA	7mer-m8	agUAUGUCGAUCUAUUGGUUUCu	| | :| ||: | |||||||	uaAGGCUCCUGUCUUACCAAAGc	0.9565	0.079
MIMAT0000441	hsa-miR-9-5p	NM_001003699	RREB1	circRNA	chr6	7175021	7175042	+	0	0	NA	7mer-m8	aguAUGUCGAUCUAUUGGUUUCu	| :|| | | ||||||||	guuUCUAG-AAAAAAACCAAAGg	0.8123	0.137
MIMAT0000441	hsa-miR-9-5p	NM_001003699	RREB1	circRNA	chr6	7229199	7229220	+	3	0	AGO1-4,AGO2	8mer	aguauGUCGAUCUAUUGGUUUCu	| | || || |||||||	uuggcCUGC-AGCACACCAAAGa	0.7179	4.018
MIMAT0000441	hsa-miR-9-5p	NM_001003699	RREB1	circRNA	chr6	7247083	7247104	+	0	0	NA	8mer	aguaUGUCGAUCUAUUGGUUUCu	|:: | ||| ||||||||	gacgAUGACAAGA-AACCAAAGa	0.9374	4.572
MIMAT0000441	hsa-miR-9-5p	NM_005124	NUP153	circRNA	chr6	17628771	17628791	-	1	0	AGO1	8mer	agUAUGUCGAUCUAUUGGUUUCu	|| ||| || ||||||||	gaAUUCAG--AGCAAACCAAAGa	1.0742	3.975
MIMAT0000441	hsa-miR-9-5p	NM_005124	NUP153	circRNA	chr6	17628960	17628982	-	1	0	AGO2	7mer-m8	aguaugucgaucuauUGGUUUCu	| | | |||||||	gaagaaaugccugccACCAAAGg	0.1124	1.555
MIMAT0000441	hsa-miR-9-5p	NM_145905	HMGA1	circRNA	chr6	34242740	34242763	+	1	0	AGO2	7mer-m8	agUAUGUCGAUCU-AUUGGUUUCu	| || | :|: :|||||||	agAGACCUCGGGGCCGACCAAAGg	0.8261	3.78
MIMAT0000441	hsa-miR-9-5p	NM_007355	HSP90AB1	circRNA	chr6	44249490	44249516	+	13	0	AGO1,AGO1-4,AGO2	7mer-m8	agUAUGUC---GAUC-UAUUGGUUUCu	| |||| :|:| ||:|||||||	agACACAGGCAUUGGCAUGACCAAAGc	1.1559	6.413
MIMAT0000441	hsa-miR-9-5p	NM_007355	HSP90AB1	circRNA	chr6	44250027	44250048	+	3	0	AGO1-4,AGO2	7mer-m8	agUAUGUCGAUCUAUUGGUUUCu	||| ::|| :|: |||||||	ccAU-UGGCAGGGGUACCAAAGu	1.2407	5.362
MIMAT0000441	hsa-miR-9-5p	NM_014452	TNFRSF21	circRNA	chr6	47231962	47231984	-	0	0	NA	8mer	aguaUGUCGAUCUAUUGGUUUCu	||| ||:|: |||||||	cuugACAACUGGGCCACCAAAGa	0.9989	1.15
MIMAT0000441	hsa-miR-9-5p	NM_014452	TNFRSF21	circRNA	chr6	47234670	47234691	-	1	0	AGO2	7mer-m8	aguaugucGAUCUAUUGGUUUCu	|| || |||||||	aacgguucCUUUAUUACCAAAG-	0.1277	6.246
MIMAT0000441	hsa-miR-9-5p	NM_014452	TNFRSF21	circRNA	chr6	47284385	47284407	-	0	1	NA	7mer-m8	aguAUGUCGAUCUAU-UGGUUUCu	| |:| || | || |||||||	uucUGCCUCU-GUUAGACCAAAGg	1.036	2.537
MIMAT0000441	hsa-miR-9-5p	NM_012120	CD2AP	circRNA	chr6	47595923	47595945	+	2	0	AGO1,AGO1-4	7mer-m8	aguaugucgaucuauUGGUUUCu	| | |||||||	aaaccuacuccaccuACCAAAGc	-0.0678	3.145
MIMAT0000441	hsa-miR-9-5p	NM_012120	CD2AP	circRNA	chr6	47606211	47606233	+	1	0	AGO1-4	8mer	aguaUGUCGAUCUAU-UGGUUUCu	|| || || | ||| |||||||	ucucACUGC-AAAUAGACCAAAGa	1.3636	3.684
MIMAT0000441	hsa-miR-9-5p	NM_015548	DST	circRNA	chr6	56572865	56572886	-	5	1	AGO1-4,AGO2	7mer-m8	aguaugUCGAUCUAUUGGUUUCu	| ||||| | ||||||||	uggaggAGCUA-AAAACCAAAGu	1.1471	4.259
MIMAT0000441	hsa-miR-9-5p	NM_015548	DST	circRNA	chr6	56646131	56646153	-	0	0	NA	7mer-m8	agUAUGUCGAUCUAUUGGUUUCu	| |||| | |||||||	agAAACAGAAAUUCCACCAAAGg	0.9332	5.047
MIMAT0000441	hsa-miR-9-5p	NM_015548	DST	circRNA	chr6	56658645	56658663	-	0	0	NA	7mer-m8	agUAUGUCGAUCUAUUGGUUUCu	||::||| || |||||||	cuAUGUAGC---AU-ACCAAAGc	0.9851	0.17
MIMAT0000441	hsa-miR-9-5p	NM_015548	DST	circRNA	chr6	56659982	56660003	-	0	0	NA	8mer	aguaugucGAUCUAUUGGUUUCu	| :| | | |||||||	aagucuuuUUUGCU-ACCAAAGa	0.4221	-0.049
MIMAT0000441	hsa-miR-9-5p	NM_015548	DST	circRNA	chr6	56675607	56675629	-	0	0	NA	7mer-m8	aguaugucGAUCUAUUGGUUUCu	| :|:| |||||||	ugccugccUUGGCCUACCAAAGu	0.2836	-0.139
MIMAT0000441	hsa-miR-9-5p	NM_015548	DST	circRNA	chr6	56677164	56677187	-	0	0	NA	7mer-m8	aguaugucGAUC-UAUUGGUUUCu	| | :||| | |||||||	uuuaaucuUUAGAACCACCAAAGg	0.7826	0.187
MIMAT0000441	hsa-miR-9-5p	NM_015548	DST	circRNA	chr6	56714999	56715019	-	0	0	NA	8mer	aguAUGUCGAUCUAUUGGUUUCu	|:|||: || :|||||||	auuUGCAGU--GAGGACCAAAGa	1.0064	0.116
MIMAT0000441	hsa-miR-9-5p	NM_004370	COL12A1	circRNA	chr6	75183442	75183464	-	1	0	AGO1-4	7mer-m8	aguaugucgaucuAUUGGUUUCu	| | | | | |||||||	acuuugaaaaaauUCACCAAAGu	0.5663	3.174
MIMAT0000441	hsa-miR-9-5p	NM_004370	COL12A1	circRNA	chr6	75189610	75189632	-	1	0	AGO1-4	7mer-m8	aguAUGUCGAUCUAUUGGUUUCu	| || | | : | |||||||	acuUAAAUCAGUACUACCAAAGg	0.9056	2.965
MIMAT0000441	hsa-miR-9-5p	NM_017934	PHIP	circRNA	chr6	78982915	78982937	-	2	0	AGO1-4	8mer	agUAUGUCGAUCUAUUGGUUUCu	||: | | | || |||||||	agAUGGACCAAUAUCACCAAAGa	1.054	4.611
MIMAT0000441	hsa-miR-9-5p	NM_017934	PHIP	circRNA	chr6	78983053	78983076	-	0	0	NA	8mer	agUAUGUCGAUCU-AUUGGUUUCu	|| | ||: | |||||||	gaAUUAAUCUGCAGCCACCAAAGa	0.8186	5.684
MIMAT0000441	hsa-miR-9-5p	NM_001159677	SYNCRIP	circRNA	chr6	85640261	85640282	-	1	0	AGO2	7mer-m8	aguaUGUCGAUCUAUUGGUUUCu	| | | ||: :|||||||	gagaAAAACAAGG-GACCAAAGu	0.7253	6.37
MIMAT0000441	hsa-miR-9-5p	NM_015021	ZNF292	circRNA	chr6	87257130	87257150	+	1	0	AGO2	7mer-m8	aguAUGUCGAUCUAUUGGUUUCu	| |||| | | | :|||||||	uuuUACAUC-ACA-GACCAAAGc	1.2121	2.302
MIMAT0000441	hsa-miR-9-5p	NM_015021	ZNF292	circRNA	chr6	87259846	87259865	+	1	1	AGO1-4	7mer-m8	agUAUGUCGAUCUAUUGGUUUCu	|| ||| | | | ||||||||	acAAACA-C-ACA-AACCAAAGg	1.1792	1.938
MIMAT0000441	hsa-miR-9-5p	NM_012115	CASP8AP2	circRNA	chr6	89857178	89857199	+	1	0	AGO2	7mer-m8	agUAUGUCGAU-CUAUUGGUUUCu	||| ||: | | |||||||	aaAUA-AGUAAUCUUCACCAAAG-	0.8823	3.578
MIMAT0000441	hsa-miR-9-5p	hsa_circ_0001621	hsa_circ_001600	circRNA	chr6	89857178	89857199	+	1	0	AGO2	7mer-m8	agUAUGUCGAU-CUAUUGGUUUCu	||| ||: | | |||||||	aaAUA-AGUAAUCUUCACCAAAG-	0.8823	3.578
MIMAT0000441	hsa-miR-9-5p	hsa_circ_0001622	hsa_circ_000748	circRNA	chr6	89857178	89857199	+	1	0	AGO2	7mer-m8	agUAUGUCGAU-CUAUUGGUUUCu	||| ||: | | |||||||	aaAUA-AGUAAUCUUCACCAAAG-	0.8823	3.578
MIMAT0000441	hsa-miR-9-5p	NM_012115	CASP8AP2	circRNA	chr6	89862577	89862601	+	0	0	NA	8mer	agUAUGUCG-AUCUA-UUGGUUUCu	|||::|: ||:| ||||||||	aaAUAUGGUAAAGGUGAACCAAAGa	1.3531	2.022
MIMAT0000441	hsa-miR-9-5p	NM_012115	CASP8AP2	circRNA	chr6	89863244	89863264	+	0	0	NA	8mer	agUAUGUCGAUCUA-UUGGUUUCu	| |||| | || ||||||||	agAAACAG--A-AUGAACCAAAGa	1.1251	1.551
MIMAT0000441	hsa-miR-9-5p	NM_012115	CASP8AP2	circRNA	chr6	89863593	89863615	+	0	0	NA	7mer-m8	aguaUGUCGAU-CUAUUGGUUUCu	|| |:|| : ||||||||	gucaAC-GUUAUUGGAACCAAAGg	0.8048	0.692
MIMAT0000441	hsa-miR-9-5p	NM_006828	ASCC3	circRNA	chr6	100540266	100540288	-	1	0	AGO1	7mer-m8	aguaUGUCGAUCUAUUGGUUUCu	| ||||| |||||||	uuugACAGCCCUCACACCAAAGc	0.9399	5.006
MIMAT0000441	hsa-miR-9-5p	NM_001004317	LIN28B	circRNA	chr6	105026452	105026475	+	0	0	NA	7mer-m8	aguAUGUC-GAUCUAUUGGUUUCu	||||| ||| ||||||||	cacUACAGAAAAGAAAACCAAAGg	1.4129	5.06
MIMAT0000441	hsa-miR-9-5p	NM_001004317	LIN28B	circRNA	chr6	105079264	105079288	+	0	0	NA	7mer-m8	aguAUGUCGAUC-UA-UUGGUUUCu	| ||| :| | :| ||||||||	uguUACCUUUUGUGUGAACCAAAGg	1.1071	2.756
MIMAT0000441	hsa-miR-9-5p	NM_001004317	LIN28B	circRNA	chr6	105080836	105080858	+	0	0	NA	7mer-m8	aguaugucgaucuaUUGGUUUCu	| | | ||||||||	acuuugaaaauucaAACCAAAGu	0.3298	4.943
MIMAT0000441	hsa-miR-9-5p	NM_001004317	LIN28B	circRNA	chr6	105082962	105082983	+	1	0	AGO1-4	7mer-m8	aguaugucGAUCUAUUGGUUUCu	| | ||||| :|||||||	uaaccguaCUAGA-GACCAAAGu	1.1036	3.972
MIMAT0000441	hsa-miR-9-5p	NM_002726	PREP	circRNA	chr6	105323738	105323761	-	1	0	AGO2	8mer	agUA-UGUCGAUCUAUUGGUUUCu	| || || |: | | |||||||	uuAUCACUGUGAUCUUACCAAAGa	1.0975	5.654
MIMAT0000441	hsa-miR-9-5p	NM_001199934	SESN1	circRNA	chr6	109000501	109000522	-	1	0	AGO2	8mer	aguauGUCGAUCUAUUGGUUUCu	::||| || |||||||	gaccuUGGCU-UAUUACCAAAGa	0.7893	6.019
MIMAT0000441	hsa-miR-9-5p	NM_014454	SESN1	circRNA	chr6	109000501	109000522	-	1	0	AGO2	8mer	aguauGUCGAUCUAUUGGUUUCu	::||| || |||||||	gaccuUGGCU-UAUUACCAAAGa	0.7893	6.019
MIMAT0000441	hsa-miR-9-5p	NM_015076	CDK19	circRNA	chr6	110614637	110614659	-	1	0	AGO2	7mer-m8	aguauGUCGAUCUAUUGGUUUCu	|: ||: || |||||||	guucuCGCCUGAAUUACCAAAGc	0.7511	5.561
MIMAT0000441	hsa-miR-9-5p	NM_002912	REV3L	circRNA	chr6	111373841	111373864	-	2	0	AGO2	7mer-m8	agUAUGUCGAUCU-AUUGGUUUCu	| :|| :| | ||||||||	agAAGCAAUUUCACAAACCAAAGc	0.8696	2.493
MIMAT0000441	hsa-miR-9-5p	NM_002912	REV3L	circRNA	chr6	111375225	111375244	-	2	0	AGO1-4	8mer	agUAUGUCGAUCUAUUGGUUUCu	| || || ||| | |||||||	uuAUCCA-CUA-A-CACCAAAGa	1.2152	4.286
MIMAT0000441	hsa-miR-9-5p	NM_002912	REV3L	circRNA	chr6	111426502	111426529	-	0	0	NA	7mer-m8	aguAUGUCGA-UC----UAUUGGUUUCu	|| ||| ||| || || |||||||	uccUACUGCUCAGGGUCAUCACCAAAGu	1.2512	-0.163
MIMAT0000441	hsa-miR-9-5p	NM_002912	REV3L	circRNA	chr6	111441034	111441055	-	0	0	NA	8mer	agUAUGUCGAUCUAUUGGUUUCu	||| || || ||: ||||||||	ucAAACUGC-AGGAAACCAAAGa	1.5556	0.056
MIMAT0000441	hsa-miR-9-5p	NM_002912	REV3L	circRNA	chr6	111443710	111443734	-	0	0	NA	7mer-m8	agUAUGUCGAUC--UAUUGGUUUCu	|||| | : || | |||||||	ccAUAAAUUAAGCAACUACCAAAGu	1.1432	0.133
MIMAT0000441	hsa-miR-9-5p	NM_002912	REV3L	circRNA	chr6	111447625	111447648	-	0	0	NA	7mer-m8	aguaugUCGAUCUAU-UGGUUUCu	|| ||| |: |||||||	agcaggAGGUAGUUGCACCAAAGg	0.7082	0.02
MIMAT0000441	hsa-miR-9-5p	NM_002037	FYN	circRNA	chr6	111700181	111700204	-	6	0	AGO2	8mer	agUAUGUCGAU-CUAUUGGUUUCu	|| :: ||: | ||||||||	cgAUCUGUCUGUCAAAACCAAAGa	1.0286	7.291
MIMAT0000441	hsa-miR-9-5p	NM_002037	FYN	circRNA	chr6	111782775	111782798	-	0	0	NA	7mer-m8	aguauGUCG-AUCUAUUGGUUUCu	|||| |:||| |||||||	cucacCAGCAUGGAUCACCAAAGu	1.1827	-0.178
MIMAT0000441	hsa-miR-9-5p	NM_002037	FYN	circRNA	chr6	111784937	111784961	-	0	0	NA	7mer-m8	agUAUGUCGAUCU--AU-UGGUUUCu	:|: ||| ||| || |||||||	guGUGAAGC-AGAAUUAGACCAAAGc	1.2248	0.206
MIMAT0000441	hsa-miR-9-5p	NM_002037	FYN	circRNA	chr6	111785011	111785035	-	0	0	NA	8mer	aguaugUCGAU-CUAU-UGGUUUCu	| ||:|| || | |||||||	cuaagaAGUUAGGACACACCAAAGa	0.9967	0.345
MIMAT0000441	hsa-miR-9-5p	NM_002037	FYN	circRNA	chr6	111794139	111794158	-	0	0	NA	8mer	agUAUGUCGAUCUAUUGGUUUCu	| |||| || |:|||||||	ggAAACAG--AG-UGACCAAAGa	1.1686	-0.334
MIMAT0000441	hsa-miR-9-5p	NM_020399	GOPC	circRNA	chr6	117563011	117563034	-	1	0	AGO1	7mer-m8	aguAUGUCGAUCUAU-UGGUUUCu	|| |: | :|: | : |||||||	ucuUGAACUUGUAAGCACCAAAGc	1.0795	2.194
MIMAT0000441	hsa-miR-9-5p	NM_001253676	TBPL1	circRNA	chr6	133987410	133987434	+	1	0	AGO2	8mer	agUAUGUC-GAU-CUAUUGGUUUCu	||:| | || |: |||||||	guAUGCUGAAUAUGGGCACCAAAGa	0.9671	4.717
MIMAT0000441	hsa-miR-9-5p	NM_001100164	PHACTR2	circRNA	chr6	143691709	143691731	+	0	0	NA	7mer-m8	aguaugucgaucUAUUGGUUUCu	| ||||||||	auuacuuaacccAAAACCAAAGu	-0.4891	-0.155
MIMAT0000441	hsa-miR-9-5p	NM_001100164	PHACTR2	circRNA	chr6	143772258	143772272	+	1	0	AGO1	8mer	aguaugucgaucUAUUGGUUUCu	| | ||||||||	#NAME?	-0.6968	1.869
MIMAT0000441	hsa-miR-9-5p	NM_007124	UTRN	circRNA	chr6	144514741	144514764	+	0	0	NA	7mer-m8	aguaugUCGAUC-UAUUGGUUUCu	|| |||| | | ||||||||	gcagggAGCUUGUAGAACCAAAGu	1.2598	4.406
MIMAT0000441	hsa-miR-9-5p	NM_007124	UTRN	circRNA	chr6	144678520	144678543	+	2	0	AGO1-4	8mer	aguaugucgaUCUA-UUGGUUUCu	| | || ||||||||	cgacuggaugAUAUGAACCAAAGa	0.3016	5.38
MIMAT0000441	hsa-miR-9-5p	NM_007124	UTRN	circRNA	chr6	144851836	144851859	+	2	0	AGO1	7mer-m8	aguaUGUCGA-UCUAUUGGUUUCu	|| | || | | || |||||||	ucucAAAGAUCAUAUUACCAAAGg	1.177	0.837
MIMAT0000441	hsa-miR-9-5p	NM_005100	AKAP12	circRNA	chr6	151350379	151350402	+	6	0	AGO2	7mer-m8	aguaUGUCGAUC-UAUUGGUUUCu	| ||| :| | ||||||||	agccAAAGCCGGAAGAACCAAAGc	0.9194	3.662
MIMAT0000441	hsa-miR-9-5p	NM_005100	AKAP12	circRNA	chr6	151352198	151352221	+	11	1	AGO1-4,AGO2	8mer	agUAUGUCGA-UCUAUUGGUUUCu	||:| | | ||| ||||||||	guAUGCUGAUGAGAAAACCAAAGa	1.2916	-0.264
MIMAT0000441	hsa-miR-9-5p	NM_005100	AKAP12	circRNA	chr6	151353545	151353568	+	4	0	AGO1-4,AGO2	8mer	aguauGUCGAUC-UAUUGGUUUCu	| ||| :| |||||||||	ugccuCAGGAGGCUUAACCAAAGa	0.9014	0.871
MIMAT0000441	hsa-miR-9-5p	NM_033071	SYNE1	circRNA	chr6	152373131	152373151	-	2	0	AGO2	8mer	agUAUGUCGAUCUAUUGGUUUCu	:||| || | |:|||||||	gaGUAC-CCU-GCUGACCAAAGa	1.1177	2.213
MIMAT0000441	hsa-miR-9-5p	NM_182961	SYNE1	circRNA	chr6	152373131	152373151	-	2	0	AGO2	8mer	agUAUGUCGAUCUAUUGGUUUCu	:||| || | |:|||||||	gaGUAC-CCU-GCUGACCAAAGa	1.1177	2.213
MIMAT0000441	hsa-miR-9-5p	NM_033071	SYNE1	circRNA	chr6	152391440	152391463	-	0	0	NA	8mer	aguauGUCGAUC-UAUUGGUUUCu	| :| :||| ||:|||||||	gaaccUACUUAGAAUGACCAAAGa	1.1506	2.625
MIMAT0000441	hsa-miR-9-5p	NM_182961	SYNE1	circRNA	chr6	152391440	152391463	-	0	0	NA	8mer	aguauGUCGAUC-UAUUGGUUUCu	| :| :||| ||:|||||||	gaaccUACUUAGAAUGACCAAAGa	1.1506	2.625
MIMAT0000441	hsa-miR-9-5p	NM_033071	SYNE1	circRNA	chr6	152461664	152461685	-	5	0	AGO2	8mer	aguaUGUCGAUCUAUUGGUUUCu	||| || || |||||||	cagcACACCU-CAUUACCAAAGa	0.948	4.309
MIMAT0000441	hsa-miR-9-5p	NM_182961	SYNE1	circRNA	chr6	152461664	152461685	-	5	0	AGO2	8mer	aguaUGUCGAUCUAUUGGUUUCu	||| || || |||||||	cagcACACCU-CAUUACCAAAGa	0.948	4.309
MIMAT0000441	hsa-miR-9-5p	NM_020732	ARID1B	circRNA	chr6	157056024	157056046	+	0	0	NA	7mer-m8	aguaugucgaucuauUGGUUUCu	|| | |||||||	ucuccuuuuauuaacACCAAAGu	-0.1148	0.337
MIMAT0000441	hsa-miR-9-5p	NM_020732	ARID1B	circRNA	chr6	157065687	157065709	+	0	0	NA	8mer	aguAUGUCGAUCUAUUGGUUUCu	| ||| ||| |||||||	auuUUCAGGGAGAAUACCAAAGa	1.0445	0.572
MIMAT0000441	hsa-miR-9-5p	NM_020732	ARID1B	circRNA	chr6	157068537	157068560	+	0	0	NA	7mer-m8	agUAUGU-CGAUCUAUUGGUUUCu	|| :| :|| :| |||||||	agAUCUAUUUUAAGUCACCAAAGg	1.0105	0.284
MIMAT0000441	hsa-miR-9-5p	NM_020732	ARID1B	circRNA	chr6	157078705	157078726	+	0	0	NA	8mer	aguaugucGAUCUAUUGGUUUCu	| | :|| || |||||||	gcugauuuUUAAAU-ACCAAAGa	0.8303	0.044
MIMAT0000441	hsa-miR-9-5p	NM_020732	ARID1B	circRNA	chr6	157150452	157150474	+	0	0	NA	7mer-m8	aguaugucgaucuAUUGGUUUCu	| | | |||||||	uucuuguuugcuuUUACCAAAGu	-0.0748	0.03
MIMAT0000441	hsa-miR-9-5p	NM_020732	ARID1B	circRNA	chr6	157196216	157196241	+	1	0	AGO2	7mer-m8	agUAUGUC--G-AUCUAUUGGUUUCu	|||:||| | |: | ||||||||	gcAUGCAGGACAUGUACAACCAAAGu	1.3807	3.708
MIMAT0000441	hsa-miR-9-5p	NM_020732	ARID1B	circRNA	chr6	157208117	157208139	+	1	0	AGO1	7mer-m8	aguaugucgaucuAUUGGUUUCu	| | | |||||||||	uuucucuuuuuuuUAACCAAAGu	0.509	4.038
MIMAT0000441	hsa-miR-9-5p	NM_020823	TMEM181	circRNA	chr6	158632486	158632509	+	1	0	AGO2	7mer-m8	aguaUGUCGA-UCUAUUGGUUUCu	|| || :| | :| |||||||	uccaACCCUUCACGUCACCAAAGg	1.036	-0.311
MIMAT0000441	hsa-miR-9-5p	NM_007045	FGFR1OP	circRNA	chr6	167010830	167010852	+	1	0	AGO2	7mer-m8	agUAUGUCGAUCUAUUGGUUUCu	| ||::| | |||||||	ugAUGUACAUUCUCCACCAAAGu	0.8621	1.67
MIMAT0000441	hsa-miR-9-5p	NM_001040000	MLLT4	circRNA	chr6	167946720	167946745	+	0	0	NA	8mer	aguauGUCGAUCU---AUUGGUUUCu	| ||| || | :|||||||	uggcuCAGGUAAACCCCGACCAAAGa	0.7815	4.942
MIMAT0000441	hsa-miR-9-5p	NM_001207008	MLLT4	circRNA	chr6	167946720	167946745	+	0	0	NA	8mer	aguauGUCGAUCU---AUUGGUUUCu	| ||| || | :|||||||	uggcuCAGGUAAACCCCGACCAAAGa	0.7815	4.942
MIMAT0000441	hsa-miR-9-5p	NM_001040000	MLLT4	circRNA	chr6	167946813	167946835	+	8	0	AGO1-4,AGO2	8mer	aguaugucgAUCUAUUGGUUUCu	| ||| ||||||||	ggcagaauaUAGUGAACCAAAGa	0.5238	4.574
MIMAT0000441	hsa-miR-9-5p	NM_001207008	MLLT4	circRNA	chr6	167946813	167946835	+	8	0	AGO1-4,AGO2	8mer	aguaugucgAUCUAUUGGUUUCu	| ||| ||||||||	ggcagaauaUAGUGAACCAAAGa	0.5238	4.574
MIMAT0000441	hsa-miR-9-5p	NM_002793	PSMB1	circRNA	chr6	170535260	170535281	-	5	0	AGO2	8mer	agUAUGUCG-AUCUAUUGGUUUCu	|| | || ||| |:|||||||	ggAU-CUGCAUAG-UGACCAAAGa	1.2407	4.142
MIMAT0000441	hsa-miR-9-5p	NM_006854	KDELR2	circRNA	chr7	6462475	6462498	-	3	0	AGO1,AGO2	7mer-m8	aguaugucgaUCU-AUUGGUUUCu	| ||| | |||||||	gucucacugaAGAGUCACCAAAGg	0.405	0.427
MIMAT0000441	hsa-miR-9-5p	NM_139179	DAGLB	circRNA	chr7	6462475	6462498	-	3	0	AGO1,AGO2	7mer-m8	aguaugucgaUCU-AUUGGUUUCu	| ||| | |||||||	gucucacugaAGAGUCACCAAAGg	0.405	0.427
MIMAT0000441	hsa-miR-9-5p	NM_139179	DAGLB	circRNA	chr7	6470203	6470224	-	0	0	NA	7mer-m8	agUAUGUCGAUCUAUUGGUUUCu	|||| |||: | ||||||||	ucAU-CAGUGUUACAACCAAAGg	1.4539	-0.157
MIMAT0000441	hsa-miR-9-5p	hsa_circ_0001675	hsa_circ_000983	circRNA	chr7	7238426	7238447	+	1	1	AGO1-4	8mer	agUAUGUCGAUCUAUUGGUUUCu	:|: : || || ||||||||	cuGUGGGACU-GAAAACCAAAGa	1.054	4.498
MIMAT0000441	hsa-miR-9-5p	NM_001002926	TWISTNB	circRNA	chr7	19698421	19698441	-	2	0	AGO2	7mer-m8	aguAUGUCGAUCUAUUGGUUUCu	| |||: |:| |||||||	gacUCCAGU--GGUUACCAAAGu	0.8834	4.101
MIMAT0000441	hsa-miR-9-5p	NM_006547	IGF2BP3	circRNA	chr7	23312316	23312338	-	1	0	AGO1-4	8mer	agUAUGUCGAUCUAUUGGUUUCu	| :||| |: ||||||||	agAGGCAGAUGCCAAACCAAAGa	1.0382	4.045
MIMAT0000441	hsa-miR-9-5p	NM_006024	TAX1BP1	circRNA	chr7	27796148	27796170	+	6	2	AGO1-4,AGO2	8mer	aguauGUCGAUCUAUUGGUUUCu	| | |: | ||:|||||||	caaguCUGUGAAAUGACCAAAGa	0.9205	2.935
MIMAT0000441	hsa-miR-9-5p	NM_002047	GARS	circRNA	chr7	30621446	30621466	+	6	0	AGO1-4,AGO2	7mer-m8	agUAUGUCGAUCUAUUGGUUUCu	||||:|| | || |||||||	ucAUGCA-CGAG-CCACCAAAGu	1.4326	5.08
MIMAT0000441	hsa-miR-9-5p	NM_003718	CDK13	circRNA	chr7	39999368	39999393	+	1	1	AGO2	8mer	aguauguCGAU-CUA--UUGGUUUCu	|||| |:| ||||||||	gggccucGCUAUGGUGAAACCAAAGa	0.6441	5.428
MIMAT0000441	hsa-miR-9-5p	hsa_circ_0001699	hsa_circ_001778	circRNA	chr7	39999368	39999393	+	1	1	AGO2	8mer	aguauguCGAU-CUA--UUGGUUUCu	|||| |:| ||||||||	gggccucGCUAUGGUGAAACCAAAGa	0.6441	5.428
MIMAT0000441	hsa-miR-9-5p	NM_003718	CDK13	circRNA	chr7	40078063	40078084	+	0	0	NA	8mer	aguaUGUCGAUCUAUUGGUUUCu	| ||| | || ||||||||	uucaACACCAUGA-AACCAAAGa	1.0678	7.198
MIMAT0000441	hsa-miR-9-5p	NM_001122956	DBNL	circRNA	chr7	44061368	44061389	+	1	0	AGO2	7mer-m8	aguaUGUCGAUCUAUUGGUUUCu	| | ||:| | |:|||||||	uagcAGAGUUUG-UGACCAAAGu	1.0297	0.324
MIMAT0000441	hsa-miR-9-5p	TCONS_l2_00027391	TCONS_l2_00027391	circRNA	chr7	66515678	66515701	-	0	0	NA	7mer-m8	agUAUGUCGA-UCUAUUGGUUUCu	:| || || || |||||||	cuGUCCACCUCAGCCUACCAAAGu	1.0031	-0.057
MIMAT0000441	hsa-miR-9-5p	TCONS_l2_00027391	TCONS_l2_00027391	circRNA	chr7	66539594	66539615	-	0	0	NA	7mer-m8	aguaugucGAUCUAUUGGUUUCu	| | :|| || |||||||	uuuccccuUUAAAU-ACCAAAGu	0.7868	0.158
MIMAT0000441	hsa-miR-9-5p	TCONS_l2_00027391	TCONS_l2_00027391	circRNA	chr7	66544106	66544127	-	1	0	AGO2	7mer-m8	aguauGUCGAUCUAUUGGUUUCu	|| || |:| |||||||	gguguCACCU-GGUCACCAAAGu	0.7511	-0.09
MIMAT0000441	hsa-miR-9-5p	TCONS_l2_00027391	TCONS_l2_00027391	circRNA	chr7	66553681	66553704	-	0	0	NA	7mer-m8	aguAUGUCGAUCUA-UUGGUUUCu	|||| : | || |||||||	aacUACACUGAAAUCUACCAAAGu	1.0859	1.224
MIMAT0000441	hsa-miR-9-5p	NM_153033	KCTD7	circRNA	chr7	66683676	66683698	+	0	0	NA	7mer-m8	aguaugucgaUCUAUUGGUUUCu	:|: ||||||||	gagggagaggGGGGAACCAAAGg	-0.1073	-0.156
MIMAT0000441	hsa-miR-9-5p	NM_153033	KCTD7	circRNA	chr7	66749441	66749462	+	2	0	AGO1-4,AGO2	7mer-m8	aguaugUCGAUCUAUUGGUUUCu	| :||||| |:|||||||	gaguugGGCUAG-UGACCAAAGu	1.2697	0.612
MIMAT0000441	hsa-miR-9-5p	NM_032999	GTF2I	circRNA	chr7	73209785	73209807	+	0	0	NA	7mer-m8	aguaUGUCGAUCUAUUGGUUUCu	:::| ||: ||||||||	cucaGUGGGGAGGAAACCAAAGc	0.8441	-0.486
MIMAT0000441	hsa-miR-9-5p	NM_032999	GTF2I	circRNA	chr7	73210669	73210691	+	0	0	NA	7mer-m8	agUA-UGUCGAUCUAUUGGUUUCu	|| |: |:|| | |||||||	agAUAAUUGUUACA-CACCAAAGg	1.0105	-0.383
MIMAT0000441	hsa-miR-9-5p	NM_032999	GTF2I	circRNA	chr7	73213099	73213121	+	0	0	NA	7mer-m8	aguaugucgaucuAUUGGUUUCu	| | | | | |||||||	aaaaaaaaaaauuUCACCAAAGc	0.5663	-0.271
MIMAT0000441	hsa-miR-9-5p	NM_032999	GTF2I	circRNA	chr7	73237545	73237566	+	0	0	NA	7mer-m8	aguaUGUCGAUCUAUUGGUUUCu	| | ||| | |||||||	uggaAAAGC-CCAGCACCAAAGg	0.771	-0.127
MIMAT0000441	hsa-miR-9-5p	NM_032999	GTF2I	circRNA	chr7	73238591	73238614	+	0	0	NA	7mer-m8	aguAUGUCGA-UCUAUUGGUUUCu	| ||::| | ||: ||||||||	uuuUAUGGAUGAGGAAACCAAAGc	1.2894	0.353
MIMAT0000441	hsa-miR-9-5p	NM_032999	GTF2I	circRNA	chr7	73267025	73267048	+	0	0	NA	7mer-m8	aguaugucGAUCUA-UUGGUUUCu	| | | ||:| ||||||||	uugcucccCAAGGUCAACCAAAGu	0.8377	-0.077
MIMAT0000441	hsa-miR-9-5p	NM_032999	GTF2I	circRNA	chr7	73322784	73322806	+	0	0	NA	7mer-m8	aguaugucgaucuauUGGUUUCu	| || |||||||	ggguuggucuucuccACCAAAGg	0.2842	0.064
MIMAT0000441	hsa-miR-9-5p	NM_032999	GTF2I	circRNA	chr7	73401014	73401037	+	0	0	NA	7mer-m8	aguAUGUCG-AUCUAUUGGUUUCu	|| | || | |:| |:|||||||	ucuUCCAACUUGGCUGACCAAAGg	1.3329	-0.372
MIMAT0000441	hsa-miR-9-5p	NM_032999	GTF2I	circRNA	chr7	73447605	73447627	+	0	0	NA	7mer-m8	agUAUGUC-GAUCUAUUGGUUUCu	:| ::| | |||| |||||||	caGUUUGGACAAGAU-ACCAAAGg	1.2301	0.08
MIMAT0000441	hsa-miR-9-5p	NM_032999	GTF2I	circRNA	chr7	73448955	73448980	+	0	0	NA	7mer-m8	aguaugUCGA-UCUAU--UGGUUUCu	||:| ||| : |||||||	aagaggAGUUGAGAAGCCACCAAAGg	0.6213	-0.134
MIMAT0000441	hsa-miR-9-5p	NM_032999	GTF2I	circRNA	chr7	73451017	73451040	+	0	0	NA	8mer	aguaugucGAUCU-AUUGGUUUCu	| ||| | |:|||||||	cagcauuaCUACACUGACCAAAGa	0.7391	0.521
MIMAT0000441	hsa-miR-9-5p	NM_032999	GTF2I	circRNA	chr7	73452887	73452909	+	0	0	NA	7mer-m8	aguaugucgaucuauUGGUUUCu	| | |||||||	guccggacaaacgccACCAAAGu	0.001	0.079
MIMAT0000441	hsa-miR-9-5p	NM_032999	GTF2I	circRNA	chr7	73471963	73471984	+	0	0	NA	7mer-m8	aguAUGUCGAUCUAUUGGUUUCu	| || : | || | |||||||	acuUAGGACAAG-UCACCAAAGg	1.0286	-0.122
MIMAT0000441	hsa-miR-9-5p	NM_032999	GTF2I	circRNA	chr7	73484872	73484897	+	0	0	NA	8mer	aguauGUC-GAUCU--AUUGGUUUCu	| ||| :|||| :|||||||	uguccCAGAUUAGAAGAGACCAAAGa	1.1495	0.288
MIMAT0000441	hsa-miR-9-5p	NM_032999	GTF2I	circRNA	chr7	73486705	73486729	+	0	0	NA	8mer	aguAUGU-CGAU-CUAUUGGUUUCu	|||| ||| | ||||||||	cauUACAUUCUACAAAAACCAAAGa	1.2365	0.462
MIMAT0000441	hsa-miR-9-5p	NM_032999	GTF2I	circRNA	chr7	73505862	73505889	+	0	0	NA	7mer-m8	aguaUGUCGA--UC-UA-U-UGGUUUCu	| ::|||| || || | |||||||	uucaGUAGCUUAAGUAUCACACCAAAGu	1.2343	-0.073
MIMAT0000441	hsa-miR-9-5p	NM_032999	GTF2I	circRNA	chr7	73511575	73511597	+	0	0	NA	7mer-m8	aguaugucgaucuAUUGGUUUCu	| || | | |||||||	ugauuuccucaauUCACCAAAGu	0.4601	0.204
MIMAT0000441	hsa-miR-9-5p	NM_032999	GTF2I	circRNA	chr7	73520858	73520882	+	0	0	NA	8mer	aguAUGUCGA---UCUAUUGGUUUCu	|| || |||| || | |||||||	ucuUAAAGCUUUCAG-UCACCAAAGa	1.3254	-0.243
MIMAT0000441	hsa-miR-9-5p	NM_032999	GTF2I	circRNA	chr7	73522801	73522824	+	0	0	NA	7mer-m8	aguaugUCG-AUCUAUUGGUUUCu	| ||| || |||||||	cccgggAGCUUACCCUACCAAAGg	0.738	-0.396
MIMAT0000441	hsa-miR-9-5p	NM_032999	GTF2I	circRNA	chr7	73541214	73541238	+	0	0	NA	7mer-m8	aguAUGUCGAUC---UAUUGGUUUCu	| ||||| ||| :| |||||||	accUACAG-UAGCCAGUCACCAAAGu	1.3811	0.357
MIMAT0000441	hsa-miR-9-5p	NM_032999	GTF2I	circRNA	chr7	73550565	73550587	+	0	0	NA	7mer-m8	aguaugUCGAUCUAUUGGUUUCu	| | :|| | ||||||||	accccaAAUUAAAAAACCAAAGu	0.8123	-0.085
MIMAT0000441	hsa-miR-9-5p	NM_032999	GTF2I	circRNA	chr7	73594032	73594058	+	0	0	NA	7mer-m8	aguAUGUCGAUCUA----UUGGUUUCu	| ||| :|:||| ||||||||	cccUACCCUUGGAUGUGGAACCAAAGg	1.1813	-0.307
MIMAT0000441	hsa-miR-9-5p	NM_032999	GTF2I	circRNA	chr7	73664750	73664772	+	0	0	NA	8mer	agUAUGUCGAUCUAUUGGUUUCu	| | | : | : ||||||||	ggAGAAAAUAAUGGAACCAAAGa	0.8081	-0.039
MIMAT0000441	hsa-miR-9-5p	NM_032999	GTF2I	circRNA	chr7	73673612	73673635	+	0	0	NA	8mer	aguAUGUCGA-UCUAUUGGUUUCu	| | ||| | ||:|||||||	aguUCCUGCUGAUAUGACCAAAGa	1.0933	0.123
MIMAT0000441	hsa-miR-9-5p	NM_032999	GTF2I	circRNA	chr7	73675127	73675148	+	0	0	NA	8mer	aguAUGUCGAUCUAUUGGUUUCu	| |||| | | ||||||||	uuuUACA-AAACAAAACCAAAGa	1.1506	0.103
MIMAT0000441	hsa-miR-9-5p	NM_032999	GTF2I	circRNA	chr7	73675540	73675562	+	0	0	NA	7mer-m8	aguauguCGAUCUAUUGGUUUCu	| |:|| |||||||	aacugguGUUACUGUACCAAAGg	0.545	-0.067
MIMAT0000441	hsa-miR-9-5p	NM_032999	GTF2I	circRNA	chr7	73681246	73681266	+	0	0	NA	7mer-m8	aguaUGUCGAUCUAUUGGUUUCu	:||||| |:|||||||	agcaGCAGCU--CUGACCAAAGu	1.0704	0.277
MIMAT0000441	hsa-miR-9-5p	NM_004603	STX1A	circRNA	chr7	73699273	73699295	-	1	1	AGO2	7mer-m8	aguaugucgaucuAUUGGUUUCu	| || | | |||||||	ccccccaaccccuUCACCAAAGg	0.545	1.624
MIMAT0000441	hsa-miR-9-5p	NM_032999	GTF2I	circRNA	chr7	73839661	73839682	+	0	0	NA	7mer-m8	aguAUGUCGAUCUAUUGGUUUCu	|:::| | | :|||||||	cacUGUGGGU-CAGGACCAAAGc	0.8261	-0.13
MIMAT0000441	hsa-miR-9-5p	NM_032999	GTF2I	circRNA	chr7	73857364	73857386	+	0	0	NA	8mer	agUAUGUCGAUCUAUUGGUUUCu	| ||: | |:| ||||||||	ugAUGGUGGUGGCAAACCAAAGa	1.105	-0.079
MIMAT0000441	hsa-miR-9-5p	NM_032999	GTF2I	circRNA	chr7	73882723	73882747	+	0	0	NA	7mer-m8	aguAUGUCGAUCUAU--UGGUUUCu	|| |: | | | :|: |||||||	uccUGGACCCAUGUGACACCAAAGu	1.036	-0.262
MIMAT0000441	hsa-miR-9-5p	NM_032999	GTF2I	circRNA	chr7	73886283	73886308	+	0	0	NA	8mer	aguAU-GUC-GAU-CUAUUGGUUUCu	| || ||| | | |: ||||||||	gcuUAUCAGACCAUGGAAACCAAAGa	1.2661	0.481
MIMAT0000441	hsa-miR-9-5p	NM_032999	GTF2I	circRNA	chr7	73935559	73935580	+	0	0	NA	8mer	agUAUGUCGAUCUAUUGGUUUCu	| | :|||| | | ||||||||	ugACGCAGCCACA-AACCAAAGa	1.404	0.094
MIMAT0000441	hsa-miR-9-5p	NM_032999	GTF2I	circRNA	chr7	74000026	74000050	+	0	0	NA	7mer-m8	aguauguCGAUC--UAUUGGUUUCu	|| || | ||||||||	guugguuGCAAGGAAAAACCAAAGu	0.3631	0.641
MIMAT0000441	hsa-miR-9-5p	NM_032999	GTF2I	circRNA	chr7	74000241	74000263	+	0	0	NA	7mer-m8	aguaugucgaucuaUUGGUUUCu	| | | || :|||||||	ugcuccuucucucaGACCAAAGc	0.7391	-0.541
MIMAT0000441	hsa-miR-9-5p	NM_032999	GTF2I	circRNA	chr7	74007190	74007212	+	0	0	NA	7mer-m8	agUAUGUCGAUCUAUUGGUUUCu	| :|: ||| : :|||||||	ugGUGAUGCUUUGGGACCAAAGc	1.0637	-0.063
MIMAT0000441	hsa-miR-9-5p	NM_032999	GTF2I	circRNA	chr7	74019504	74019529	+	0	0	NA	8mer	agUAUGUC-GAUC-UA-UUGGUUUCu	| ::|| | || || ||||||||	guAGGUAGCCCAGCAUGAACCAAAGa	1.195	-0.063
MIMAT0000441	hsa-miR-9-5p	NM_032999	GTF2I	circRNA	chr7	74026299	74026322	+	0	0	NA	7mer-m8	aguaugucgaucUAU-UGGUUUCu	| | ||| |||||||	ggguggccccguAUAGACCAAAGc	0.4719	-0.32
MIMAT0000441	hsa-miR-9-5p	NM_032999	GTF2I	circRNA	chr7	74072804	74072825	+	0	0	NA	7mer-m8	aguAUGUCGAUCUAUUGGUUUCu	| || || : ||||||||	cucUCCA-CUCAGCAACCAAAGc	0.8303	0.058
MIMAT0000441	hsa-miR-9-5p	NM_032999	GTF2I	circRNA	chr7	74075067	74075087	+	0	0	NA	8mer	aguaugucGAUCUAUUGGUUUCu	||| ||| || |||||||	gcauuauuCUA-AU-ACCAAAGa	1.0986	0.125
MIMAT0000441	hsa-miR-9-5p	NM_032999	GTF2I	circRNA	chr7	74093011	74093033	+	0	0	NA	7mer-m8	aguaugucgaucuauUGGUUUCu	|| | | |||||||	ucgcuccccacccgcACCAAAGc	0.403	-0.423
MIMAT0000441	hsa-miR-9-5p	NM_032999	GTF2I	circRNA	chr7	74145507	74145530	+	0	0	NA	7mer-m8	aguaUGUCGAU-CUAUUGGUUUCu	|| ||| | |||||||	guucACCCCUACCAGCACCAAAGc	0.72	-0.129
MIMAT0000441	hsa-miR-9-5p	NM_032999	GTF2I	circRNA	chr7	74169810	74169831	+	0	0	NA	7mer-m8	agUAUGUCGAUCUAUUGGUUUCu	|| :| : | | :|||||||	aaAU-UAUUAAUAGGACCAAAGu	0.8876	0.237
MIMAT0000441	hsa-miR-9-5p	NM_032999	GTF2I	circRNA	chr7	74180819	74180845	+	0	0	NA	7mer-m8	aguAUGU-CGAUC-UAU--UGGUUUCu	| | || || || ||| |||||||	cccUCCAGGCCAGAAUAGGACCAAAGg	1.2947	-0.25
MIMAT0000441	hsa-miR-9-5p	NM_032999	GTF2I	circRNA	chr7	74182185	74182207	+	0	0	NA	7mer-m8	agUAUGUCGAUCU-AUUGGUUUCu	|| :|| | | ||||||||	aaAUUUAG-AACACGAACCAAAGc	0.9236	0.142
MIMAT0000441	hsa-miR-9-5p	NM_032999	GTF2I	circRNA	chr7	74204567	74204588	+	0	0	NA	7mer-m8	aguauGUCGAUCUAUUGGUUUCu	||||| |||||||||	agggcCAGCU-CUUAACCAAAGg	1.0166	0.016
MIMAT0000441	hsa-miR-9-5p	NM_032999	GTF2I	circRNA	chr7	74207652	74207673	+	0	0	NA	8mer	agUAUGUCGAUCUAUUGGUUUCu	||: | | || |:|||||||	agAUGGAACAAG-UGACCAAAGa	1.0975	0.014
MIMAT0000441	hsa-miR-9-5p	NM_032999	GTF2I	circRNA	chr7	74272819	74272841	+	0	0	NA	7mer-m8	aguaugucgaucuauUGGUUUCu	| | || |||||||	ugcgagggcguuugcACCAAAGg	0.403	-0.017
MIMAT0000441	hsa-miR-9-5p	NM_032999	GTF2I	circRNA	chr7	74323353	74323376	+	0	0	NA	7mer-m8	aguauGUCGA-UCUAUUGGUUUCu	| || || || |||||||	ccuccCACCUCAGCCUACCAAAGg	0.8843	-0.134
MIMAT0000441	hsa-miR-9-5p	NM_032999	GTF2I	circRNA	chr7	74362138	74362160	+	0	0	NA	8mer	aguAUGUCGAUCUAUUGGUUUCu	| |:|||| ||||||||	cccUGCAGCCCUCCAACCAAAGa	1.1866	-0.137
MIMAT0000441	hsa-miR-9-5p	NM_032999	GTF2I	circRNA	chr7	74365709	74365731	+	0	0	NA	7mer-m8	agUAUGUCGAUCUAUUGGUUUCu	|| | :|| | ||:|||||||	ccAGAAGGCAAAAUGACCAAAGu	1.2894	0.27
MIMAT0000441	hsa-miR-9-5p	NM_032999	GTF2I	circRNA	chr7	74411561	74411583	+	0	0	NA	7mer-m8	agUAUGUCGAUCUAUUGGUUUCu	| |:| | | | |||||||	aaAAAUAACAAUAACACCAAAGu	0.8516	0.201
MIMAT0000441	hsa-miR-9-5p	NM_032999	GTF2I	circRNA	chr7	74484202	74484223	+	0	0	NA	7mer-m8	aguaugucgaUCUAUUGGUUUCu	| ||: ||||||||	uugggucuucAGG-AACCAAAGc	0.1531	0.146
MIMAT0000441	hsa-miR-9-5p	NM_032999	GTF2I	circRNA	chr7	74489769	74489792	+	0	0	NA	7mer-m8	aguaugucgaUC-UAUUGGUUUCu	| | | || || |||||||	ugagccuuggAGAAUCACCAAAGu	0.7868	-0.154
MIMAT0000441	hsa-miR-9-5p	NM_032999	GTF2I	circRNA	chr7	74518573	74518597	+	0	0	NA	7mer-m8	aguAUGUCGAUCUAU--UGGUUUCu	| |: : | | ||| |||||||	acuUGGGACAAAAUAGCACCAAAGu	1.0127	-0.324
MIMAT0000441	hsa-miR-9-5p	NM_032999	GTF2I	circRNA	chr7	74535009	74535032	+	1	0	AGO2	7mer-m8	aguauGUCGAU-CUAUUGGUUUCu	||| |||: | || |||||||	ucacuCAGUGACCAUCACCAAAGg	1.3913	-0.525
MIMAT0000441	hsa-miR-9-5p	NM_032999	GTF2I	circRNA	chr7	74536163	74536185	+	0	0	NA	8mer	aguaugUCGAUCUAUUGGUUUCu	|| | | || | |||||||	acagggAACAAGUUUACCAAAGa	0.9352	3.545
MIMAT0000441	hsa-miR-9-5p	NM_032999	GTF2I	circRNA	chr7	74567579	74567601	+	0	0	NA	7mer-m8	aguaugucgaucuauUGGUUUCu	| | | | |||||||	ugccaaggaccaagcACCAAAGu	0.3606	0.378
MIMAT0000441	hsa-miR-9-5p	NM_032999	GTF2I	circRNA	chr7	74580723	74580745	+	0	0	NA	7mer-m8	aguaUGUCGAUCUAUUGGUUUCu	| :|| | |||||||	agggAAGGCCUGUCCACCAAAGg	0.5334	-0.268
MIMAT0000441	hsa-miR-9-5p	NM_032999	GTF2I	circRNA	chr7	74586148	74586170	+	0	0	NA	8mer	aguaugucgaucuauUGGUUUCu	| | | |||||||	gcugagaauccugccACCAAAGa	0.1124	-0.165
MIMAT0000441	hsa-miR-9-5p	NM_032999	GTF2I	circRNA	chr7	74607736	74607758	+	0	0	NA	7mer-m8	aguaugucGAUCUAUUGGUUUCu	| | :|| : ||||||||	accucuuuUUAAGGAACCAAAGc	0.7688	-0.129
MIMAT0000441	hsa-miR-9-5p	NM_032999	GTF2I	circRNA	chr7	74616347	74616368	+	0	0	NA	7mer-m8	agUA-UGUCGAUCUAUUGGUUUCu	|| || | |:|: :|||||||	cuAUGACCG-UGGG-GACCAAAGu	1.054	-0.169
MIMAT0000441	hsa-miR-9-5p	NM_032999	GTF2I	circRNA	chr7	74628075	74628096	+	0	0	NA	7mer-m8	aguaugUCGAUCUAUUGGUUUCu	| || || | ||||||||	caaaggAGGUA-AAAACCAAAGu	0.8738	0.202
MIMAT0000441	hsa-miR-9-5p	NM_032999	GTF2I	circRNA	chr7	74628313	74628335	+	0	0	NA	7mer-m8	aguauGUCGAUCUAUUGGUUUCu	| |||| | : ||||||||	acugcCAGCCAAGAAACCAAAGc	1.1368	0.577
MIMAT0000441	hsa-miR-9-5p	NM_032999	GTF2I	circRNA	chr7	74628564	74628586	+	0	0	NA	7mer-m8	agUAUGUCGAUCUAUUGGUUUCu	|| ||: | | ||||||||||	acAAACGUCCACAUAACCAAAGg	1.3329	0.13
MIMAT0000441	hsa-miR-9-5p	NM_032999	GTF2I	circRNA	chr7	74643707	74643729	+	0	0	NA	7mer-m8	aguaugucgaUCUAUUGGUUUCu	| | ||: |||||||	aggugcccacAGGCCACCAAAGg	0.5016	-0.543
MIMAT0000441	hsa-miR-9-5p	NM_032999	GTF2I	circRNA	chr7	74728799	74728821	+	0	0	NA	7mer-m8	aguauGUCGAUCUAUUGGUUUCu	|| |: ||| : :|||||||	uccacCGUCUAAGAGACCAAAGg	1.1293	2.442
MIMAT0000441	hsa-miR-9-5p	NM_005918	MDH2	circRNA	chr7	76054962	76054987	+	8	2	AGO2	7mer-m8	aguaugUCGAUCUA---UUGGUUUCu	||| | || :|||||||	gaucugAGCCACAUCGAGACCAAAGc	0.5343	5.816
MIMAT0000441	hsa-miR-9-5p	NM_033026	PCLO	circRNA	chr7	82952747	82952769	-	2	0	AGO2	7mer-m8	agUAUGUCGAUCUAUUGGUUUCu	| || :: || | |||||||	ugAUUUGCGUACAGUACCAAAGg	1.0286	3.21
MIMAT0000441	hsa-miR-9-5p	NM_033026	PCLO	circRNA	chr7	83135284	83135309	-	2	0	AGO2	7mer-m8	aguAUGUCGAU--CUA-UUGGUUUCu	| |:: |||: ||| ||||||||	cccUGUUGCUGAUGAUAAACCAAAGc	1.3553	0.854
MIMAT0000441	hsa-miR-9-5p	NM_021723	ADAM22	circRNA	chr7	87969122	87969145	+	0	0	NA	8mer	agUAUG-UCGAUCUAUUGGUUUCu	|| | | | | || |||||||	aaAUCCUAACCAUAUCACCAAAGa	1.0105	-0.134
MIMAT0000441	hsa-miR-9-5p	NM_021723	ADAM22	circRNA	chr7	87971684	87971706	+	0	0	NA	7mer-m8	aguaugucgaucuauUGGUUUCu	| | |||||||	uagccugugucccccACCAAAGg	-0.1003	-0.369
MIMAT0000441	hsa-miR-9-5p	NM_021723	ADAM22	circRNA	chr7	88197523	88197545	+	0	0	NA	8mer	agUAUGUCGAUCUAUUGGUUUCu	|| ||| || |||||||	agAUUAAGCAAGUGCACCAAAGa	1.0487	0.405
MIMAT0000441	hsa-miR-9-5p	NM_021723	ADAM22	circRNA	chr7	88197951	88197973	+	1	0	AGO2	7mer-m8	aguaugucGAUCUAUUGGUUUCu	| | || | ||||||||	agacccuuCUUUAAAACCAAAGu	0.7466	0.2
MIMAT0000441	hsa-miR-9-5p	NM_014916	LMTK2	circRNA	chr7	98207681	98207704	+	4	0	AGO2	7mer-m8	agUAUGUC-GAUCUAUUGGUUUCu	:| ||| :| ||:|||||||	gaGUUCAGAUUUAAUGACCAAAGu	1.1686	0.242
MIMAT0000441	hsa-miR-9-5p	NM_006409	ARPC1A	circRNA	chr7	99366131	99366153	+	2	0	AGO1,AGO1-4	7mer-m8	aguaugucgaucuAUUGGUUUCu	| | |:|||||||	uucauuccauucuUGACCAAAGc	0.1171	3.968
MIMAT0000441	hsa-miR-9-5p	NM_006409	ARPC1A	circRNA	chr7	99378734	99378756	+	0	0	NA	8mer	agUAUGUCGAUCUAUUGGUUUCu	||: : || :|:|||||||	aaAUGGGUGUAUGUGACCAAAGa	1.036	0.1
MIMAT0000441	hsa-miR-9-5p	NM_006693	CPSF4	circRNA	chr7	99456450	99456472	+	2	0	AGO1-4	7mer-m8	aguauGUCGAUCUAU-UGGUUUCu	| || | ||||: |||||||	uacgcCAAC-AGAUGCACCAAAGg	1.1293	6.901
MIMAT0000441	hsa-miR-9-5p	NM_001083956	ZNF655	circRNA	chr7	99573551	99573574	+	4	0	AGO2	8mer	agUA-UGUCG-AUCUAUUGGUUUCu	||| | ||| | || |||||||	acAUCAGAGCAUUCAU-ACCAAAGa	1.3043	1.607
MIMAT0000441	hsa-miR-9-5p	NM_003439	ZKSCAN1	circRNA	chr7	100020461	100020483	+	0	0	NA	8mer	agUAUGUCGAUCUAUUGGUUUCu	||: || ||: ||||||||	aaAUGAAGGCAGGGAACCAAAGa	1.159	0.22
MIMAT0000441	hsa-miR-9-5p	NM_003439	ZKSCAN1	circRNA	chr7	100034715	100034738	+	0	0	NA	7mer-m8	agUA-UGUCGAUCUAUUGGUUUCu	| || || | ||| |||||||	ugAUCACUGGUAGCCUACCAAAGc	1.2587	1.597
MIMAT0000441	hsa-miR-9-5p	NM_003439	ZKSCAN1	circRNA	chr7	100034760	100034780	+	1	0	AGO1-4	8mer	agUAUGUCGAUCUAUUGGUUUCu	| || ||| || ||||||||	uaAU-CAG-UAUCAAACCAAAGa	1.2587	2.032
MIMAT0000441	hsa-miR-9-5p	NM_022574	GIGYF1	circRNA	chr7	100680156	100680178	-	8	0	AGO1,AGO2	7mer-m8	aguaugucgaucuauUGGUUUCu	| | | |||||||	uuuuuuuuuuuuugcACCAAAGu	0.2262	2.594
MIMAT0000441	hsa-miR-9-5p	NM_022574	GIGYF1	circRNA	chr7	100687372	100687395	-	0	0	NA	8mer	aguaUGUCGAU-CUAUUGGUUUCu	||||||: | |||||||	ggugACAGCUGCUUUUACCAAAGa	1.2219	3.872
MIMAT0000441	hsa-miR-9-5p	NM_004444	EPHB4	circRNA	chr7	100803130	100803152	-	1	0	AGO2	8mer	aguaugucgaucuaUUGGUUUCu	| | :|||||||	ggugcguucccgcaGACCAAAGa	-0.0313	1.209
MIMAT0000441	hsa-miR-9-5p	NM_002803	PSMC2	circRNA	chr7	103347732	103347752	+	6	2	AGO1,AGO2	8mer	agUAUGUCGAUCUAUUGGUUUCu	|| |||| :|| :|||||||	cgAU-CAGC-GGAAGACCAAAGa	1.3711	4.548
MIMAT0000441	hsa-miR-9-5p	NM_002291	LAMB1	circRNA	chr7	107931421	107931445	-	2	0	AGO1-4	8mer	aguAUGUCGAUCUAU--UGGUUUCu	| |: || | ||: |||||||	uguUGAAGACAAAUGCUACCAAAGa	0.9491	3.286
MIMAT0000441	hsa-miR-9-5p	NM_003941	WASL	circRNA	chr7	123696648	123696670	-	10	1	AGO1,AGO2	8mer	aguaUGUCGA-UCUAUUGGUUUCu	||| || || |||||||	aacaACAUCUCCCAU-ACCAAAGa	0.843	3.602
MIMAT0000441	hsa-miR-9-5p	NM_176814	ZNF800	circRNA	chr7	127373372	127373394	-	1	0	AGO2	7mer-m8	aguaUGUCGAUCUAUUGGUUUCu	| | :| | | ||||||||	ccugAAGGAAACAAAACCAAAGg	0.8335	4.001
MIMAT0000441	hsa-miR-9-5p	NM_001199672	CALU	circRNA	chr7	128767557	128767579	+	2	1	AGO1-4,AGO2	8mer	aguaUG-UCGAUCUAUUGGUUUCu	|| || ||| :|||||||	auggACAAGGAAGA-GACCAAAGa	0.93	6.053
MIMAT0000441	hsa-miR-9-5p	NM_001199672	CALU	circRNA	chr7	128772721	128772743	+	0	0	NA	7mer-m8	aguaugucGAUCUAUUGGUUUCu	||: || |||||||	cuuauucuCUGUAUCACCAAAGc	0.3196	0.023
MIMAT0000441	hsa-miR-9-5p	NM_016352	CPA4	circRNA	chr7	130322987	130323009	+	1	0	AGO1-4	8mer	aguauGUCGAUCUAUUGGUUUCu	| || :| | ||||||||	uaccuCAUUUUUAGAACCAAAGa	0.7943	0.575
MIMAT0000441	hsa-miR-9-5p	NM_001128619	LUZP6	circRNA	chr7	135928923	135928944	-	5	0	AGO1,AGO1-4,AGO2	7mer-m8	agUAUGUCGAUCUAUUGGUUUCu	| || :| :|| |||||||	ugAU-UACUUACUGCACCAAAGc	0.9851	0.912
MIMAT0000441	hsa-miR-9-5p	NM_145808	MTPN	circRNA	chr7	135928923	135928944	-	5	0	AGO1,AGO1-4,AGO2	7mer-m8	agUAUGUCGAUCUAUUGGUUUCu	| || :| :|| |||||||	ugAU-UACUUACUGCACCAAAGc	0.9851	0.912
MIMAT0000441	hsa-miR-9-5p	NM_016019	LUC7L2	circRNA	chr7	139423249	139423270	+	1	0	AGO2	7mer-m8	aguauguCGAUCUAUUGGUUUCu	| | || ||: |||||||	uuacuguGCAAGG-CACCAAAGg	0.8048	1.363
MIMAT0000441	hsa-miR-9-5p	NM_004911	PDIA4	circRNA	chr7	149014964	149014987	-	1	3	AGO2	8mer	aguaUGUCGAU-CUAUUGGUUUCu	||: :|: | |:|||||||	agucACGCUUGUGUUGACCAAAGa	0.8557	3.212
MIMAT0000441	hsa-miR-9-5p	NM_001163474	ZNF746	circRNA	chr7	149475021	149475043	-	3	0	AGO2	7mer-m8	agUAUGUCGAUC-UAUUGGUUUCu	|||| ||:| :|||||||	aaAUAC-CCUGGCCGGACCAAAGg	1.1612	0.755
MIMAT0000441	hsa-miR-9-5p	NM_170606	MLL3	circRNA	chr7	152148399	152148421	-	1	0	AGO1-4	7mer-m8	aguaugucgaucuaUUGGUUUCu	| | ||||||||	uugccccaugcacaAACCAAAGg	0.0371	4.942
MIMAT0000441	hsa-miR-9-5p	NM_005542	INSIG1	circRNA	chr7	155310061	155310085	+	6	0	AGO1-4,AGO2	7mer-m8	agUAU-GUCGAUCUA-UUGGUUUCu	| ||| | || || ||||||||	uuAUAGAAAAUAUAUGAACCAAAGu	1.2841	2.669
MIMAT0000441	hsa-miR-9-5p	NM_014671	UBE3C	circRNA	chr7	157268039	157268062	+	1	0	AGO2	8mer	aguauGUCGAUCU-AUUGGUUUCu	|||: | | |||||||||	caucuCAGUGAAAUUAACCAAAGa	0.8657	3.191
MIMAT0000441	hsa-miR-9-5p	NM_014671	UBE3C	circRNA	chr7	157268562	157268585	+	1	0	AGO2	7mer-m8	aguAUGUCGAUCUA-UUGGUUUCu	|| ||:|: | ||||||||	cauUAAAGUUGUUUGAACCAAAGu	1.0042	2.249
MIMAT0000441	hsa-miR-9-5p	NM_001001924	MTUS1	circRNA	chr8	17684418	17684440	-	7	0	AGO1-4,AGO2	7mer-m8	agUAUGUCGAUCUAUUGGUUUCu	| | | : || ||||||||	aaACAAAAUGUGAAAACCAAAGu	0.8696	2.114
MIMAT0000441	hsa-miR-9-5p	NM_018142	INTS10	circRNA	chr8	19851655	19851681	+	1	0	AGO2	7mer-m8	aguAUGUCGA--UC--UAUUGGUUUCu	|::| || || || |||||||	cacUGUAACUCGAGGCAUCACCAAAGg	0.8738	5.847
MIMAT0000441	hsa-miR-9-5p	NM_025232	REEP4	circRNA	chr8	22138290	22138314	-	2	0	AGO2	7mer-m8	agUAUGUCGAU-CUAU-UGGUUUCu	||:|| | | ||: |||||||	ggAUGCACCCACAAUGUACCAAAGc	1.1335	0.038
MIMAT0000441	hsa-miR-9-5p	NM_003842	TNFRSF10B	circRNA	chr8	23021670	23021691	-	6	0	AGO1,AGO2	8mer	agUAUGUCGAUCUAUUGGUUUCu	||||:: | |: :|||||||	acAUAUGAGUCGG-GACCAAAGa	1.2736	-0.368
MIMAT0000441	hsa-miR-9-5p	NM_001105541	NEFM	circRNA	chr8	24917219	24917240	+	0	0	NA	7mer-m8	agUA-UGUCGAUCUAUUGGUUUCu	|| |:|| ||: ||||||||	agAUCAUAG--AGGAAACCAAAGu	1.0975	5.05
MIMAT0000441	hsa-miR-9-5p	NM_005382	NEFM	circRNA	chr8	24917219	24917240	+	0	0	NA	7mer-m8	agUA-UGUCGAUCUAUUGGUUUCu	|| |:|| ||: ||||||||	agAUCAUAG--AGGAAACCAAAGu	1.0975	5.05
MIMAT0000441	hsa-miR-9-5p	NM_001105541	NEFM	circRNA	chr8	24918011	24918034	+	0	0	NA	7mer-m8	agUAUGUCGAUCU-AUUGGUUUCu	| | || ||| ||||||||	agAAAAAGGAAGAGAAACCAAAGg	1.0562	1.818
MIMAT0000441	hsa-miR-9-5p	NM_005382	NEFM	circRNA	chr8	24918011	24918034	+	0	0	NA	7mer-m8	agUAUGUCGAUCU-AUUGGUUUCu	| | || ||| ||||||||	agAAAAAGGAAGAGAAACCAAAGg	1.0562	1.818
MIMAT0000441	hsa-miR-9-5p	NM_001105541	NEFM	circRNA	chr8	24918122	24918143	+	1	0	AGO2	8mer	aguAUGUCGAUCUAUUGGUUUCu	| |: || ||| :|||||||	acuUGGAGAAAGA-GACCAAAGa	1.1612	1.233
MIMAT0000441	hsa-miR-9-5p	NM_005382	NEFM	circRNA	chr8	24918122	24918143	+	1	0	AGO2	8mer	aguAUGUCGAUCUAUUGGUUUCu	| |: || ||| :|||||||	acuUGGAGAAAGA-GACCAAAGa	1.1612	1.233
MIMAT0000441	hsa-miR-9-5p	NM_001197293	DPYSL2	circRNA	chr8	26656922	26656944	+	1	0	AGO2	7mer-m8	aguaugUCGAUCUAUUGGUUUCu	||: | ||||||||	aacccaAGUGAACCAACCAAAGu	0.4346	-0.283
MIMAT0000441	hsa-miR-9-5p	NM_001244604	DPYSL2	circRNA	chr8	26656922	26656944	+	1	0	AGO2	7mer-m8	aguaugUCGAUCUAUUGGUUUCu	||: | ||||||||	aacccaAGUGAACCAACCAAAGu	0.4346	-0.283
MIMAT0000441	hsa-miR-9-5p	NM_032664	FUT10	circRNA	chr8	33453230	33453250	-	2	0	AGO2	7mer-m8	agUAUGUCGAUCUAUUGGUUUCu	||| || | | ||:|||||||	ccAU-CAUC-ACAUGACCAAAGc	1.3096	2.551
MIMAT0000441	hsa-miR-9-5p	NM_004874	BAG4	circRNA	chr8	38210516	38210539	+	2	0	AGO2	8mer	aguAUGUCGA-UCUAUUGGUUUCu	| |:: || | |:|||||||	gccUGUUACUAACUUGACCAAAGa	0.9925	1.947
MIMAT0000441	hsa-miR-9-5p	NM_006283	TACC1	circRNA	chr8	38850194	38850216	+	1	0	AGO1-4	7mer-m8	agUAUGUCGAUCUAUUGGUUUCu	| ||:|| :|| |||||||	ugAUGCACAGGGAGCACCAAAGg	1.1452	0.181
MIMAT0000441	hsa-miR-9-5p	NM_032410	HOOK3	circRNA	chr8	43026035	43026056	+	1	0	AGO1	7mer-m8	agUAUGUCGAUCUAUUGGUUUCu	| | || ||| |||||||	agAGAAAG-AAGACUACCAAAGc	0.9872	0.484
MIMAT0000441	hsa-miR-9-5p	NM_006904	PRKDC	circRNA	chr8	47773919	47773942	-	1	0	AGO1-4	7mer-m8	agUAUGUCGAUCU-AUUGGUUUCu	| |:| | ||: | |||||||	auAGAUAUCCAGGCUUACCAAAGu	1.018	-0.189
MIMAT0000441	hsa-miR-9-5p	NM_006904	PRKDC	circRNA	chr8	47819475	47819498	-	0	0	NA	7mer-m8	aguaugucgaucuAU-UGGUUUCu	| | || |||||||	auugauguccucuUACACCAAAGu	0.2343	3.26
MIMAT0000441	hsa-miR-9-5p	NM_006756	TCEA1	circRNA	chr8	53979122	53979146	-	1	0	AGO2	8mer	agUAUGUCGAUCU--AUUGGUUUCu	||:|:| | | |:|||||||	agAUGCGGAAAAACUUGACCAAAGa	1	5.972
MIMAT0000441	hsa-miR-9-5p	NM_017813	IMPAD1	circRNA	chr8	56962335	56962358	-	5	0	AGO1,AGO2	8mer	aguaugUCGAUCU-AUUGGUUUCu	||: | | |:|||||||	cuuggaAGUAAAAUUGACCAAAGa	0.5651	0.415
MIMAT0000441	hsa-miR-9-5p	NM_004318	ASPH	circRNA	chr8	61501919	61501941	-	4	0	AGO1,AGO2	7mer-m8	aguaUGUCGAUCUAUUGGUUUCu	| ||| |||:| |||||||	uggcACAUAUAGGUCACCAAAGu	1.2619	-0.168
MIMAT0000441	hsa-miR-9-5p	NM_014637	MTFR1	circRNA	chr8	65707080	65707104	+	1	0	AGO2	7mer-m8	aguAUGUCGAUCU--A-UUGGUUUCu	| |:|| ||:|: | |||||||	cccUGCA-CUGGGGCUCCACCAAAGu	1.036	0.929
MIMAT0000441	hsa-miR-9-5p	NM_016010	FAM164A	circRNA	chr8	78689327	78689348	+	1	0	AGO2	7mer-m8	aguaugucgaUCUAUUGGUUUCu	| |||| |||||||	aauuuucuacAGAU-ACCAAAGg	0.5354	3.048
MIMAT0000441	hsa-miR-9-5p	NM_006281	STK3	circRNA	chr8	98455107	98455130	-	1	0	AGO1-4	8mer	aguAUGUCG-AUCUAUUGGUUUCu	||: |: | | ||||||||	aucUAUCGUGUUUAAAACCAAAGa	0.8377	1.677
MIMAT0000441	hsa-miR-9-5p	NM_006281	STK3	circRNA	chr8	98719907	98719929	-	0	0	NA	7mer-m8	aguaUGUCGAUCUAUUGGUUUCu	| | :| | :| |||||||	ugggAGGGAUUUGUUACCAAAGg	0.7582	0.155
MIMAT0000441	hsa-miR-9-5p	NM_006281	STK3	circRNA	chr8	98748627	98748651	-	0	0	NA	7mer-m8	aguaUGUCGAUC-UA-UUGGUUUCu	| ||| :| | || :|||||||	uuggACAAUUUGUAUGGACCAAAGu	1.1293	0.672
MIMAT0000441	hsa-miR-9-5p	NM_006281	STK3	circRNA	chr8	98826567	98826589	-	0	0	NA	8mer	aguaugucgaUCUAUUGGUUUCu	| | ||| :|||||||	agguugggggAGAGGACCAAAGa	0.7211	-0.335
MIMAT0000441	hsa-miR-9-5p	NM_006281	STK3	circRNA	chr8	98835513	98835533	-	0	0	NA	7mer-m8	aguaUGUCGAUCUAUUGGUUUCu	|| || ||: ||||||||	cugcACUGC-AGG-AACCAAAGg	0.9278	-0.137
MIMAT0000441	hsa-miR-9-5p	NM_006281	STK3	circRNA	chr8	98850117	98850136	-	0	0	NA	7mer-m8	aguAUGUCGAUCUAUUGGUUUCu	|||| | ||| ||||||||	aucUACA-C-AGA-AACCAAAGu	1.2799	0.254
MIMAT0000441	hsa-miR-9-5p	NM_006281	STK3	circRNA	chr8	98872114	98872134	-	0	0	NA	8mer	agUAUGUCGAUCUAUUGGUUUCu	|||||:| | | ||||||||	ucAUAUA--AACAGAACCAAAGa	1.432	-0.019
MIMAT0000441	hsa-miR-9-5p	NM_006281	STK3	circRNA	chr8	98872328	98872348	-	0	0	NA	7mer-m8	agUAUGUCGAUCUAUUGGUUUCu	||| || | ||| |||||||	acAU-CAUCCUGAU-ACCAAAGc	1.3043	0.126
MIMAT0000441	hsa-miR-9-5p	NM_006281	STK3	circRNA	chr8	98872476	98872498	-	0	0	NA	7mer-m8	aguaUGUC-GAUCUAUUGGUUUCu	|:|| ||| ||||||||	auuaAUAGCCUA-CCAACCAAAGu	0.9119	0.115
MIMAT0000441	hsa-miR-9-5p	NM_006281	STK3	circRNA	chr8	98882970	98882992	-	0	0	NA	8mer	aguaUGUCGAUCUAUUGGUUUCu	|| ||||: |||||||	gagaACUCCUAGGACACCAAAGa	0.9809	0.025
MIMAT0000441	hsa-miR-9-5p	NM_006281	STK3	circRNA	chr8	98884803	98884823	-	0	0	NA	7mer-m8	agUAUGUCGAUCUAUUGGUUUCu	|||:| : |:|:|||||||	gaAUAUAAU--GGUGACCAAAGc	1.1251	-0.038
MIMAT0000441	hsa-miR-9-5p	NM_006281	STK3	circRNA	chr8	98915006	98915026	-	0	0	NA	7mer-m8	aguAUGUCGAUCUAUUGGUUUCu	| || || ||| ||||||||	uuuUAGAG-AAGA-AACCAAAGc	1.2407	0.037
MIMAT0000441	hsa-miR-9-5p	NM_006281	STK3	circRNA	chr8	98933178	98933200	-	0	0	NA	7mer-m8	aguAUGUCGAUCUAU-UGGUUUCu	| |||| | | | | |||||||	uuuUACAAC-AAACAUACCAAAGg	1.2121	1.176
MIMAT0000441	hsa-miR-9-5p	NM_138455	CTHRC1	circRNA	chr8	103382709	103382730	+	6	0	AGO1,AGO2	7mer-m8	agUAUGUCGAUCUAUUGGUUUCu	|||:: :|| | :|||||||	aaAUAUGUUUACA-GACCAAAGu	1.2227	1.668
MIMAT0000441	hsa-miR-9-5p	NM_014112	TRPS1	circRNA	chr8	115619581	115619603	-	2	0	AGO2	7mer-m8	agUAUGUCGAUCUAU--UGGUUUCu	|| ||| ||||: |||||||	agAU-CAG-AAGAUGUCACCAAAGg	1.3043	3.236
MIMAT0000441	hsa-miR-9-5p	NM_005328	HAS2	circRNA	chr8	121614017	121614039	-	1	0	AGO2	7mer-m8	agUAUGUCGAUCUAU--UGGUUUCu	||| ||| || ||: |||||||	gcAU-CAGAUA-AUGCCACCAAAGg	1.4018	1.371
MIMAT0000441	hsa-miR-9-5p	NM_194291	TMEM65	circRNA	chr8	124320124	124320146	-	3	0	AGO2	7mer-m8	aguaugucgaucuauUGGUUUCu	| | | | |||||||	aauuccugaucucacACCAAAGc	0.4719	4.695
MIMAT0000441	hsa-miR-9-5p	TCONS_00015354	TCONS_00015354	circRNA	chr8	127939780	127939806	+	1	0	AGO1	7mer-m8	agUAUGUCGAUCU----AUUGGUUUCu	||||: :|||| |:|||||||	ccAUAUCUUUAGAGGCCUGACCAAAGc	1.4422	-0.25
MIMAT0000441	hsa-miR-9-5p	NM_016018	PHF20L1	circRNA	chr8	132847016	132847038	+	2	0	AGO1,AGO2	7mer-m8	agUAUGUCGAUCUAUUGGUUUCu	| | | :| : ||||||||	ggACAAAUUUCUGAAACCAAAGg	0.7901	3.132
MIMAT0000441	hsa-miR-9-5p	NM_012154	EIF2C2	circRNA	chr8	140559403	140559425	-	1	0	AGO1-4	8mer	aguaugucgaUCUAUUGGUUUCu	| || | |||||||	caaaggguaaAGUUUACCAAAGa	0.2581	5.734
MIMAT0000441	hsa-miR-9-5p	NM_012154	EIF2C2	circRNA	chr8	140588353	140588374	-	0	0	NA	7mer-m8	agUAUGUCGAUCUAUUGGUUUCu	||:|| ||:|: |||||||	guAUGCA-CUGGGACACCAAAGc	1.2205	0.019
MIMAT0000441	hsa-miR-9-5p	NM_012154	EIF2C2	circRNA	chr8	140601850	140601874	-	0	0	NA	7mer-m8	aguAU-GUCGAUCU-AUUGGUUUCu	| || || || | |||||||	gccUAUCACGUAAACCCACCAAAGc	0.9596	-0.224
MIMAT0000441	hsa-miR-9-5p	NM_138431	MFSD3	circRNA	chr8	144509210	144509232	+	1	0	AGO2	7mer-m8	aguauGUCGAUCUAUUGGUUUCu	|:|: | ||||||||	cugccCGGUCCCAGAACCAAAGc	0.4988	-1.364
MIMAT0000441	hsa-miR-9-5p	NM_153186	KANK1	circRNA	chr9	513341	513363	+	2	0	AGO1-4,AGO2	7mer-m8	aguaugucgaucUAUUGGUUUCu	| || |||||||	cuugcuuuuuucAUUACCAAAGc	-0.0388	0.692
MIMAT0000441	hsa-miR-9-5p	NM_153186	KANK1	circRNA	chr9	544771	544791	+	0	0	NA	8mer	aguAUGUCGAUCUAUUGGUUUCu	|| |::: :||| ||||||||	uccUGUGUUUAG--AACCAAAGa	1.3594	0.161
MIMAT0000441	hsa-miR-9-5p	NM_153186	KANK1	circRNA	chr9	565046	565068	+	0	0	NA	7mer-m8	agUAUGUCGAUCUAU-UGGUUUCu	:|| || ||| | |||||||	ggGUAGAG-AAGAGAGACCAAAGu	1.1537	0.046
MIMAT0000441	hsa-miR-9-5p	NM_153186	KANK1	circRNA	chr9	568200	568223	+	0	0	NA	7mer-m8	aguaugucgaucuAU-UGGUUUCu	|| | | || |||||||	ucucaagauuuuuUACACCAAAGg	0.6065	-0.311
MIMAT0000441	hsa-miR-9-5p	NM_153186	KANK1	circRNA	chr9	573131	573153	+	0	0	NA	7mer-m8	aguaugucgaucUAUUGGUUUCu	| | || |||||||	ugaguugaugucAUUACCAAAGg	0.1097	0.001
MIMAT0000441	hsa-miR-9-5p	NM_153186	KANK1	circRNA	chr9	588145	588166	+	0	0	NA	7mer-m8	aguauGUCGAUCUAUUGGUUUCu	| | |||: |||| |||||||	uaaacCAGUGAGAU-ACCAAAGc	1.4857	-0.368
MIMAT0000441	hsa-miR-9-5p	NM_153186	KANK1	circRNA	chr9	590092	590113	+	0	0	NA	7mer-m8	aguAUGUCGAUCUAUUGGUUUCu	|| |:: | | || |||||||	ucuUGUUUCCAAAU-ACCAAAGc	1.1155	0.15
MIMAT0000441	hsa-miR-9-5p	NM_153186	KANK1	circRNA	chr9	615063	615083	+	0	0	NA	7mer-m8	aguaUGUCGAUCUAUUGGUUUCu	| ::|||| |:| |||||||	ccgaGUAGCU-GGU-ACCAAAGg	1.2736	-0.423
MIMAT0000441	hsa-miR-9-5p	NM_153186	KANK1	circRNA	chr9	621886	621908	+	0	0	NA	7mer-m8	agUAUGUCGAUCUAUUGGUUUCu	|| || |: |||||||	aaAUCCAAAUGCUCCACCAAAGg	0.7751	0.002
MIMAT0000441	hsa-miR-9-5p	NM_153186	KANK1	circRNA	chr9	628533	628558	+	0	0	NA	7mer-m8	agUAUGUCGAUCU-AU--UGGUUUCu	:|:| | || | || |||||||	agGUGCUGGUAAACUAAGACCAAAGu	1.0105	-0.099
MIMAT0000441	hsa-miR-9-5p	NM_153186	KANK1	circRNA	chr9	638570	638592	+	0	0	NA	7mer-m8	agUAUGUCGAUCUAUUGGUUUCu	||::: :| ||||||||	caAUGUGUUUUUUCAACCAAAGg	0.9374	0.586
MIMAT0000441	hsa-miR-9-5p	NM_153186	KANK1	circRNA	chr9	652747	652768	+	0	0	NA	7mer-m8	aguaugUCGAUCUAU-UGGUUUCu	||| | ||| |||||||	cugggaAGC-A-AUACACCAAAGc	0.7284	-0.232
MIMAT0000441	hsa-miR-9-5p	NM_153186	KANK1	circRNA	chr9	675463	675486	+	0	0	NA	7mer-m8	agUAUGUCGAU-CUAUUGGUUUCu	| ::| :|: | ||||||||	aaAGGUAUUUGCAAAAACCAAAGg	0.913	0.413
MIMAT0000441	hsa-miR-9-5p	NM_153186	KANK1	circRNA	chr9	680605	680626	+	0	0	NA	8mer	agUAUGUCGAUCUAUUGGUUUCu	||||||| || ||||||||	ggAUACAGC-AGUGAACCAAAGa	1.8421	0.182
MIMAT0000441	hsa-miR-9-5p	NM_153186	KANK1	circRNA	chr9	711671	711693	+	0	0	NA	7mer-m8	aguaUGUCGAUCUAUUGGUUUCu	|| ||||||: | ||||||||	ucucACAGCUGAAAAACCAAAGg	1.8295	2.611
MIMAT0000441	hsa-miR-9-5p	NM_153186	KANK1	circRNA	chr9	713017	713039	+	4	0	AGO2	8mer	agUAUGUCGAU-CUAUUGGUUUCu	||| |||||: || :|||||||	ccAU-CAGCUGUGAAGACCAAAGa	1.7776	2.938
MIMAT0000441	hsa-miR-9-5p	NM_020829	KIAA1432	circRNA	chr9	5756247	5756270	+	2	0	AGO1-4,AGO2	7mer-m8	aguauguCGA-UCUAUUGGUUUCu	| ||| | :| |||||||	ugccuuuGCUCAUGUCACCAAAGc	0.6722	4.545
MIMAT0000441	hsa-miR-9-5p	NM_020829	KIAA1432	circRNA	chr9	5762633	5762654	+	0	0	NA	7mer-m8	agUAUGUCGAUCUAUUGGUUUCu	:|| ||| ||||||||||	caGUAACCCUA-AUAACCAAAGg	1.1548	2.371
MIMAT0000441	hsa-miR-9-5p	NM_002839	PTPRD	circRNA	chr9	8404597	8404619	-	8	0	AGO2	8mer	aguaugUCGAUCUAUUGGUUUCu	||: | ||||||||	cuuggaAGUAAACAAACCAAAGa	0.4346	6.231
MIMAT0000441	hsa-miR-9-5p	NM_002839	PTPRD	circRNA	chr9	8492909	8492932	-	0	0	NA	7mer-m8	aguaUGUC-GAUCUAUUGGUUUCu	|||| ||| | ||||||||	cgucACAGCCUACACAACCAAAGg	1.2799	5.08
MIMAT0000441	hsa-miR-9-5p	NM_033222	PSIP1	circRNA	chr9	15468677	15468700	-	7	2	AGO2	8mer	aguaugUCG-AUCUAUUGGUUUCu	| | ||| | | ||||||||	ugaggaAGCGAAUAAAACCAAAGa	1.0064	4.984
MIMAT0000441	hsa-miR-9-5p	NM_033222	PSIP1	circRNA	chr9	15490105	15490124	-	0	0	NA	7mer-m8	aguAUGUCGAUCUAUUGGUUUCu	|:| :| | :|||||||	#NAME?	0.5165	5.848
MIMAT0000441	hsa-miR-9-5p	NM_001010	RPS6	circRNA	chr9	19376630	19376650	-	1	7	AGO2	7mer-m8	agUAUGUCGAUCUAUUGGUUUCu	| | | | |||| :|||||||	uaAGAAACCUAG--GACCAAAGc	1.2301	5.53
MIMAT0000441	hsa-miR-9-5p	NR_003573	ANXA2P2	circRNA	chr9	33624399	33624421	+	12	0	AGO1,AGO1-4,AGO2	7mer-m8	agUAUGUCGAU-CUAUUGGUUUCu	| | ||||| | | :|||||||	ugAAACAGCCAUCAAGACCAAAG-	1.3811	2.827
MIMAT0000441	hsa-miR-9-5p	NM_018449	UBAP2	circRNA	chr9	33941688	33941714	-	1	0	AGO2	7mer-m8	aguaUGUCGAUCUA---U-UGGUUUCu	|:| | :||| | |||||||	gugcAUAACAGGAUCCCAUACCAAAGc	0.6458	2.92
MIMAT0000441	hsa-miR-9-5p	NM_018449	UBAP2	circRNA	chr9	34008720	34008743	-	0	0	NA	7mer-m8	aguaugucGA-UCUAUUGGUUUCu	| || || |||||||	ccgccugcCUCAGCCUACCAAAGu	0.4272	-0.418
MIMAT0000441	hsa-miR-9-5p	NM_013442	STOML2	circRNA	chr9	35100141	35100163	-	1	0	AGO1	7mer-m8	agUAUGUCGAUCUAUUGGUUUCu	|||::| | |||||||	guAUAUGGAGCCCUCACCAAAGc	0.7787	2.538
MIMAT0000441	hsa-miR-9-5p	NM_006289	TLN1	circRNA	chr9	35697731	35697753	-	4	0	AGO1,AGO1-4,AGO2	7mer-m8	aguaugucgaucuauUGGUUUCu	| | | |||||||	acugugcgugccacuACCAAAGc	0.1509	1.629
MIMAT0000441	hsa-miR-9-5p	NM_006289	TLN1	circRNA	chr9	35703609	35703632	-	1	0	AGO2	7mer-m8	aguaugUCGA-UCUAUUGGUUUCu	|| | ||: |||||||	cguggaAGAUGAGGCCACCAAAGg	0.5141	5.151
MIMAT0000441	hsa-miR-9-5p	NM_006289	TLN1	circRNA	chr9	35713258	35713280	-	0	0	NA	7mer-m8	aguaugUCGAUCUAUUGGUUUCu	:|| | | |||||||	gaccugGGCAACAGCACCAAAGc	0.4346	4.63
MIMAT0000441	hsa-miR-9-5p	NM_024345	DCAF10	circRNA	chr9	37842151	37842172	+	4	0	AGO1-4,AGO2	7mer-m8	agUAUGUCGAUCUAUUGGUUUCu	| | | | :| || |||||||	ugAGAAAAUU-GAACACCAAAGu	0.9925	5.53
MIMAT0000441	hsa-miR-9-5p	NM_024345	DCAF10	circRNA	chr9	37862751	37862773	+	0	0	NA	7mer-m8	aguaugucgaUCUAUUGGUUUCu	| | :||| |||||||	uguuuagaagGGAUUACCAAAGg	0.6107	0.146
MIMAT0000441	hsa-miR-9-5p	NM_024345	DCAF10	circRNA	chr9	37866804	37866825	+	0	0	NA	7mer-m8	agUAUGUCGAUCUAUUGGUUUCu	| ||||| ||:| |||||||	auAAACAGCAAGGU-ACCAAAGu	1.5295	0.443
MIMAT0000441	hsa-miR-9-5p	NM_000689	ALDH1A1	circRNA	chr9	72909653	72909680	-	5	0	AGO1-4	8mer	aguAU-GUCGAUCU----AUUGGUUUCu	| || |||| :|| | |||||||	gcuUAUCAGCAGGAGUGUUUACCAAAGa	1.0286	3.816
MIMAT0000441	hsa-miR-9-5p	NM_016848	SHC3	circRNA	chr9	89006900	89006922	-	1	0	AGO2	7mer-m8	aguaugucgaucUAUUGGUUUCu	||||||||||	aucauuuuuaccAUAACCAAAGu	-0.2174	0.274
MIMAT0000441	hsa-miR-9-5p	NM_016848	SHC3	circRNA	chr9	89112359	89112380	-	0	0	NA	7mer-m8	agUAUGUCGAUCUAUUGGUUUCu	:||:| || ||||||||	auGUAUAUCU-CUCAACCAAAGu	0.9671	-0.595
MIMAT0000441	hsa-miR-9-5p	NM_032310	C9orf89	circRNA	chr9	93113127	93113149	+	3	2	AGO1,AGO2	8mer	aguauGUCGAUCUAUUGGUUUCu	| || | ||||||||	cucacCUGCCACUCAACCAAAGa	0.5411	0.077
MIMAT0000441	hsa-miR-9-5p	NM_177995	PTPDC1	circRNA	chr9	94085254	94085277	+	1	0	AGO2	7mer-m8	aguAUGUCG-AUCUAUUGGUUUCu	|| | | | | |||||||	auuUAGAACGUCCAACACCAAAGu	0.6638	2.873
MIMAT0000441	hsa-miR-9-5p	NM_177995	PTPDC1	circRNA	chr9	94101663	94101687	+	0	0	NA	8mer	aguaugUCGAUC--UAUUGGUUUCu	| | ||| | || |||||||	ugaaggAGCCUGUAAUCACCAAAGa	0.9014	3.776
MIMAT0000441	hsa-miR-9-5p	NM_139246	TSTD2	circRNA	chr9	97625969	97625991	-	1	0	AGO2	8mer	aguaugucgaucUAUUGGUUUCu	| | ||||||||	gcccuuuuugucAAAACCAAAGa	-0.1508	3.25
MIMAT0000441	hsa-miR-9-5p	NM_005502	ABCA1	circRNA	chr9	104784426	104784447	-	1	0	AGO1-4	7mer-m8	aguauguCGAUCUAUUGGUUUCu	| || | | :|||||||	gaacuuuGCCA-AGGACCAAAGu	0.6203	6.365
MIMAT0000441	hsa-miR-9-5p	NM_005502	ABCA1	circRNA	chr9	104809508	104809530	-	0	0	NA	8mer	aguaugucgaucuAUUGGUUUCu	| | | | |||||||	cucuuaaacgcccUCACCAAAGa	0.3606	2.438
MIMAT0000441	hsa-miR-9-5p	NM_021224	ZNF462	circRNA	chr9	106926728	106926750	+	2	0	AGO2	8mer	aguauguCGAUCUAUUGGUUUCu	| | || | || |||||||	gccugauGCCACAUUACCAAAGa	0.9352	6.296
MIMAT0000441	hsa-miR-9-5p	NM_001136562	AKAP2	circRNA	chr9	110098721	110098743	+	0	0	NA	7mer-m8	agUAUGUCGAUCUAUUGGUUUCu	:| | | || | ||||||||	cuGUCCUGGUAUAGAACCAAAGu	1.018	0.005
MIMAT0000441	hsa-miR-9-5p	NM_001136562	AKAP2	circRNA	chr9	110138142	110138164	+	2	0	AGO1,AGO2	8mer	agUAUGUCGAUCUAUUGGUUUCu	| | :| |: || |||||||	gaAAAGGGAUGUAUUACCAAAGa	0.9745	3.539
MIMAT0000441	hsa-miR-9-5p	NM_007203	PALM2-AKAP2	circRNA	chr9	110138142	110138164	+	2	0	AGO1,AGO2	8mer	agUAUGUCGAUCUAUUGGUUUCu	| | :| |: || |||||||	gaAAAGGGAUGUAUUACCAAAGa	0.9745	3.539
MIMAT0000441	hsa-miR-9-5p	NM_001080398	KIAA0368	circRNA	chr9	111370484	111370509	-	1	0	AGO2	8mer	aguaUGUCGA---UCUAUUGGUUUCu	| |:| || ||: |||||||	gcugAUAUCUUGAAGGCCACCAAAGa	0.7804	3.527
MIMAT0000441	hsa-miR-9-5p	NM_001080398	KIAA0368	circRNA	chr9	111440424	111440446	-	0	0	NA	8mer	agUAUGUCGA-UCUAUUGGUUUCu	| || : ||| ||| ||||||||	uaAUCUUGCUGAGA-AACCAAAGa	1.4962	5.561
MIMAT0000441	hsa-miR-9-5p	NM_138777	MRRF	circRNA	chr9	122322581	122322604	+	1	1	AGO2	8mer	agUAUGUCGAU-CUAUUGGUUUCu	||| ::|| : || :|||||||	gcAUCUGGCAGUGAAGACCAAAGa	1.3636	4.051
MIMAT0000441	hsa-miR-9-5p	NM_005347	HSPA5	circRNA	chr9	125239469	125239490	-	11	0	AGO1,AGO1-4,AGO2,AGO3	8mer	aguaUGUCGAUCUAUUGGUUUCu	| || || | : ||||||||	cccaAC-GCCAAGCAACCAAAGa	1.0105	6
MIMAT0000441	hsa-miR-9-5p	NM_001099270	ZBTB34	circRNA	chr9	126883476	126883498	+	1	0	AGO2	8mer	aguaugucgaUCUAUUGGUUUCu	| || | |||||||	aacugguuugAGUUUACCAAAGa	0.2978	4.957
MIMAT0000441	hsa-miR-9-5p	NM_001130438	SPTAN1	circRNA	chr9	128559178	128559200	+	0	0	NA	7mer-m8	aguaugucGAUCUAUUGGUUUCu	| :|: |:|||||||	guccauuaUUGCCUGACCAAAGc	0.509	3.252
MIMAT0000441	hsa-miR-9-5p	NM_001130438	SPTAN1	circRNA	chr9	128605034	128605054	+	2	2	AGO1-4	8mer	agUAUGUCGAUCUAUUGGUUUCu	||:| | | || ||||||||	agAUGCUGAU-GA-AACCAAAGa	1.0975	6.294
MIMAT0000441	hsa-miR-9-5p	NM_001136557	GPR107	circRNA	chr9	130079655	130079676	+	0	0	NA	8mer	aguaUGUCGAUCUAUUGGUUUCu	| ::| | || | |||||||	gcugGUACCCAG-UUACCAAAGa	0.9491	1.738
MIMAT0000441	hsa-miR-9-5p	NM_001136557	GPR107	circRNA	chr9	130137047	130137070	+	1	0	AGO1	7mer-m8	aguaugUCGAU-CUAUUGGUUUCu	| | ||: || |||||||	gucucaAUCUGUGACUACCAAAGc	0.7868	-0.44
MIMAT0000441	hsa-miR-9-5p	NM_013318	PRRC2B	circRNA	chr9	131414349	131414373	+	0	0	NA	7mer-m8	agUAUGUCGAUC--UAUUGGUUUCu	| |||| || :|||||||||	ggACACAGAAAGCAGUAACCAAAGu	1.2736	0.199
MIMAT0000441	hsa-miR-9-5p	NM_013318	PRRC2B	circRNA	chr9	131438994	131439019	+	1	0	AGO2	7mer-m8	agUAUGU--CGAUCUA-UUGGUUUCu	|| || || ||:| :|||||||	aaAUUCAGUGCCAGGUGGACCAAAGu	1.177	6.069
MIMAT0000441	hsa-miR-9-5p	hsa_circ_0001896	hsa_circ_000761	circRNA	chr9	131438994	131439019	+	1	0	AGO2	7mer-m8	agUAUGU--CGAUCUA-UUGGUUUCu	|| || || ||:| :|||||||	aaAUUCAGUGCCAGGUGGACCAAAGu	1.177	6.069
MIMAT0000441	hsa-miR-9-5p	NM_033161	SURF4	circRNA	chr9	133361761	133361784	-	3	0	AGO2	7mer-m8	aguaUGUCGAUCUA-UUGGUUUCu	| ||: :|:| :|||||||	guggAAAGUAGGGUGGACCAAAGg	0.8557	-0.093
MIMAT0000441	hsa-miR-9-5p	NM_000093	COL5A1	circRNA	chr9	134691015	134691041	+	0	0	NA	8mer	agUAUGUCGA---UCU-AUUGGUUUCu	||:: ||| ||| | |||||||	ggAUGUCGCUUACAGAGUCACCAAAGa	1.1357	4.305
MIMAT0000441	hsa-miR-9-5p	NM_000093	COL5A1	circRNA	chr9	134796871	134796893	+	0	0	NA	7mer-m8	aguaugucgaucuaUUGGUUUCu	| | :|||||||	cacaggauuuccugGACCAAAGg	0.1197	5.394
MIMAT0000441	hsa-miR-9-5p	NM_000093	COL5A1	circRNA	chr9	134842755	134842777	+	3	0	AGO2	7mer-m8	aguaugucgaucUAUUGGUUUCu	| | || |||||||	ggucaucccaccAUCACCAAAGc	0.3648	0.166
MIMAT0000441	hsa-miR-9-5p	hsa_circ_0001903	hsa_circ_001978	circRNA	chr9	136726090	136726113	-	4	0	AGO2	7mer-m8	aguaUGUCGAUCUA--UUGGUUUCu	| ||| :|| | ||||||||	ccugACA-UUACUUGCAACCAAAGc	1.0127	0.609
MIMAT0000441	hsa-miR-9-5p	NM_207309	UAP1L1	circRNA	chr9	137084017	137084038	+	1	0	AGO2	7mer-m8	aguaugucGAUCUAUUGGUUUCu	| | :| || ||||||||	uugugauuUUUGA-AACCAAAGc	0.7508	-0.262
MIMAT0000441	hsa-miR-9-5p	NM_001178116	ABI1	circRNA	chr10	26823268	26823294	-	2	0	AGO1,AGO2	7mer-m8	aguaUGUCGA----UCUAUUGGUUUCu	| |||| ||: :|||||||	gagaAAAGCUUUAGAGGAGACCAAAGc	0.6818	5.562
MIMAT0000441	hsa-miR-9-5p	NM_018287	ARHGAP12	circRNA	chr10	31810685	31810706	-	0	0	NA	7mer-m8	aguaUGUCGAUCUAUUGGUUUCu	|::|| | | |||||||	gagaAUGGC-ACAGUACCAAAGu	0.7433	4.43
MIMAT0000441	hsa-miR-9-5p	NM_018287	ARHGAP12	circRNA	chr10	31839648	31839670	-	1	0	AGO2	7mer-m8	aguaugucgaucuAUUGGUUUCu	| | | | |||||||	gucuucucccuccUCACCAAAGc	0.3606	3.739
MIMAT0000441	hsa-miR-9-5p	NM_001145260	NCOA4	circRNA	chr10	46010495	46010518	-	8	0	AGO1-4,AGO2	7mer-m8	aguaUG-UCGAUCUAUUGGUUUCu	| || | ||| | |||||||	uagaACAAACUAAAGCACCAAAGg	1.0424	0.855
MIMAT0000441	hsa-miR-9-5p	NM_020987	ANK3	circRNA	chr10	60069182	60069204	-	0	0	NA	7mer-m8	aguaugucGAUCUAUUGGUUUCu	| | ||| ||||||||	agucaaucCGAGAAAACCAAAGc	0.7391	1.901
MIMAT0000441	hsa-miR-9-5p	NM_020987	ANK3	circRNA	chr10	60070265	60070285	-	0	0	NA	7mer-m8	agUAUGUCGAUCUAUUGGUUUCu	| | |||| ||| | |||||||	uaAAACAG-UAGCU-ACCAAAGg	1.5037	5.337
MIMAT0000441	hsa-miR-9-5p	NM_020987	ANK3	circRNA	chr10	60071152	60071178	-	2	0	AGO2	8mer	aguaugUCG-AUCU---AUUGGUUUCu	||| ||| |||||||||	gacgugAGCAAAGACUCUAACCAAAGa	0.6849	2.054
MIMAT0000441	hsa-miR-9-5p	NM_020987	ANK3	circRNA	chr10	60072509	60072532	-	1	0	AGO2	8mer	aguAUGUCG-AUCUAUUGGUUUCu	| ||::|: | | ||||||||	uuuUAUGGUAUUAAAAACCAAAGa	1.105	0.555
MIMAT0000441	hsa-miR-9-5p	NM_020987	ANK3	circRNA	chr10	60074262	60074282	-	0	0	NA	7mer-m8	agUAUGUCGAUCUAUUGGUUUCu	| ||: | :|:| ||||||||	uuAUGGAAUUGG--AACCAAAGc	1.123	2.404
MIMAT0000441	hsa-miR-9-5p	NM_020987	ANK3	circRNA	chr10	60074783	60074802	-	0	0	NA	7mer-m8	aguAUGUCGAUCUAUUGGUUUCu	||:| || |:|||||||	gauUAUAACU---UGACCAAAGu	0.8483	4.271
MIMAT0000441	hsa-miR-9-5p	NM_020987	ANK3	circRNA	chr10	60074946	60074967	-	0	0	NA	8mer	agUAUGUCGAUCUAUUGGUUUCu	|| || | | || |||||||	ggAU-CACCCAAAUCACCAAAGa	1.09	1.9
MIMAT0000441	hsa-miR-9-5p	NM_020987	ANK3	circRNA	chr10	60082680	60082703	-	1	0	AGO2	8mer	aguaugucGA-UCUAUUGGUUUCu	| || | | ||||||||	ugucuuuuCUGAAAGAACCAAAGa	0.45	4.985
MIMAT0000441	hsa-miR-9-5p	NM_020987	ANK3	circRNA	chr10	60083556	60083579	-	0	0	NA	7mer-m8	agUAUGUCGAUCU-AUUGGUUUCu	|| ::|| | | |||||||	aaAUUUGGCCCCACUUACCAAAGg	0.8918	4.972
MIMAT0000441	hsa-miR-9-5p	NM_020987	ANK3	circRNA	chr10	60263938	60263965	-	5	0	AGO2	7mer-m8	aguAUGUCGAUCUAU-----UGGUUUCu	| | |||||| | |||||||	cgcUCCUGCUAGAGAAUGACACCAAAGg	1.1095	4.794
MIMAT0000441	hsa-miR-9-5p	NM_032776	JMJD1C	circRNA	chr10	63176414	63176435	-	0	0	NA	7mer-m8	agUAUGUCGAUCUAUUGGUUUCu	| || || || :|:|||||||	ugAUCCA-AUACGUGACCAAAGu	1.282	4.322
MIMAT0000441	hsa-miR-9-5p	NM_032776	JMJD1C	circRNA	chr10	63214678	63214698	-	1	0	AGO2	7mer-m8	agUAUGUCGAUCUAUUGGUUUCu	|||: | :| | | |||||||	ccAUGGAAUU-GCU-ACCAAAGg	1.0997	2.342
MIMAT0000441	hsa-miR-9-5p	NM_032776	JMJD1C	circRNA	chr10	63318767	63318789	-	0	0	NA	7mer-m8	aguaugucgaUCUAUUGGUUUCu	| | || |||||||||	ugguuagugaAGCUAACCAAAGu	0.5905	0.32
MIMAT0000441	hsa-miR-9-5p	NM_030927	TSPAN14	circRNA	chr10	80507229	80507253	+	1	0	AGO1	7mer-m8	agUAUGUCGAUCU--AUUGGUUUCu	:|:| |: || | |||||||	guGUGCUGUCCGACCUCACCAAAGu	0.8335	3.66
MIMAT0000441	hsa-miR-9-5p	NM_018999	FAM190B	circRNA	chr10	84371493	84371516	+	0	0	NA	7mer-m8	agUAUGUCGAUCU-AUUGGUUUCu	| || ::| || | | |||||||	uaAUUUGGGUAAAUUCACCAAAGg	1.2205	3.028
MIMAT0000441	hsa-miR-9-5p	NM_018999	FAM190B	circRNA	chr10	84514237	84514259	+	1	0	AGO2	8mer	aguaugucgaucuaUUGGUUUCu	| | | ||||||||	uucucgucuuccuaAACCAAAGa	0.3567	4.547
MIMAT0000441	hsa-miR-9-5p	NM_014391	ANKRD1	circRNA	chr10	90912924	90912949	-	5	0	AGO2	7mer-m8	agUAUG-UCGAUCUA--UUGGUUUCu	| || :|| : || ||||||||	cuACACUGGCAGAAUGGAACCAAAGc	1.0466	4.003
MIMAT0000441	hsa-miR-9-5p	NM_013451	MYOF	circRNA	chr10	93409619	93409641	-	1	0	AGO2	7mer-m8	aguaugucgaUCUAUUGGUUUCu	| :| | |||||||	cuugcucggaGGCUCACCAAAGu	0.1786	2.061
MIMAT0000441	hsa-miR-9-5p	NM_002079	GOT1	circRNA	chr10	99397516	99397539	-	3	0	AGO2	7mer-m8	aguauGUCGAUC-UAUUGGUUUCu	|| |: | || | |||||||	ccaccCGUCCAGUACCACCAAAGu	0.9671	1.349
MIMAT0000441	hsa-miR-9-5p	NM_001163812	C10orf2	circRNA	chr10	100993333	100993355	+	2	0	AGO2	8mer	aguaugucgaucuauUGGUUUCu	| | |||||||	caccuucuccauuccACCAAAGa	-0.1003	3.12
MIMAT0000441	hsa-miR-9-5p	NM_012215	MGEA5	circRNA	chr10	101784959	101784985	-	3	1	AGO2	7mer-m8	agUAUG--UCGAUCUA--UUGGUUUCu	| :||| ||: | | ||||||||	ugGUACCUAGUGACUUCCAACCAAAGc	1.0817	0.402
MIMAT0000441	hsa-miR-9-5p	NM_003893	LDB1	circRNA	chr10	102110875	102110898	-	3	0	AGO2	8mer	aguauGUCGAUCUA-UUGGUUUCu	|| | | :||| :|||||||	ucugcCUGGAGGAUGGACCAAAGa	1.0678	6.144
MIMAT0000441	hsa-miR-9-5p	NM_015062	PPRC1	circRNA	chr10	102140646	102140669	+	0	0	NA	8mer	aguaugucGAUCU-AUUGGUUUCu	:|:|| |||||||	cagaguccUUGGACCCACCAAAGa	0.1531	0.315
MIMAT0000441	hsa-miR-9-5p	NM_015062	PPRC1	circRNA	chr10	102148642	102148664	+	1	0	AGO1-4	7mer-m8	aguaugucgaucUAUUGGUUUCu	||| || |||||||	guucacaugaccAUUACCAAAGg	0.5475	2.61
MIMAT0000441	hsa-miR-9-5p	NM_004741	NOLC1	circRNA	chr10	102158129	102158151	+	2	0	AGO2	8mer	aguaugUCGAUCUAUUGGUUUCu	:| |: : |||||||	cuccgaGGAUGAGCCACCAAAGa	0.3117	2.706
MIMAT0000441	hsa-miR-9-5p	hsa_circ_0000257	hsa_circ_000099	circRNA	chr10	102158129	102158151	+	2	0	AGO2	8mer	aguaugUCGAUCUAUUGGUUUCu	:| |: : |||||||	cuccgaGGAUGAGCCACCAAAGa	0.3117	2.706
MIMAT0000441	hsa-miR-9-5p	NM_004741	NOLC1	circRNA	chr10	102159918	102159940	+	2	0	AGO1	8mer	aguAUGUCGAUCUAUUGGUUUCu	| | | ||| |||||||	gccUUCUGCUCCCCCACCAAAGa	0.8823	0.967
MIMAT0000441	hsa-miR-9-5p	NM_004741	NOLC1	circRNA	chr10	102162147	102162169	+	2	0	AGO1,AGO2	7mer-m8	aguaugucgaUCUAUUGGUUUCu	|| | |||||||	cagguuuugaAGUUCACCAAAGg	-0.1148	5.099
MIMAT0000441	hsa-miR-9-5p	NM_005871	SMNDC1	circRNA	chr10	110298768	110298788	-	2	0	AGO1,AGO2	8mer	aguAUGUCGAUCUAUUGGUUUCu	||:|| | |||||||||	aguUAUAG--AACUAACCAAAGa	0.8992	5.444
MIMAT0000441	hsa-miR-9-5p	NM_007373	SHOC2	circRNA	chr10	110949588	110949610	+	0	0	NA	7mer-m8	agUAUGUCGAU-CUAUUGGUUUCu	| :|:: |||: ||| |||||||	ugGUGUUGCUGUGAU-ACCAAAGc	1.4782	0.027
MIMAT0000441	hsa-miR-9-5p	NM_007373	SHOC2	circRNA	chr10	110958597	110958617	+	0	0	NA	7mer-m8	aguAUGUCGAUCUAUUGGUUUCu	|:| |:| || |||||||	cuuUGCUGUU-GA-CACCAAAGc	0.8557	0.501
MIMAT0000441	hsa-miR-9-5p	NM_007373	SHOC2	circRNA	chr10	110964478	110964498	+	2	0	AGO1-4	7mer-m8	aguaugUCGAUCUAUUGGUUUCu	| | ||| | :|||||||	aaaagaACCUA-A-GACCAAAGg	0.8144	6.323
MIMAT0000441	hsa-miR-9-5p	hsa_circ_0000261	hsa_circ_000101	circRNA	chr10	110964478	110964498	+	2	0	AGO1-4	7mer-m8	aguaugUCGAUCUAUUGGUUUCu	| | ||| | :|||||||	aaaagaACCUA-A-GACCAAAGg	0.8144	6.323
MIMAT0000441	hsa-miR-9-5p	NM_001003408	ABLIM1	circRNA	chr10	114431665	114431687	-	2	0	AGO2	7mer-m8	aguaugucgaucuAUUGGUUUCu	| | | |:|||||||	uuccugaacccauUGACCAAAGg	0.4616	-0.234
MIMAT0000441	hsa-miR-9-5p	NM_001003408	ABLIM1	circRNA	chr10	114447925	114447946	-	1	0	AGO2	8mer	aguauGUCGAUCUAUUGGUUUCu	|||| ||| |||||||	gacccCAGCGAGA-CACCAAAGa	1.0088	3.618
MIMAT0000441	hsa-miR-9-5p	NM_139169	TRUB1	circRNA	chr10	114976912	114976936	+	4	0	AGO1,AGO2	7mer-m8	aguaUGUCG-AUCUA-UUGGUUUCu	| ||||: |: :| ||||||||	ccccACAGUGUGUGUCAACCAAAGg	1.2991	-0.127
MIMAT0000441	hsa-miR-9-5p	NM_001127211	KIAA1598	circRNA	chr10	116886459	116886481	-	1	0	AGO2	8mer	aguaugucgaucuaUUGGUUUCu	|| | ||||||||	acacaugaaccccaAACCAAAGa	0.2099	2.29
MIMAT0000441	hsa-miR-9-5p	NM_003750	EIF3A	circRNA	chr10	119070982	119071007	-	3	0	AGO1,AGO2	7mer-m8	agUAUGU--CGAU-CUAUUGGUUUCu	|| || || | ||||||||||	agAUUCAGCGCCACCAUAACCAAAGu	1.0975	6.149
MIMAT0000441	hsa-miR-9-5p	NM_001083914	CTBP2	circRNA	chr10	125066927	125066949	-	0	0	NA	8mer	aguAUGUCGAUCUAUUGGUUUCu	| |:|: : || |:|||||||	gccUGCGUUCAGCUGACCAAAGa	1.1665	-0.12
MIMAT0000441	hsa-miR-9-5p	NM_001083914	CTBP2	circRNA	chr10	125101309	125101332	-	0	0	NA	8mer	aguaUGUCGAUC-UAUUGGUUUCu	||| : || :|:|||||||	cugaACAUUAAGUGUGACCAAAGa	0.9989	-0.439
MIMAT0000441	hsa-miR-9-5p	NM_001083914	CTBP2	circRNA	chr10	125108510	125108532	-	0	0	NA	7mer-m8	agUAUGUCGAUCUAUUGGUUUCu	||||:::| :|||||||||	ucAUGUGGGAUUGUAACCAAAGu	1.4973	-0.417
MIMAT0000441	hsa-miR-9-5p	NM_001083914	CTBP2	circRNA	chr10	125131950	125131971	-	1	0	AGO2	7mer-m8	aguauGUCGAUCUAUUGGUUUCu	| ||||| | |||||||	accacCAGCU-GUCCACCAAAGg	1.1138	-0.364
MIMAT0000441	hsa-miR-9-5p	NM_002417	MKI67	circRNA	chr10	128106636	128106658	-	0	0	NA	7mer-m8	aguaUGUCGAUCUAUUGGUUUCu	| ||: | | |||||||	acuaACGAAAAAACUACCAAAGu	0.7073	-0.682
MIMAT0000441	hsa-miR-9-5p	NM_002417	MKI67	circRNA	chr10	128108851	128108873	-	1	0	AGO2	8mer	agUAUGU-CGAUCUAUUGGUUUCu	|| || || | : |||||||	agAU-CAUGCCAAGGCACCAAAGa	0.9596	-0.907
MIMAT0000441	hsa-miR-9-5p	NR_003512	INS-IGF2	circRNA	chr11	2132234	2132257	-	10	0	AGO1-4,AGO2	7mer-m8	aguaugUCGAUC-UAUUGGUUUCu	| | | || | :|||||||	agagggACCCAGUAAGACCAAAGg	0.7508	-0.106
MIMAT0000441	hsa-miR-9-5p	NR_003512	INS-IGF2	circRNA	chr11	2138669	2138691	-	14	0	AGO1-4,AGO2	7mer-m8	aguaugucgaucuaUUGGUUUCu	|| | ||||||||	ucucgccuucgccgAACCAAAGu	0.2471	0.884
MIMAT0000441	hsa-miR-9-5p	NM_001172705	EIF4G2	circRNA	chr11	10803062	10803085	-	13	0	AGO1,AGO1-4,AGO2	8mer	aguaugucgaucUA-UUGGUUUCu	| | || :|||||||	cuuuucuugacaAUGGACCAAAGa	0.2978	6.486
MIMAT0000441	hsa-miR-9-5p	NM_001418	EIF4G2	circRNA	chr11	10803062	10803085	-	13	0	AGO1,AGO1-4,AGO2	8mer	aguaugucgaucUA-UUGGUUUCu	| | || :|||||||	cuuuucuugacaAUGGACCAAAGa	0.2978	6.486
MIMAT0000441	hsa-miR-9-5p	NM_014632	MICAL2	circRNA	chr11	12263571	12263593	+	3	0	AGO1,AGO2	8mer	aguAUGUCGAUCUAUUGGUUUCu	||:|| | ||||||||	cuuUAUAGAAUGUCAACCAAAGa	0.8419	2.451
MIMAT0000441	hsa-miR-9-5p	NM_021961	TEAD1	circRNA	chr11	12924993	12925015	+	1	0	AGO1	7mer-m8	aguauGUCGAUCUAUUGGUUUCu	|| || ||: |||||||	acaguCACCUGUUCCACCAAAGu	0.9596	6.352
MIMAT0000441	hsa-miR-9-5p	NM_001165414	LDHA	circRNA	chr11	18399511	18399533	+	1	0	AGO2	8mer	aguaugucGAUCUAUUGGUUUCu	| | :|||| |||||||	ccuuuuccUUAGAACACCAAAGa	0.9629	4.625
MIMAT0000441	hsa-miR-9-5p	NM_005566	LDHA	circRNA	chr11	18399511	18399533	+	1	0	AGO2	8mer	aguaugucGAUCUAUUGGUUUCu	| | :|||| |||||||	ccuuuuccUUAGAACACCAAAGa	0.9629	4.625
MIMAT0000441	hsa-miR-9-5p	NM_001127223	CD59	circRNA	chr11	33717372	33717395	-	3	0	AGO1,AGO2	7mer-m8	agUAUGU-CGAUCUAUUGGUUUCu	| ||:|: |: || |||||||	ugAUGCGUGUCUCAUUACCAAAGc	1.1092	-0.357
MIMAT0000441	hsa-miR-9-5p	NM_203330	CD59	circRNA	chr11	33717372	33717395	-	3	0	AGO1,AGO2	7mer-m8	agUAUGU-CGAUCUAUUGGUUUCu	| ||:|: |: || |||||||	ugAUGCGUGUCUCAUUACCAAAGc	1.1092	-0.357
MIMAT0000441	hsa-miR-9-5p	NM_015457	ZDHHC5	circRNA	chr11	57700059	57700078	+	2	0	AGO1,AGO2	7mer-m8	aguAUGUCGAUCUAUUGGUUUCu	|:|: ||| |||||||	cucUGCGCCUA---CACCAAAGg	0.7455	1.51
MIMAT0000441	hsa-miR-9-5p	NM_024092	TMEM109	circRNA	chr11	60922178	60922203	+	7	0	AGO1,AGO2	8mer	agUAUGUCGAUC-UA-U-UGGUUUCu	|| || || || :| | |||||||	acACACCGCCAGUGUCAUACCAAAGa	1.2745	0.06
MIMAT0000441	hsa-miR-9-5p	NM_015533	DAK	circRNA	chr11	61345918	61345939	+	1	0	AGO2	7mer-m8	aguAUGUCGAUCUAUUGGUUUCu	| |||| | |:|||||||	uguUACAAGU-CCUGACCAAAGc	1.1071	1.534
MIMAT0000441	hsa-miR-9-5p	NM_004265	FADS2	circRNA	chr11	61866411	61866432	+	4	0	AGO1-4,AGO2	7mer-m8	aguaugUCGAUCUAUUGGUUUCu	| | || |: :|||||||	ccugugACCUUGG-GACCAAAGg	0.7253	0.102
MIMAT0000441	hsa-miR-9-5p	NM_001620	AHNAK	circRNA	chr11	62517547	62517569	-	5	0	AGO1,AGO2	7mer-m8	aguaugucgaucUAUUGGUUUCu	| | | :|||||||	ccuucauuucucAGGACCAAAGg	0.1171	1.422
MIMAT0000441	hsa-miR-9-5p	NM_001620	AHNAK	circRNA	chr11	62518795	62518818	-	14	0	AGO1,AGO1-4,AGO2	8mer	agUAUGUCGA-UCUAUUGGUUUCu	:|| | :| | | :|||||||	auGUAAACUUGAAAGGACCAAAGa	0.9745	1.618
MIMAT0000441	hsa-miR-9-5p	NM_001620	AHNAK	circRNA	chr11	62531143	62531168	-	7	0	AGO1-4,AGO2	8mer	agUAUGUCGAUCUA---UUGGUUUCu	||::|| || | |||||||	aaAUGUAGAUAUCUCUGCACCAAAGa	0.9161	0.218
MIMAT0000441	hsa-miR-9-5p	NM_001620	AHNAK	circRNA	chr11	62532253	62532272	-	9	1	AGO1,AGO1-4,AGO2	7mer-m8	agUAUGUCGAUCUAUUGGUUUCu	| ||::| || :| |||||||	ugAUGUAACU--GU-ACCAAAGc	1.0975	0.434
MIMAT0000441	hsa-miR-9-5p	NM_001620	AHNAK	circRNA	chr11	62532328	62532353	-	17	0	AGO1,AGO1-4,AGO2	8mer	agUAUG-UCG-AUCUAU-UGGUUUCu	| |||: ||: | | | |||||||	ugAUAUGAGUGUCAAGACACCAAAGa	1.2046	0.585
MIMAT0000441	hsa-miR-9-5p	NM_001620	AHNAK	circRNA	chr11	62533438	62533459	-	0	0	NA	7mer-m8	aguaUGUCGAUCUAUUGGUUUCu	| :|| ||| |||||||	cgugAGGGCCAGA-CACCAAAGg	0.8685	0.419
MIMAT0000441	hsa-miR-9-5p	NM_006819	STIP1	circRNA	chr11	64203158	64203182	+	3	0	AGO2	7mer-m8	aguaugucgaUCU-AU-UGGUUUCu	| :|| || |||||||	aagcgaugaaGGACUACACCAAAGc	0.3376	4.776
MIMAT0000441	hsa-miR-9-5p	NM_003942	RPS6KA4	circRNA	chr11	64371908	64371931	+	6	0	AGO1-4,AGO2	8mer	agUAUGUCGAUCUA-UUGGUUUCu	:|:|| :|| :| |||||||	cuGUGCAAUUACGUCCACCAAAGa	1.0975	1.851
MIMAT0000441	hsa-miR-9-5p	NM_004579	MAP4K2	circRNA	chr11	64792384	64792412	-	1	0	AGO1	7mer-m8	agUAUGUCGAUCUA-----U-UGGUUUCu	:| || | |||| | |||||||	cuGUCCACCAAGAUUCCUGACACCAAAGg	0.6497	3.692
MIMAT0000441	hsa-miR-9-5p	NM_006795	EHD1	circRNA	chr11	64853599	64853621	-	11	0	AGO1,AGO1-4,AGO2	7mer-m8	aguaugucgAUCUAUUGGUUUCu	| || |:|||||||	uaucuuucaUACUUGACCAAAGu	0.2836	0.232
MIMAT0000441	hsa-miR-9-5p	NM_006779	CDC42EP2	circRNA	chr11	65320572	65320594	+	1	0	AGO2	7mer-m8	aguauGUCGAUCUAUUGGUUUCu	| |:|: | | :|||||||	acccuCGGUGACAAGACCAAAGu	0.8632	-0.394
MIMAT0000441	hsa-miR-9-5p	NM_005438	FOSL1	circRNA	chr11	65892707	65892731	-	1	0	AGO2	7mer-m8	aguauGUCGA--UCUAUUGGUUUCu	| ||||| :|: |||||||	agagcCAGCUUGGGGCCACCAAAGc	1.1351	0.501
MIMAT0000441	hsa-miR-9-5p	NM_001532	SLC29A2	circRNA	chr11	66367481	66367502	-	1	0	AGO2	7mer-m8	aguaugUCGAUCUAUUGGUUUCu	||||:|| :|||||||	cucaggAGCUGGA-GACCAAAGc	0.9256	2.427
MIMAT0000441	hsa-miR-9-5p	NM_012308	KDM2A	circRNA	chr11	67250435	67250456	+	2	0	AGO1-4	8mer	aguAUGUCGAUCUAUUGGUUUCu	||||| :| |||||||	cgcUACAG-AGGCCCACCAAAGa	1.0704	3.21
MIMAT0000441	hsa-miR-9-5p	NR_045286	PPFIA1	circRNA	chr11	70378067	70378087	+	1	3	AGO2	7mer-m8	agUAUGUCGAUCUAUUGGUUUCu	| | ||:| | :|||||||	gaAAAAAGUU-UA-GACCAAAGg	0.8876	5.093
MIMAT0000441	hsa-miR-9-5p	NM_017907	LAMTOR1	circRNA	chr11	72099204	72099226	-	1	0	AGO2	7mer-m8	aguaUGUCGAUCUAUUGGUUUCu	| :|||| |||||||	ccuaGCAGCCCCCCUACCAAAGc	0.8208	3.767
MIMAT0000441	hsa-miR-9-5p	NM_173582	PGM2L1	circRNA	chr11	74338508	74338533	-	3	0	AGO2	8mer	aguaUGUCGAUC---UAUUGGUUUCu	|| ||| |:| | ||||||||	ucggACAAGUGGAACAGAACCAAAGa	1	5.216
MIMAT0000441	hsa-miR-9-5p	NM_001207014	SERPINH1	circRNA	chr11	75569059	75569080	+	4	0	AGO1-4,AGO2	8mer	aguaUGUCGAUCUAUUGGUUUCu	| | |||| | |||||||||	uugaAAAGCU-GCUAACCAAAGa	1.2672	4.429
MIMAT0000441	hsa-miR-9-5p	NM_001008660	PICALM	circRNA	chr11	85981164	85981185	-	2	0	AGO2	7mer-m8	agUAUGUCGAUCUAUUGGUUUCu	|| :| || |: ||||||||	ggAUCUAACU-GGCAACCAAAGg	1.0975	6.126
MIMAT0000441	hsa-miR-9-5p	NM_007166	PICALM	circRNA	chr11	85981164	85981185	-	2	0	AGO2	7mer-m8	agUAUGUCGAUCUAUUGGUUUCu	|| :| || |: ||||||||	ggAUCUAACU-GGCAACCAAAGg	1.0975	6.126
MIMAT0000441	hsa-miR-9-5p	NM_001206947	PICALM	circRNA	chr11	86001096	86001118	-	4	0	AGO2	7mer-m8	aguaugucgaucuAUUGGUUUCu	| | |:|||||||	acuggucuaucucUGACCAAAGu	0.1966	5.239
MIMAT0000441	hsa-miR-9-5p	NM_007166	PICALM	circRNA	chr11	86001096	86001118	-	4	0	AGO2	7mer-m8	aguaugucgaucuAUUGGUUUCu	| | |:|||||||	acuggucuaucucUGACCAAAGu	0.1966	5.239
MIMAT0000441	hsa-miR-9-5p	NM_001008781	FAT3	circRNA	chr11	92352520	92352543	+	1	0	AGO2	7mer-m8	agUAUGUCGAUCUA-UUGGUUUCu	|| ::| : || :|||||||	ggAUUUGGAAGCAUGGACCAAAGu	0.9671	4.807
MIMAT0000441	hsa-miR-9-5p	hsa_circ_0000348	hsa_circ_000548	circRNA	chr11	92352520	92352543	+	1	0	AGO2	7mer-m8	agUAUGUCGAUCUA-UUGGUUUCu	|| ::| : || :|||||||	ggAUUUGGAAGCAUGGACCAAAGu	0.9671	4.807
MIMAT0000441	hsa-miR-9-5p	NM_001008781	FAT3	circRNA	chr11	92798993	92799015	+	0	0	NA	7mer-m8	aguaUGUCGAUCUAUUGGUUUCu	||| : | ||||||||||	aacaACACUAACAUAACCAAAGu	1.0064	3.697
MIMAT0000441	hsa-miR-9-5p	NM_015036	ENDOD1	circRNA	chr11	95128478	95128499	+	2	0	AGO2	8mer	aguaugucGAUCUAUUGGUUUCu	| | || ||| |||||||	ccuugauuCU-GAUUACCAAAGa	0.9119	1.327
MIMAT0000441	hsa-miR-9-5p	NM_015036	ENDOD1	circRNA	chr11	95129921	95129942	+	0	0	NA	7mer-m8	aguaUGUCGAUCUAUUGGUUUCu	||| || | :|||||||	aagaACAACUUUA-GACCAAAGg	0.8505	0.37
MIMAT0000441	hsa-miR-9-5p	NM_015036	ENDOD1	circRNA	chr11	95132291	95132312	+	0	0	NA	7mer-m8	aguaugucgaUCUAUUGGUUUCu	| ||: ||||||||	aguugggaggAGG-AACCAAAGu	0.3413	-0.177
MIMAT0000441	hsa-miR-9-5p	NM_001243571	MTMR2	circRNA	chr11	95834310	95834333	-	2	0	AGO1,AGO1-4	8mer	aguaUGUCGAUCUA-UUGGUUUCu	||: :|| :| |||||||	cucaACGAUUAAGUCUACCAAAGa	0.8048	1.556
MIMAT0000441	hsa-miR-9-5p	hsa_circ_0000353	hsa_circ_001720	circRNA	chr11	102350533	102350554	+	1	0	AGO2	7mer-m8	aguaUGUCGAUCUAUUGGUUUCu	::| ||:|: ||||||||	cucaGUAACUGGG-AACCAAAGg	0.9172	4.698
MIMAT0000441	hsa-miR-9-5p	NM_000855	GUCY1A2	circRNA	chr11	106687626	106687648	-	1	0	AGO2	7mer-m8	aguaugucgaucuauUGGUUUCu	| | | |||||||	gacugguccaaagccACCAAAGc	0.2482	3.37
MIMAT0000441	hsa-miR-9-5p	NM_000855	GUCY1A2	circRNA	chr11	106826567	106826591	-	0	0	NA	7mer-m8	aguAUGUCGA-UCUAU-UGGUUUCu	|| ||| ||||: |||||||	aauUAAUGCUGAGAUGUACCAAAGg	1.3414	2.974
MIMAT0000441	hsa-miR-9-5p	NM_000855	GUCY1A2	circRNA	chr11	106827537	106827556	-	0	0	NA	7mer-m8	aguAUGUCGAUCUAUUGGUUUCu	| |: ||||| ||||||||	ugcUGGAGCUA---AACCAAAGu	1.2761	2.409
MIMAT0000441	hsa-miR-9-5p	NM_000855	GUCY1A2	circRNA	chr11	106846216	106846237	-	0	0	NA	8mer	aguaUGUCGAUCUAUUGGUUUCu	| | || || || |||||||	uuugAAAG-UAUAUUACCAAAGa	1.0582	0.074
MIMAT0000441	hsa-miR-9-5p	NM_000855	GUCY1A2	circRNA	chr11	106855120	106855141	-	0	0	NA	7mer-m8	aguaUGUCGAUCUAUUGGUUUCu	| || | || :|||||||	acucACUCCCCGA-GACCAAAGc	0.8441	0.066
MIMAT0000441	hsa-miR-9-5p	NM_000855	GUCY1A2	circRNA	chr11	106865977	106866000	-	0	0	NA	8mer	agUAUGUCGAUCU-A-UUGGUUUCu	||:| | |:|| | ||||||||	agAUGCUG-UGGAGUAAACCAAAGa	1.1845	-0.581
MIMAT0000441	hsa-miR-9-5p	NM_000855	GUCY1A2	circRNA	chr11	106870372	106870392	-	0	0	NA	8mer	agUAUGUCGAUCUAUUGGUUUCu	| ||| | ||| || |||||||	uuAUA-AACUAAAU-ACCAAAGa	1.4528	-0.055
MIMAT0000441	hsa-miR-9-5p	NM_000855	GUCY1A2	circRNA	chr11	106891692	106891714	-	0	0	NA	7mer-m8	aguaugucgaucuauUGGUUUCu	| | | |||||||	auuuuugacaaaggcACCAAAGc	0.2482	-0.043
MIMAT0000441	hsa-miR-9-5p	NM_000855	GUCY1A2	circRNA	chr11	106903490	106903514	-	0	0	NA	8mer	aguAUGUCGAUCU---AUUGGUUUCu	| || || |:|| |:|||||||	ccuUAAAG-UGGACCCUGACCAAAGa	1.1515	0.278
MIMAT0000441	hsa-miR-9-5p	NM_003478	CUL5	circRNA	chr11	108095588	108095613	+	1	0	AGO2	8mer	agUAUGUCGAUC-UA--UUGGUUUCu	:||: |:| | || ||||||||	cuGUAUUGUUUGCAUGGAACCAAAGa	1.0975	6.218
MIMAT0000441	hsa-miR-9-5p	NM_000051	ATM	circRNA	chr11	108244025	108244046	+	1	0	AGO2	7mer-m8	agUAUGU-CGAUCUAUUGGUUUCu	| || || ||| :| |||||||	uaAUUCAUGCU--GUUACCAAAGg	1.2227	3.275
MIMAT0000441	hsa-miR-9-5p	hsa_circ_0000356	hsa_circ_001219	circRNA	chr11	108244025	108244046	+	1	0	AGO2	7mer-m8	agUAUGU-CGAUCUAUUGGUUUCu	| || || ||| :| |||||||	uaAUUCAUGCU--GUUACCAAAGg	1.2227	3.275
MIMAT0000441	hsa-miR-9-5p	NM_000051	ATM	circRNA	chr11	108329111	108329131	+	0	0	NA	8mer	agUAUGUCGAUCUAUUGGUUUCu	||| |:| || || |||||||	ucAGAUA-CUCAAU-ACCAAAGa	1.3276	5.302
MIMAT0000441	hsa-miR-9-5p	NM_001197104	MLL	circRNA	chr11	118471874	118471898	+	0	0	NA	7mer-m8	aguaUGUCGA-UCU-AUUGGUUUCu	||| :| ||| | |||||||	aaggACAUUUCAGAGUUACCAAAGg	1.0626	2.875
MIMAT0000441	hsa-miR-9-5p	NM_001197104	MLL	circRNA	chr11	118502808	118502830	+	1	0	AGO1-4	7mer-m8	agUAUGUCGAUCUAUUGGUUUCu	| | | :| ||| :|||||||	uuAAAGGGAGAGAAGACCAAAGu	1.1686	2.759
MIMAT0000441	hsa-miR-9-5p	NM_006597	HSPA8	circRNA	chr11	123060201	123060225	-	2	0	AGO1-4,AGO2	8mer	aguauGUCG-A-UCUAUUGGUUUCu	| |||| | ||: |||||||	acucuCAGCGUCAGGCUACCAAAGa	1.1293	5.887
MIMAT0000441	hsa-miR-9-5p	NM_153201	HSPA8	circRNA	chr11	123060201	123060225	-	2	0	AGO1-4,AGO2	8mer	aguauGUCG-A-UCUAUUGGUUUCu	| |||| | ||: |||||||	acucuCAGCGUCAGGCUACCAAAGa	1.1293	5.887
MIMAT0000441	hsa-miR-9-5p	NM_001642	APLP2	circRNA	chr11	130133653	130133673	+	7	0	AGO1,AGO1-4,AGO2	7mer-m8	agUAUGUCGAUCUAUUGGUUUCu	| | || ||: ||||||||	gaAGAAAG-GAGG-AACCAAAGc	0.9671	6.046
MIMAT0000441	hsa-miR-9-5p	NM_001184985	WNK1	circRNA	chr12	896451	896473	+	9	0	AGO1,AGO2	8mer	aguAUGUCGAU-CUAUUGGUUUCu	|| | | |||: ||| |||||||	ucuUCCUGCUGUGAU-ACCAAAGa	1.4962	1.615
MIMAT0000441	hsa-miR-9-5p	NM_014823	WNK1	circRNA	chr12	896451	896473	+	9	0	AGO1,AGO2	8mer	aguAUGUCGAU-CUAUUGGUUUCu	|| | | |||: ||| |||||||	ucuUCCUGCUGUGAU-ACCAAAGa	1.4962	1.615
MIMAT0000441	hsa-miR-9-5p	NM_018979	WNK1	circRNA	chr12	896451	896473	+	9	0	AGO1,AGO2	8mer	aguAUGUCGAU-CUAUUGGUUUCu	|| | | |||: ||| |||||||	ucuUCCUGCUGUGAU-ACCAAAGa	1.4962	1.615
MIMAT0000441	hsa-miR-9-5p	NM_000014	A2M	circRNA	chr12	9076845	9076871	-	7	1	AGO2	7mer-m8	agUA-UGUCG--AUCUAU-UGGUUUCu	||| :|||| |: ||| |||||||	ccAUGGCAGCCAUGUAUAUACCAAAGc	1.6108	2.353
MIMAT0000441	hsa-miR-9-5p	NM_000014	A2M	circRNA	chr12	9098649	9098670	-	11	0	AGO2	7mer-m8	aguauguCGAUCUAUUGGUUUCu	| ||| | :|||||||	ccuccguGCU-GUGGACCAAAGc	0.6483	3.029
MIMAT0000441	hsa-miR-9-5p	NM_007178	STRAP	circRNA	chr12	15883625	15883649	+	2	0	AGO2	7mer-m8	aguaugucgaUCUAU--UGGUUUCu	| | :|||: |||||||	cacugaauaaGGAUGCCACCAAAGc	0.6342	5.165
MIMAT0000441	hsa-miR-9-5p	NM_005504	BCAT1	circRNA	chr12	24849918	24849940	-	3	0	AGO1	7mer-m8	aguauGUCGAUCUAUUGGUUUCu	| || || |||||||	ggaguCAAGAAGCCUACCAAAGc	0.6384	3.145
MIMAT0000441	hsa-miR-9-5p	NM_018169	C12orf35	circRNA	chr12	31980958	31980980	+	0	0	NA	8mer	aguaugucgAUCUAUUGGUUUCu	|| |: | ||||||||	gaauuggaaUGAAAAACCAAAGa	0.6101	1.889
MIMAT0000441	hsa-miR-9-5p	NM_018169	C12orf35	circRNA	chr12	31982585	31982607	+	1	0	AGO1	7mer-m8	agUAUGUC-GAUCUAUUGGUUUCu	|||| ||| | :| |||||||	ucAU-CAGAAAAUGUUACCAAAGu	1.3987	-0.08
MIMAT0000441	hsa-miR-9-5p	NM_001843	CNTN1	circRNA	chr12	40939417	40939442	+	6	0	AGO2	7mer-m8	aguAUGUCGAUCU---AUUGGUUUCu	| || ||||: | ||||||||	accUAAAGCUGCACCGAAACCAAAGu	1.2227	3.423
MIMAT0000441	hsa-miR-9-5p	NM_016488	PPHLN1	circRNA	chr12	42398961	42398984	+	2	2	AGO2	8mer	aguaUGUCG-AUCUAUUGGUUUCu	|:||| | | ||||||||	agcaAUAGCAUCAAAAACCAAAGa	0.9014	3.556
MIMAT0000441	hsa-miR-9-5p	NM_201515	PPHLN1	circRNA	chr12	42398961	42398984	+	2	2	AGO2	8mer	aguaUGUCG-AUCUAUUGGUUUCu	|:||| | | ||||||||	agcaAUAGCAUCAAAAACCAAAGa	0.9014	3.556
MIMAT0000441	hsa-miR-9-5p	NM_001240	CCNT1	circRNA	chr12	48688829	48688852	-	1	0	AGO1-4	8mer	aguaugucGAUCUAU-UGGUUUCu	| || | | |||||||	acucuuuuCUUGUCAGACCAAAGa	0.3731	2.186
MIMAT0000441	hsa-miR-9-5p	NM_004818	DDX23	circRNA	chr12	48836657	48836679	-	2	0	AGO2	7mer-m8	aguAUGUCGAUCUAUUGGUUUCu	|||||| | |||||||	gacUACAGCAUCACCACCAAAGg	1.2335	6.361
MIMAT0000441	hsa-miR-9-5p	NM_020039	ACCN2	circRNA	chr12	50081651	50081674	+	0	0	NA	7mer-m8	aguaUGUCGAUCUA-UUGGUUUCu	| :||| | | ||||||||	ccccGCAGGCCGCUGAACCAAAGg	0.9449	2.08
MIMAT0000441	hsa-miR-9-5p	NM_020039	ACCN2	circRNA	chr12	50081988	50082009	+	1	0	AGO2	7mer-m8	aguAUGUCGAUCUAUUGGUUUCu	| |:| | || | |||||||	ugcUGCCACCAG-UCACCAAAGg	0.9565	1.573
MIMAT0000441	hsa-miR-9-5p	NM_173602	DIP2B	circRNA	chr12	50657401	50657423	+	0	0	NA	7mer-m8	agUAUGUCG-AUCUAUUGGUUUCu	|| |:| | ||| |:|||||||	gcAGAUACCAUAG-UGACCAAAGu	1.3531	0.047
MIMAT0000441	hsa-miR-9-5p	NM_173602	DIP2B	circRNA	chr12	50695890	50695912	+	1	0	AGO2	8mer	agUA-UGUCGAUCUAUUGGUUUCu	| || :|| | |: :|||||||	ugAUGGCACAUCGG-GACCAAAGa	1.0975	5.29
MIMAT0000441	hsa-miR-9-5p	NM_173602	DIP2B	circRNA	chr12	50731488	50731509	+	0	0	NA	7mer-m8	agUAUGUCGAUCUAUUGGUUUCu	| ||: |||| : |||||||	ugAUGGAGCUCUG-CACCAAAGg	1.2481	5.84
MIMAT0000441	hsa-miR-9-5p	NM_173602	DIP2B	circRNA	chr12	50737062	50737082	+	0	0	NA	7mer-m8	aguAUGUCGAUCUAUUGGUUUCu	| || | | || :|||||||	uguUA-AUCCUGA-GACCAAAGg	0.9491	5.085
MIMAT0000441	hsa-miR-9-5p	NM_014191	SCN8A	circRNA	chr12	51662909	51662935	+	5	0	AGO2	7mer-m8	aguaugUCGA--UCUAU--UGGUUUCu	| |||| ||| | |||||||	agagcaAGCUCAAGAAACCACCAAAGg	1.0085	4.07
MIMAT0000441	hsa-miR-9-5p	NM_014191	SCN8A	circRNA	chr12	51699737	51699759	+	0	0	NA	7mer-m8	aguaugucgaucuauUGGUUUCu	| | |||||||	uaucuugaaaauggcACCAAAGg	-0.1872	2.817
MIMAT0000441	hsa-miR-9-5p	NM_000224	KRT18	circRNA	chr12	52952807	52952829	+	5	2	AGO1-4,AGO2	7mer-m8	aguaUGUCGAUCUAUUGGUUUCu	|| | | | | : |||||||	ucugAGACCAAUGACACCAAAGu	0.8876	2.27
MIMAT0000441	hsa-miR-9-5p	NM_199187	KRT18	circRNA	chr12	52952807	52952829	+	5	2	AGO1-4,AGO2	7mer-m8	aguaUGUCGAUCUAUUGGUUUCu	|| | | | | : |||||||	ucugAGACCAAUGACACCAAAGu	0.8876	2.27
MIMAT0000441	hsa-miR-9-5p	NM_005016	PCBP2	circRNA	chr12	53454738	53454759	+	3	2	AGO2	8mer	aguauGUCGAUCUAUUGGUUUCu	| || | || |:|||||||	accccCAACCAG-UGACCAAAGa	0.9787	3.681
MIMAT0000441	hsa-miR-9-5p	NM_018457	PRR13	circRNA	chr12	53454738	53454759	+	3	2	AGO2	8mer	aguauGUCGAUCUAUUGGUUUCu	| || | || |:|||||||	accccCAACCAG-UGACCAAAGa	0.9787	3.681
MIMAT0000441	hsa-miR-9-5p	NM_018457	PRR13	circRNA	chr12	53463186	53463208	+	0	0	NA	7mer-m8	aguAUGUCGAUCUAUUGGUUUCu	| || ||: ||| |||||||	uguUAGAGUAAGAACACCAAAGc	1.2841	0.985
MIMAT0000441	hsa-miR-9-5p	NM_001127322	CBX5	circRNA	chr12	54240772	54240794	-	3	0	AGO1-4,AGO2	8mer	agUAUGUCGAUCUAUUGGUUUCu	| :|| : :| |||||||	caAAGCAUUCCUGUUACCAAAGa	0.7508	2.901
MIMAT0000441	hsa-miR-9-5p	NM_001184796	ESYT1	circRNA	chr12	56144002	56144024	+	2	1	AGO1-4,AGO2	8mer	aguaugucGAUCUAUUGGUUUCu	|| | :|: |:|||||||	ucgggccuUUGCCUGACCAAAGa	0.8812	1.905
MIMAT0000441	hsa-miR-9-5p	NM_015292	ESYT1	circRNA	chr12	56144002	56144024	+	2	1	AGO1-4,AGO2	8mer	aguaugucGAUCUAUUGGUUUCu	|| | :|: |:|||||||	ucgggccuUUGCCUGACCAAAGa	0.8812	1.905
MIMAT0000441	hsa-miR-9-5p	NM_173595	ANKRD52	circRNA	chr12	56239838	56239860	-	3	0	AGO1-4,AGO2	7mer-m8	aguaugucgAUCUAUUGGUUUCu	| || :|||||||||	ugccuucaaUAUGUAACCAAAGg	0.414	3.309
MIMAT0000441	hsa-miR-9-5p	NM_001172696	TSFM	circRNA	chr12	57786220	57786242	+	1	0	AGO2	8mer	aguaUGUCGAUCUAUUGGUUUCu	| :| :|| :|||||||	cuccAAGGGAGGAAGACCAAAGa	0.7073	3.217
MIMAT0000441	hsa-miR-9-5p	NM_005730	CTDSP2	circRNA	chr12	57821350	57821372	-	2	0	AGO1	7mer-m8	aguaugucgaucUAUUGGUUUCu	| ||:|||||||	ggcgugggacccAUGACCAAAGc	0.1966	-0.352
MIMAT0000441	hsa-miR-9-5p	NM_005730	CTDSP2	circRNA	chr12	57833011	57833035	-	0	0	NA	7mer-m8	agUAUGUCGAU-CUA-UUGGUUUCu	|||: || | || ||||||||	gcAUGAAGAAACCAUAAACCAAAGg	1.2407	0.989
MIMAT0000441	hsa-miR-9-5p	NM_005730	CTDSP2	circRNA	chr12	57833932	57833956	-	0	0	NA	7mer-m8	aguaugUCGAUCUAU---UGGUUUCu	| |||| |: |||||||	guggggAACUAG-UGCCUACCAAAGu	0.5418	-0.599
MIMAT0000441	hsa-miR-9-5p	NM_005730	CTDSP2	circRNA	chr12	57834565	57834587	-	0	0	NA	7mer-m8	agUAUGUCGAUCUAUUGGUUUCu	||:||| | :|||||||	caAUGCAGGUCUUGGACCAAAGc	1.0742	0.505
MIMAT0000441	hsa-miR-9-5p	NM_153377	LRIG3	circRNA	chr12	58877738	58877761	-	2	0	AGO2	8mer	aguAUGUCGAUCU-A-UUGGUUUCu	| || | ||: | | :|||||||	cccUA-AACUGAACUGGACCAAAGa	1.072	5.044
MIMAT0000441	hsa-miR-9-5p	NM_153377	LRIG3	circRNA	chr12	58888434	58888454	-	0	0	NA	7mer-m8	aguaUGUCGAUCUAUUGGUUUCu	| |||| |||| |||||||	ccuaACAG--AGAUUACCAAAGg	1.4062	4.652
MIMAT0000441	hsa-miR-9-5p	NM_006482	DYRK2	circRNA	chr12	67661888	67661912	+	1	0	AGO3	7mer-m8	aguaUGUCGAUC-UA-UUGGUUUCu	:|| :|:| || ||||||||	caggGCAUUUGGUAUGAACCAAAGu	0.9787	6.494
MIMAT0000441	hsa-miR-9-5p	NM_001042555	FRS2	circRNA	chr12	69574532	69574554	+	1	1	AGO1-4	8mer	agUA-UGUCGAUCUAUUGGUUUCu	|| ||| :| | :|||||||	agAUGACAAUU-UAGGACCAAAGa	1.0742	4.228
MIMAT0000441	hsa-miR-9-5p	NM_001920	DCN	circRNA	chr12	91158340	91158363	-	2	0	AGO2	7mer-m8	agUA-UGUCGAUCUAUUGGUUUCu	||| | | : |||| |||||||	ccAUGAGAAUGAGAUCACCAAAGu	1.4602	4.703
MIMAT0000441	hsa-miR-9-5p	NM_003566	EEA1	circRNA	chr12	92777619	92777640	-	1	0	AGO1-4	7mer-m8	aguaUGUCGAUCUAUUGGUUUCu	| | |||| | ||||||||	uagaAAAGCUUCA-AACCAAAGu	1.1188	5.321
MIMAT0000441	hsa-miR-9-5p	NM_001032283	TMPO	circRNA	chr12	98545018	98545041	+	3	3	AGO2	8mer	agUAU--GUCGAUCUAUUGGUUUCu	|||| ||| ||| |||||||	acAUACCCAG-AAGAGCACCAAAGa	1.4369	4.202
MIMAT0000441	hsa-miR-9-5p	NM_001177	ARL1	circRNA	chr12	101396426	101396446	-	2	0	AGO2	7mer-m8	agUAUGUCGAUCUAUUGGUUUCu	| || |: || ||||||||	caAAAC-GUCAG-CAACCAAAGg	0.9671	6.098
MIMAT0000441	hsa-miR-9-5p	NM_003299	HSP90B1	circRNA	chr12	103938430	103938451	+	3	0	AGO1,AGO2	8mer	aguaugucgaUCUAUUGGUUUCu	| | ||| ||||||||	gaagaagaaaAGA-AACCAAAGa	0.6737	3.967
MIMAT0000441	hsa-miR-9-5p	NM_013320	HCFC2	circRNA	chr12	104105100	104105122	+	2	0	AGO1-4,AGO2	7mer-m8	agUAUGUCGAUCUAUUGGUUUCu	| ||| || |||||||||	cuAAACAAAUACUUAACCAAAGu	1.1432	2.638
MIMAT0000441	hsa-miR-9-5p	NM_014706	SART3	circRNA	chr12	108545197	108545219	-	1	0	AGO2	7mer-m8	aguaugucgaUCUAUUGGUUUCu	| ||:|||||||	guugguuuacAUAUGACCAAAGg	-0.0638	4.888
MIMAT0000441	hsa-miR-9-5p	NM_001109662	C12orf51	circRNA	chr12	112251016	112251039	-	2	0	AGO2	8mer	agUAUGUCG-AUCUAUUGGUUUCu	||: | | | || |||||||	caAUGGACCAGAAAUUACCAAAGa	0.9671	5.192
MIMAT0000441	hsa-miR-9-5p	NM_006836	GCN1L1	circRNA	chr12	120134671	120134695	-	1	0	AGO2	7mer-m8	aguAUGUC-GAU-CUAUUGGUUUCu	|:||| | | | |||||||	agcUGCAGACCACUUUCACCAAAGc	0.8579	5.658
MIMAT0000441	hsa-miR-9-5p	NM_006836	GCN1L1	circRNA	chr12	120149608	120149630	-	0	0	NA	7mer-m8	aguaugucgAUCUAUUGGUUUCu	| |:| :|||||||	gaggaaucgUGGCGGACCAAAGc	0.3786	6.144
MIMAT0000441	hsa-miR-9-5p	NM_003769	SRSF9	circRNA	chr12	120462061	120462082	-	6	0	AGO1,AGO1-4,AGO2	7mer-m8	aguaugucGAUCUAUUGGUUUCu	| | || || |||||||	ccgugacuCUCCAU-ACCAAAGc	0.6998	4.168
MIMAT0000441	hsa-miR-9-5p	NM_001247997	CLIP1	circRNA	chr12	122319296	122319317	-	0	3	NA	8mer	agUAUGUCGAUCUAUUGGUUUCu	| ||: | | ||||:|||||||	uaAUGGAAC-AGAUGACCAAAGa	1.3404	3.052
MIMAT0000441	hsa-miR-9-5p	NM_001247997	CLIP1	circRNA	chr12	122347409	122347433	-	2	0	AGO1-4	7mer-m8	aguAUGUCGAUCUAU--UGGUUUCu	| |:| :| || | |||||||	gccUGCUCUUUGAAAAGACCAAAGc	0.9311	8.096
MIMAT0000441	hsa-miR-9-5p	NM_001247997	CLIP1	circRNA	chr12	122352736	122352758	-	0	0	NA	7mer-m8	aguaugucgaucUAUUGGUUUCu	| | | || |||||||	gaagaagaaucaAUUACCAAAGg	0.5589	5.542
MIMAT0000441	hsa-miR-9-5p	NM_133448	TMEM132D	circRNA	chr12	129699886	129699906	-	1	0	AGO2	8mer	agUAUGUCGAUCUAUUGGUUUCu	||| || ||| || |||||||	ccAUCCA-CUAUAU-ACCAAAGa	1.4888	1.343
MIMAT0000441	hsa-miR-9-5p	NM_001170543	PGAM5	circRNA	chr12	132704170	132704192	+	1	0	AGO2	7mer-m8	agUAUGUCGAUCUAUUGGUUUCu	| | :| |||: :| |||||||	ugAAGCUGCUGAGUCACCAAAGc	1.2736	-0.333
MIMAT0000441	hsa-miR-9-5p	NM_015114	ANKLE2	circRNA	chr12	132730010	132730031	-	1	2	AGO2	7mer-m8	aguaugUCGAUCUAUUGGUUUCu	:|| ||| :|||||||	cuggcgGGCAAGA-GACCAAAGg	0.7082	-0.004
MIMAT0000441	hsa-miR-9-5p	NM_014363	SACS	circRNA	chr13	23329855	23329878	-	6	0	AGO1-4,AGO2	7mer-m8	aguAUGU-CGAUCUAUUGGUUUCu	|:|| :|| ||||||||||	aacUGCACUUUAUAUAACCAAAGc	1.1526	3.443
MIMAT0000441	hsa-miR-9-5p	NM_014363	SACS	circRNA	chr13	23337943	23337967	-	1	0	AGO1-4	7mer-m8	agUAUGUCGAUCU--AUUGGUUUCu	| | :| ||| |:|||||||	gaAAAGGGAAAGAACUGACCAAAGu	0.9767	3.235
MIMAT0000441	hsa-miR-9-5p	NM_014363	SACS	circRNA	chr13	23338610	23338631	-	1	0	AGO1	7mer-m8	aguauGUCGAUCUA-UUGGUUUCu	|||: ||| ||||||||	cuuccCAGU--GAUGAACCAAAGu	0.8424	3.054
MIMAT0000441	hsa-miR-9-5p	NM_002019	FLT1	circRNA	chr13	28431269	28431294	-	1	0	AGO2	7mer-m8	agUAUGUCGAU-CU--AUUGGUUUCu	|:|| :|| | || |:|||||||	ccGUAAGGCGACGAAUUGACCAAAGc	1.282	1.204
MIMAT0000441	hsa-miR-9-5p	NM_003045	SLC7A1	circRNA	chr13	29517250	29517272	-	3	0	AGO1,AGO2	7mer-m8	aguaugucgaucuAUUGGUUUCu	| | |||||||	ggaagggaggcucUCACCAAAGg	-0.2992	-0.419
MIMAT0000441	hsa-miR-9-5p	NM_007106	UBL3	circRNA	chr13	29766711	29766736	-	1	0	AGO1	7mer-m8	agUAU-GUCGAUCUA--UUGGUUUCu	||: ::| |: || |||||||	aaAUGUUGGGUGAAUUCUACCAAAGu	0.9416	1.643
MIMAT0000441	hsa-miR-9-5p	NM_033111	N4BP2L2	circRNA	chr13	32443108	32443131	-	1	0	AGO2	8mer	aguauGUCGAUCUAU-UGGUUUCu	| || | :|||| |||||||	uaccuCAACCGGAUAUACCAAAGa	1.1728	0.172
MIMAT0000441	hsa-miR-9-5p	NM_033111	N4BP2L2	circRNA	chr13	32443330	32443351	-	0	0	NA	8mer	agUAUGUCGAUCUAUUGGUUUCu	||::: ||| :|||||||	auAUGUGAACAGA-GACCAAAGa	1.0742	1.608
MIMAT0000441	hsa-miR-9-5p	NM_033111	N4BP2L2	circRNA	chr13	32443786	32443812	-	0	0	NA	8mer	aguaugUCGAUCUAU----UGGUUUCu	| | | :|||| | |||||||	uaguugAAUUAGACAACACACCAAAGa	0.9332	0.144
MIMAT0000441	hsa-miR-9-5p	NM_015678	NBEA	circRNA	chr13	35196130	35196155	+	2	0	AGO2	7mer-m8	agUAUGUCG--AUC-UAUUGGUUUCu	|| :||| ||| ||||||||	auAUCUAGCAUUAGUCAAACCAAAGg	1.1813	4.669
MIMAT0000441	hsa-miR-9-5p	NM_015087	SPG20	circRNA	chr13	36304335	36304353	-	2	0	AGO2	7mer-m8	agUAUGUCGAUCUAUUGGUUUCu	|| || :| || |||||||	gaAU-CACUU--AU-ACCAAAGc	0.8801	0.364
MIMAT0000441	hsa-miR-9-5p	NM_002015	FOXO1	circRNA	chr13	40559571	40559592	-	2	0	AGO2	7mer-m8	agUAUGUCGAUCUAUUGGUUUCu	||:: |:|: ||||||||	caAUGU-GUUGCCCAACCAAAGc	0.9925	4.401
MIMAT0000441	hsa-miR-9-5p	NM_016248	AKAP11	circRNA	chr13	42302889	42302912	+	7	0	AGO1,AGO2	7mer-m8	agUAUGUCGA-UCUAUUGGUUUCu	| :||||| ||| ||||||||	ggAAGCAGCUAAGACAACCAAAGu	1.6801	2.65
MIMAT0000441	hsa-miR-9-5p	hsa_circ_0000492	hsa_circ_001561	circRNA	chr13	67227140	67227162	-	0	0	NA	8mer	aguaUGUCGAUCUAUUGGUUUCu	| || : ||: |||||||	uuggACUAUGAGGGCACCAAAGa	0.8303	5.895
MIMAT0000441	hsa-miR-9-5p	hsa_circ_0000492	hsa_circ_001561	circRNA	chr13	67228305	67228325	-	2	0	AGO1-4,AGO2	7mer-m8	agUAUGUCGAUCUAUUGGUUUCu	|||| :| | || |||||||	ccAUA-GGAAACAU-ACCAAAGg	1.2481	6.409
MIMAT0000441	hsa-miR-9-5p	NM_001730	KLF5	circRNA	chr13	73076036	73076060	+	1	0	AGO1-4	7mer-m8	agUAUGUCGAUCUA--U-UGGUUUCu	||||| :|: || | |||||||	gaAUACA-UUGUAUUAAUACCAAAGu	1.3196	2.997
MIMAT0000441	hsa-miR-9-5p	NM_001730	KLF5	circRNA	chr13	73077082	73077106	+	6	0	AGO1-4,AGO2	7mer-m8	agUAUGUCGAU--CUAUUGGUUUCu	| ||:| | |: | |||||||||	ugAUGCUGAUGCUGUUAACCAAAGg	1.1739	2.519
MIMAT0000441	hsa-miR-9-5p	NM_015057	MYCBP2	circRNA	chr13	77098435	77098460	-	1	0	AGO2	7mer-m8	aguaUGUCGAUCUA-U--UGGUUUCu	| | | | | || | |||||||	accaAAACCAAAAUCAGUACCAAAGg	0.8006	4.476
MIMAT0000441	hsa-miR-9-5p	NM_015057	MYCBP2	circRNA	chr13	77140866	77140889	-	0	0	NA	7mer-m8	aguauGUCGAUC-UAUUGGUUUCu	| |||:|:| ||||||||	gaacuCAGUUGGUCAAACCAAAGu	1.0637	4.89
MIMAT0000441	hsa-miR-9-5p	NM_015057	MYCBP2	circRNA	chr13	77150799	77150822	-	2	0	AGO1-4	7mer-m8	aguaUGUCGAUC-UAUUGGUUUCu	| :|||:| || |||||||	auggAGGGCUGGCAUCACCAAAGc	1.0424	4.229
MIMAT0000441	hsa-miR-9-5p	NM_144778	MBNL2	circRNA	chr13	97357496	97357518	+	6	0	AGO2	8mer	aguaugucgaucuAUUGGUUUCu	| | | | |||||||	ugcucuucauccuUUACCAAAGa	0.3068	5.751
MIMAT0000441	hsa-miR-9-5p	NM_002271	IPO5	circRNA	chr13	98016734	98016760	+	0	0	NA	7mer-m8	agUA-UGUCGAUCU---AUUGGUUUCu	| || |:: :|| | |:|||||||	uaAUGAUGUUUAUAUUCUGACCAAAGu	1.1335	5.647
MIMAT0000441	hsa-miR-9-5p	NM_002271	IPO5	circRNA	chr13	98019612	98019635	+	1	0	AGO1-4	8mer	aguAUGUC-GAUCUAUUGGUUUCu	|:|:| :| | :|||||||	gucUGCGGAUUCUAAGACCAAAGa	0.8452	4.762
MIMAT0000441	hsa-miR-9-5p	NM_005766	FARP1	circRNA	chr13	98390055	98390077	+	0	0	NA	7mer-m8	aguaugucgaucuaUUGGUUUCu	| | || ||||||||	uuuugaagagcccaAACCAAAGc	0.5652	4.645
MIMAT0000441	hsa-miR-9-5p	NM_005766	FARP1	circRNA	chr13	98424592	98424611	+	1	0	AGO2	8mer	agUAUGUCGAUCUAUUGGUUUCu	|| ||| |||| |||||||	aaAU-CAG--AGAUUACCAAAGa	1.3118	4.321
MIMAT0000441	hsa-miR-9-5p	NM_001846	COL4A2	circRNA	chr13	110457404	110457426	+	0	0	NA	7mer-m8	aguAUGUCGAUCUAUUGGUUUCu	| |: ||| | :|||||||	cccUGGAGCCCGCGGACCAAAGg	1.0382	1.712
MIMAT0000441	hsa-miR-9-5p	NM_001846	COL4A2	circRNA	chr13	110503199	110503220	+	0	0	NA	7mer-m8	aguaugucGAUCUAUUGGUUUCu	| | ||: :|||||||	caggaaccCCAGG-GACCAAAGg	0.545	2.053
MIMAT0000441	hsa-miR-9-5p	NM_001846	COL4A2	circRNA	chr13	110512283	110512305	+	2	1	AGO1,AGO2	7mer-m8	aguaugucgaUCUAUUGGUUUCu	| | | || |||||||	aaaaaaaaaaAGUCUACCAAAGg	0.6203	0.835
MIMAT0000441	hsa-miR-9-5p	NM_005015	OXA1L	circRNA	chr14	22771505	22771526	+	5	0	AGO1,AGO1-4,AGO2	7mer-m8	aguaUGUCGAUCUAUUGGUUUCu	:|||| || ||||||||	agcaGCAGC-AGCAAACCAAAGu	1.0859	1.691
MIMAT0000441	hsa-miR-9-5p	NM_014977	ACIN1	circRNA	chr14	23078983	23079008	-	0	1	NA	8mer	aguauGUCGAUCU-A--UUGGUUUCu	|||||| | | ||||||||	agcacCAGCUAUACUGAAACCAAAGa	1.1861	2.749
MIMAT0000441	hsa-miR-9-5p	NM_014977	ACIN1	circRNA	chr14	23080046	23080067	-	1	0	AGO2	7mer-m8	aguaugucgaUCUAUUGGUUUCu	| | ||| |||||||	caaguccuucAGA-CACCAAAGc	0.579	2.093
MIMAT0000441	hsa-miR-9-5p	NM_015382	HECTD1	circRNA	chr14	31114002	31114024	-	5	0	AGO2	8mer	aguaUGUCGAUCUAUUGGUUUCu	| || | |: || |||||||	uggcACUGAUGAAUUACCAAAGa	1.0222	5.739
MIMAT0000441	hsa-miR-9-5p	NM_015382	HECTD1	circRNA	chr14	31133641	31133664	-	0	2	NA	7mer-m8	aguaugucGAUCUA-UUGGUUUCu	| || ||| |||||||	cuuggccuCUUGAUCCACCAAAGg	0.6663	5.537
MIMAT0000441	hsa-miR-9-5p	NM_001663	ARF6	circRNA	chr14	49896042	49896062	+	3	0	AGO1-4	8mer	agUAUGUCGAUCUAUUGGUUUCu	| ||: |||| | |||||||	uaAUGGAGCU--UUUACCAAAGa	1.2301	3.757
MIMAT0000441	hsa-miR-9-5p	NM_198066	GNPNAT1	circRNA	chr14	52778082	52778104	-	6	0	AGO1-4,AGO2	7mer-m8	aguaugucgaucuAUUGGUUUCu	| | |||||||||	aggggaugauuuuUAACCAAAGg	0.2401	2.657
MIMAT0000441	hsa-miR-9-5p	NM_002892	ARID4A	circRNA	chr14	58351224	58351247	+	1	0	AGO1-4	7mer-m8	aguaugucgaUCUAU-UGGUUUCu	| | ||| |||||||	uggggagaaaAAAUACACCAAAGc	0.2168	2.96
MIMAT0000441	hsa-miR-9-5p	NM_002892	ARID4A	circRNA	chr14	58353717	58353738	+	0	0	NA	7mer-m8	aguaugucgaUCUAUUGGUUUCu	| | ||: ||||||||	ccugccuaacAGG-AACCAAAGu	0.5885	4.93
MIMAT0000441	hsa-miR-9-5p	NM_002892	ARID4A	circRNA	chr14	58359170	58359193	+	0	4	NA	8mer	aguaugucgaUCUA-UUGGUUUCu	| | ||:| :|||||||	cuuuggacaaAGGUGGACCAAAGa	0.6575	5.233
MIMAT0000441	hsa-miR-9-5p	NM_001243084	HIF1A	circRNA	chr14	61736972	61736993	+	7	0	AGO1,AGO1-4,AGO2	7mer-m8	aguauGUCGAUCUAUUGGUUUCu	| | |||||| | |||||||	ugacuCAGCUA-UUCACCAAAGu	1.5326	2.67
MIMAT0000441	hsa-miR-9-5p	NM_001530	HIF1A	circRNA	chr14	61736972	61736993	+	7	0	AGO1,AGO1-4,AGO2	7mer-m8	aguauGUCGAUCUAUUGGUUUCu	| | |||||| | |||||||	ugacuCAGCUA-UUCACCAAAGu	1.5326	2.67
MIMAT0000441	hsa-miR-9-5p	NM_000021	PSEN1	circRNA	chr14	73151581	73151602	+	1	0	AGO2	7mer-m8	aguauGU-CGAUCUAUUGGUUUCu	|| ||| :| |||||||	aaucuCACGCU--GUCACCAAAGc	0.6483	0.014
MIMAT0000441	hsa-miR-9-5p	NM_000021	PSEN1	circRNA	chr14	73158769	73158793	+	0	0	NA	8mer	aguaugucgaUCUAU--UGGUUUCu	| | ||:|| |||||||	uaacuuuuuaAGGUACUACCAAAGa	0.4861	0.031
MIMAT0000441	hsa-miR-9-5p	NM_033116	NEK9	circRNA	chr14	75083341	75083365	-	3	0	AGO1-4,AGO2	8mer	agUAUG-UCGAUC-UAUUGGUUUCu	| || |||||| | |||||||	agAAACAAGCUAGCUUUACCAAAGa	1.5686	0.235
MIMAT0000441	hsa-miR-9-5p	NM_177438	DICER1	circRNA	chr14	95089333	95089353	-	10	0	AGO1,AGO1-4,AGO2	7mer-m8	agUAUGUCGAUCUAUUGGUUUCu	||||: | | | |||||||	gcAUAUUUC-ACCU-ACCAAAGc	1.0637	2.322
MIMAT0000441	hsa-miR-9-5p	NM_032632	PAPOLA	circRNA	chr14	96556215	96556237	+	1	0	AGO2	7mer-m8	aguaugucGAUCUAUUGGUUUCu	| || | |||||||	agccauuuCUCCACCACCAAAGc	0.3966	4.17
MIMAT0000441	hsa-miR-9-5p	NM_001017963	HSP90AA1	circRNA	chr14	102083149	102083170	-	37	1	AGO1-4,AGO2	8mer	aguAUGUCGAUCUAUUGGUUUCu	|| |: || | |||||||	cuuUAGUGUCAG-UCACCAAAGa	0.8303	5.498
MIMAT0000441	hsa-miR-9-5p	NM_005348	HSP90AA1	circRNA	chr14	102083149	102083170	-	37	1	AGO1-4,AGO2	8mer	aguAUGUCGAUCUAUUGGUUUCu	|| |: || | |||||||	cuuUAGUGUCAG-UCACCAAAGa	0.8303	5.498
MIMAT0000441	hsa-miR-9-5p	NM_001017963	HSP90AA1	circRNA	chr14	102085937	102085958	-	4	0	AGO1,AGO2	7mer-m8	aguaugUC-GAUCUAUUGGUUUCu	|| || ||:| :|||||||	ucgccaAGUCUGG--GACCAAAGc	0.9278	5.759
MIMAT0000441	hsa-miR-9-5p	NM_005348	HSP90AA1	circRNA	chr14	102085937	102085958	-	4	0	AGO1,AGO2	7mer-m8	aguaugUC-GAUCUAUUGGUUUCu	|| || ||:| :|||||||	ucgccaAGUCUGG--GACCAAAGc	0.9278	5.759
MIMAT0000441	hsa-miR-9-5p	NM_006035	CDC42BPB	circRNA	chr14	102944319	102944343	-	0	0	NA	7mer-m8	agUAUGUCGA--UCUAUUGGUUUCu	||| |||| |: ||||||||	acAUCAAGCUUCCGGAAACCAAAGg	1.3192	4.146
MIMAT0000441	hsa-miR-9-5p	NM_006035	CDC42BPB	circRNA	chr14	102975990	102976017	-	1	0	AGO2	8mer	agUAUGUC--GAUCU---AUUGGUUUCu	| ||:||| | | | |||||||||	uaAUGCAGUCCAACACAUUAACCAAAGa	1.1866	1.302
MIMAT0000441	hsa-miR-9-5p	NM_032374	APOPT1	circRNA	chr14	103625327	103625352	+	0	0	NA	7mer-m8	aguAUGUC---GAUCUAUUGGUUUCu	|:||| || | ||||||||	ggcUGCAGAUCCUCAAGAACCAAAGg	0.8377	-0.107
MIMAT0000441	hsa-miR-9-5p	NM_032374	APOPT1	circRNA	chr14	103628616	103628643	+	0	0	NA	7mer-m8	aguAUGUC--GAUCUA---UUGGUUUCu	|| || | :|:| :|||||||	gguUAGAGGUCAGGGUCUCGACCAAAGg	0.7253	-0.633
MIMAT0000441	hsa-miR-9-5p	NM_032374	APOPT1	circRNA	chr14	103635825	103635848	+	0	0	NA	7mer-m8	aguaugUCGA--UCUAUUGGUUUCu	||:| ||| ||||||||	aggggaAGUUUCAGA-AACCAAAGu	0.6722	0.108
MIMAT0000441	hsa-miR-9-5p	NM_032374	APOPT1	circRNA	chr14	103638591	103638614	+	0	0	NA	8mer	aguaugUCGAUCU-AUUGGUUUCu	|| || | |:|||||||	caggggAGGUAAAGUGACCAAAGa	0.6446	-0.251
MIMAT0000441	hsa-miR-9-5p	NM_032374	APOPT1	circRNA	chr14	103656460	103656483	+	0	0	NA	7mer-m8	agUAUGUCGAUCUAU-UGGUUUCu	:|| | :|| ||| |||||||	agGUAAAAUUAAAUAUACCAAAGc	1.2841	-0.426
MIMAT0000441	hsa-miR-9-5p	NM_001130107	KLC1	circRNA	chr14	103662122	103662144	+	1	0	AGO2	8mer	agUAUGUCGAUCUA--UUGGUUUCu	| ||| || ||| |||||||	aaAGACA-CU-GAUUCUACCAAAGa	1.1304	3.3
MIMAT0000441	hsa-miR-9-5p	NM_005552	KLC1	circRNA	chr14	103662122	103662144	+	1	0	AGO2	8mer	agUAUGUCGAUCUA--UUGGUUUCu	| ||| || ||| |||||||	aaAGACA-CU-GAUUCUACCAAAGa	1.1304	3.3
MIMAT0000441	hsa-miR-9-5p	NM_032374	APOPT1	circRNA	chr14	103662122	103662144	+	1	0	AGO2	8mer	agUAUGUCGAUCUA--UUGGUUUCu	| ||| || ||| |||||||	aaAGACA-CU-GAUUCUACCAAAGa	1.1304	3.3
MIMAT0000441	hsa-miR-9-5p	NM_032374	APOPT1	circRNA	chr14	103662598	103662619	+	0	0	NA	7mer-m8	agUAUG-UCGAUCUAUUGGUUUCu	:||| | || | ||||||||	aaGUACUAACUUG--AACCAAAGu	1.0742	-0.444
MIMAT0000441	hsa-miR-9-5p	NM_015316	PPP1R13B	circRNA	chr14	103734663	103734685	-	1	0	AGO1-4	7mer-m8	aguaugucGAUCUAUUGGUUUCu	|| || |||||||	cuucuuccCUUCAUCACCAAAGg	0.2146	0.06
MIMAT0000441	hsa-miR-9-5p	NM_001127393	C14orf2	circRNA	chr14	103915131	103915155	-	2	0	AGO2	7mer-m8	agUAUGUCGAUCU-AU-UGGUUUCu	|||: ||| | || |||||||	ccAUGAAGCCCUACUACACCAAAGu	1.2725	2.27
MIMAT0000441	hsa-miR-9-5p	NM_138420	AHNAK2	circRNA	chr14	104937874	104937896	-	1	0	AGO1	7mer-m8	aguaugucgaucuaUUGGUUUCu	| | | | ||||||||	cccuccuaaaauggAACCAAAGc	0.5589	-0.484
MIMAT0000441	hsa-miR-9-5p	NM_138420	AHNAK2	circRNA	chr14	104940843	104940864	-	1	0	AGO1	7mer-m8	aguaugucGAUCUAUUGGUUUCu	| | ||| | ||||||||	ccuaaauuCUAUA-AACCAAAGu	0.9014	1.167
MIMAT0000441	hsa-miR-9-5p	NM_138420	AHNAK2	circRNA	chr14	104948012	104948035	-	0	0	NA	8mer	agUAUGUCGAU-CUAUUGGUUUCu	| | :| |: || |||||||	ggACAAGGAUGUGACUACCAAAGa	0.8876	-0.047
MIMAT0000441	hsa-miR-9-5p	NM_138420	AHNAK2	circRNA	chr14	104949002	104949023	-	0	0	NA	8mer	aguaugUCGAUCUAUUGGUUUCu	|| | || || |||||||	acaaggACCU-GACUACCAAAGa	0.9278	-0.18
MIMAT0000441	hsa-miR-9-5p	NM_138420	AHNAK2	circRNA	chr14	104950982	104951005	-	0	0	NA	8mer	agUAUGUC-GAUCUAUUGGUUUCu	| | :| || || |||||||	cgACAAGGACUUGACUACCAAAGa	0.9671	-0.572
MIMAT0000441	hsa-miR-9-5p	NM_138420	AHNAK2	circRNA	chr14	104953436	104953458	-	0	0	NA	8mer	aguaugucgaucuauUGGUUUCu	| | | |||||||	gaaaaggaaguggccACCAAAGa	0.1632	-0.718
MIMAT0000441	hsa-miR-9-5p	NM_007280	OIP5	circRNA	chr15	41309740	41309762	-	2	0	AGO2	7mer-m8	agUAUGUCGAUCUAUUGGUUUCu	| || | | |||||||	gaAAACUGAUCCUGUACCAAAGc	0.6702	0.311
MIMAT0000441	hsa-miR-9-5p	NM_001164273	MGA	circRNA	chr15	41622787	41622813	+	0	0	NA	8mer	aguAUGUCGAUC--U--AUUGGUUUCu	| :|||| | | | |||||||	aguUCUAGCUCGUCAUUUCACCAAAGa	0.8474	-0.134
MIMAT0000441	hsa-miR-9-5p	NM_001164273	MGA	circRNA	chr15	41649993	41650014	+	0	0	NA	7mer-m8	aguauGUCGAUCUAUUGGUUUCu	| :| | || |||||||||	uugguUAACCAG-UAACCAAAGu	0.8992	-0.081
MIMAT0000441	hsa-miR-9-5p	NM_001164273	MGA	circRNA	chr15	41652614	41652636	+	0	0	NA	7mer-m8	aguaugucGAUCUAUUGGUUUCu	:|:| |||||||	cuccugucUUGGCCUACCAAAGu	0.0737	0.051
MIMAT0000441	hsa-miR-9-5p	NM_001164273	MGA	circRNA	chr15	41653928	41653950	+	0	0	NA	7mer-m8	agUAUGUCGAUCUAUUGGUUUCu	:| | |: :| |||||||	cuGUUCUGUACCGUUACCAAAGu	0.7148	0.167
MIMAT0000441	hsa-miR-9-5p	NM_001164273	MGA	circRNA	chr15	41711023	41711044	+	2	0	AGO2	7mer-m8	agUAUGUCGAUCUAUUGGUUUCu	||||| ||: | |||||||	ccAUAC-CCUGUUUCACCAAAGc	1.3991	1.825
MIMAT0000441	hsa-miR-9-5p	hsa_circ_0000593	hsa_circ_001756	circRNA	chr15	41711023	41711044	+	2	0	AGO2	7mer-m8	agUAUGUCGAUCUAUUGGUUUCu	||||| ||: | |||||||	ccAUAC-CCUGUUUCACCAAAGc	1.3991	1.825
MIMAT0000441	hsa-miR-9-5p	NM_001164273	MGA	circRNA	chr15	41750440	41750460	+	0	0	NA	7mer-m8	aguaUGUCGAUCUAUUGGUUUCu	|||| | | ||||||||	gagaACAG--AUACAACCAAAGc	0.8834	1.521
MIMAT0000441	hsa-miR-9-5p	NM_001164273	MGA	circRNA	chr15	41767778	41767799	+	1	0	AGO1-4	7mer-m8	agUAUGUCGAUCUAUUGGUUUCu	:||| |:|| |||||||	ggGUAC-CAUGGAAUACCAAAGu	1.0127	1.825
MIMAT0000441	hsa-miR-9-5p	NM_002373	MAP1A	circRNA	chr15	43526234	43526256	+	6	0	AGO2	8mer	agUAUGUCGAUCUAUUGGUUUCu	||| | | ||: ||||||||	ggAUAAAACCAGGAAACCAAAGa	1.2481	-0.16
MIMAT0000441	hsa-miR-9-5p	NM_002373	MAP1A	circRNA	chr15	43526310	43526332	+	0	0	NA	7mer-m8	aguaugucgaUCUAUUGGUUUCu	| ||| :|||||||	gcucuucuggAGAAGACCAAAGc	0.3472	0.166
MIMAT0000441	hsa-miR-9-5p	NM_002373	MAP1A	circRNA	chr15	43530402	43530424	+	0	0	NA	7mer-m8	aguaugucgaucuaUUGGUUUCu	| | | ||||||||	ugugaggugucucaAACCAAAGu	0.3786	1.213
MIMAT0000441	hsa-miR-9-5p	NM_000138	FBN1	circRNA	chr15	48410298	48410322	-	33	0	AGO1,AGO1-4,AGO2	8mer	agUAUGUCGAUCUAU--UGGUUUCu	| ||: ||| || |||||||	uaAUGGUGCUUAUUAAGACCAAAGa	1.0604	6.258
MIMAT0000441	hsa-miR-9-5p	NM_000138	FBN1	circRNA	chr15	48410459	48410482	-	0	0	NA	7mer-m8	agUAUGUCGAUCUA-UUGGUUUCu	|||| | :| || ||||||||	ucAUUAAUUUCAAUCAACCAAAGu	1.3605	3.9
MIMAT0000441	hsa-miR-9-5p	NM_000138	FBN1	circRNA	chr15	48410840	48410862	-	0	0	NA	7mer-m8	aguaugucGAUCUAUUGGUUUCu	| :|: || |||||||	acuauucuUUGUAUUACCAAAGc	0.5216	2.15
MIMAT0000441	hsa-miR-9-5p	NM_004855	PIGB	circRNA	chr15	55340749	55340774	+	1	0	AGO2	8mer	agUA-UGUCGAUCUAU--UGGUUUCu	|||| :| |||| || |||||||	ucAUGGCUGCUAUCUAGCACCAAAGa	1.6521	3.209
MIMAT0000441	hsa-miR-9-5p	NM_022841	RFX7	circRNA	chr15	56091622	56091648	-	2	0	AGO1-4,AGO2	7mer-m8	agUAUGUC--GAU--CUAUUGGUUUCu	| |||| ||| | |||||||	agACACAGCACUACUGCACACCAAAGu	1.0223	4.065
MIMAT0000441	hsa-miR-9-5p	NM_001002857	ANXA2	circRNA	chr15	60382342	60382364	-	3	0	AGO1-4	7mer-m8	agUAUGUCGAU-CUAUUGGUUUCu	| | ||||| | | :|||||||	ugAAACAGCCAUCAAGACCAAAG-	1.3811	3.54
MIMAT0000441	hsa-miR-9-5p	NM_001136015	ANXA2	circRNA	chr15	60382342	60382364	-	3	0	AGO1-4	7mer-m8	agUAUGUCGAU-CUAUUGGUUUCu	| | ||||| | | :|||||||	ugAAACAGCCAUCAAGACCAAAG-	1.3811	3.54
MIMAT0000441	hsa-miR-9-5p	NM_003922	HERC1	circRNA	chr15	63632735	63632755	-	0	1	NA	8mer	aguAUGUCGAUCUAUUGGUUUCu	| |:: ||| |:|||||||	uucUGUUGCU--UUGACCAAAGa	1.0562	5.262
MIMAT0000441	hsa-miR-9-5p	NM_003922	HERC1	circRNA	chr15	63749455	63749477	-	1	0	AGO2	8mer	agUAUGUCGAUCUAUUGGUUUCu	:| | :|| ||||||||	agGUCCUAUUACUAAACCAAAGa	0.8261	5.544
MIMAT0000441	hsa-miR-9-5p	NM_015042	ZNF609	circRNA	chr15	64675181	64675203	+	1	0	AGO2	7mer-m8	aguaugucgaucuauUGGUUUCu	| | |||||||	gcucaucagacccccACCAAAGc	-0.1919	4.387
MIMAT0000441	hsa-miR-9-5p	NM_002755	MAP2K1	circRNA	chr15	66407853	66407876	+	1	0	AGO1-4	7mer-m8	aguaugucgaUC-UAUUGGUUUCu	|| | || | ||||||||	acaaaagaaaAGAAAAACCAAAGu	0.7511	0.135
MIMAT0000441	hsa-miR-9-5p	NM_002755	MAP2K1	circRNA	chr15	66411532	66411554	+	0	0	NA	7mer-m8	aguaugucGAUCUAUUGGUUUCu	| | | | :|:|||||||	uuuugaucCAAAGUGACCAAAGu	0.7148	0.313
MIMAT0000441	hsa-miR-9-5p	NM_016166	PIAS1	circRNA	chr15	68146584	68146605	+	1	0	AGO2	7mer-m8	agUAUGUCGAUCUAUUGGUUUCu	| |::|| |: ||||||||	aaAAAUGGCGUGG-AACCAAAGc	1.018	7.296
MIMAT0000441	hsa-miR-9-5p	NM_024817	THSD4	circRNA	chr15	71242844	71242865	+	1	0	AGO1	7mer-m8	agUAUGUCGAUCUAUUGGUUUCu	|||: : || :| |||||||	acAUGGGCCUUUGU-ACCAAAGu	1.1177	1.069
MIMAT0000441	hsa-miR-9-5p	NM_006465	ARID3B	circRNA	chr15	74544392	74544415	+	2	0	AGO2	8mer	aguAUGUCGAUCU-AU-UGGUUUCu	|| || ||| | |||||||	agcUAAAG-AAGACCAUACCAAAGa	0.948	2.972
MIMAT0000441	hsa-miR-9-5p	NM_006465	ARID3B	circRNA	chr15	74589930	74589952	+	0	0	NA	7mer-m8	aguAUGUCGAUCUAUUGGUUUCu	|: || |||| |||||||	aucUGGAGGGAGAUCACCAAAGg	1.1548	5.996
MIMAT0000441	hsa-miR-9-5p	NM_006465	ARID3B	circRNA	chr15	74596816	74596835	+	2	0	AGO1-4	8mer	aguAUGUCGAUCUAUUGGUUUCu	| ||: | ||| |||||||	uuuUAUCG-UAG--CACCAAAGa	0.9872	3.104
MIMAT0000441	hsa-miR-9-5p	NM_004383	CSK	circRNA	chr15	74800438	74800463	+	2	0	AGO1,AGO2	7mer-m8	agUAUGU-CGAUCUA--UUGGUUUCu	:|||: || || ||||||||	cuGUACGCGCCUCAUUAAACCAAAGg	1.0604	3.781
MIMAT0000441	hsa-miR-9-5p	NM_024776	PEAK1	circRNA	chr15	77109498	77109522	-	0	0	NA	8mer	aguaugucgaUCU-AU-UGGUUUCu	| ||| || |||||||	auccugggagAGAUUAUACCAAAGa	0.4447	1.529
MIMAT0000441	hsa-miR-9-5p	NM_024776	PEAK1	circRNA	chr15	77179402	77179424	-	2	0	AGO1-4,AGO2	7mer-m8	agUAUGUCGAUCUAUUGGUUUCu	|| ||||: | |||||||	acAGACAGUCCUACCACCAAAGu	1.1728	1.004
MIMAT0000441	hsa-miR-9-5p	NM_004136	IREB2	circRNA	chr15	78499197	78499217	+	4	0	AGO1-4	7mer-m8	aguAUGUCGAUCUAUUGGUUUCu	| ||| |:| |||||||||	uguUACUGUU--UUAACCAAAGc	1.1251	0.457
MIMAT0000441	hsa-miR-9-5p	NM_007011	ABHD2	circRNA	chr15	89116499	89116521	+	1	0	AGO2	8mer	aguaugucgaucuAUUGGUUUCu	|| | |:|||||||	uccuguccucuucUGACCAAAGa	0.2969	5.712
MIMAT0000441	hsa-miR-9-5p	NM_001150	ANPEP	circRNA	chr15	89806380	89806400	-	1	0	AGO2	7mer-m8	aguauGUCGAUCUAUUGGUUUCu	| || || | :|||||||	gccacCACCUUG--GACCAAAGu	0.8048	0.934
MIMAT0000441	hsa-miR-9-5p	NM_003870	IQGAP1	circRNA	chr15	90474524	90474546	+	1	0	AGO2	7mer-m8	agUAUGUCGAUCUAUUGGUUUCu	| :| || ||: :|||||||	uuGUCCACCUGCUGGACCAAAGu	1.1155	4.863
MIMAT0000441	hsa-miR-9-5p	NM_003870	IQGAP1	circRNA	chr15	90501770	90501794	+	0	0	NA	7mer-m8	aguaUGUCGAUCU--AUUGGUUUCu	| | ||:|: ||||||||	cucaAAAACUGGGACCAACCAAAGu	0.7253	0.22
MIMAT0000441	hsa-miR-9-5p	NM_005009	NME4	circRNA	chr16	400537	400559	+	3	3	AGO1-4,AGO2	7mer-m8	aguaugucgaucuauUGGUUUCu	| | | |||||||	accaauccuuuuugcACCAAAGu	0.28	0.257
MIMAT0000441	hsa-miR-9-5p	NM_032271	TRAF7	circRNA	chr16	2176126	2176149	+	1	0	AGO2	7mer-m8	aguaUGUCGAUCU--AUUGGUUUCu	|| || ||| :|||||||	cucgAC-GCCAGACCAGACCAAAGu	0.861	4.893
MIMAT0000441	hsa-miR-9-5p	NM_080594	RNPS1	circRNA	chr16	2262774	2262797	-	5	3	AGO1-4,AGO2	7mer-m8	aguaugucGA-UCUAUUGGUUUCu	| | || || |||||||	cccaucucCUAAGCCCACCAAAGu	0.6998	5.214
MIMAT0000441	hsa-miR-9-5p	NM_016333	SRRM2	circRNA	chr16	2761795	2761817	+	7	1	AGO1,AGO1-4,AGO2	7mer-m8	aguaugucgaucuauUGGUUUCu	||| | | |||||||	ccauccccucaaccuACCAAAGu	0.6585	1.566
MIMAT0000441	hsa-miR-9-5p	NM_016333	SRRM2	circRNA	chr16	2763444	2763464	+	8	0	AGO1-4,AGO2	7mer-m8	aguauGUCGAUCUAUUGGUUUCu	|| | |||| |||||||	cuccuCA-CCAGAU-ACCAAAGu	0.9017	1.834
MIMAT0000441	hsa-miR-9-5p	NM_001127204	HMOX2	circRNA	chr16	4508136	4508158	+	5	3	AGO2	8mer	aguaugUCGAUCUAUUGGUUUCu	| | || :|||||||	gaccugAACAUGAAGACCAAAGa	0.4166	3.598
MIMAT0000441	hsa-miR-9-5p	NM_015659	RSL1D1	circRNA	chr16	11841929	11841949	-	1	1	AGO2	7mer-m8	aguAUGUCGAUCUAUUGGUUUCu	|:: ||| :| |||||||	cauUGUUGCU--GUCACCAAAGg	0.8579	0.515
MIMAT0000441	hsa-miR-9-5p	NM_014048	MKL2	circRNA	chr16	14263967	14263990	+	1	0	AGO2	8mer	aguauGU-CGAUCUAUUGGUUUCu	|| || |: | ||:|||||||	acacuCAUGUGACAUGACCAAAGa	1.1845	0.737
MIMAT0000441	hsa-miR-9-5p	NM_014048	MKL2	circRNA	chr16	14266070	14266092	+	0	0	NA	7mer-m8	aguAUGUCGAUCUAUUGGUUUCu	| |:| : | : ||||||||	acuUGCUUUAAAGGAACCAAAGg	0.895	3.588
MIMAT0000441	hsa-miR-9-5p	NM_015092	SMG1	circRNA	chr16	18882266	18882287	-	1	0	AGO2	7mer-m8	agUAUGUCGAUCUAUUGGUUUCu	||| |||: || |||||||	ccAU-CAGUGUCAUUACCAAAGc	1.2725	5.189
MIMAT0000441	hsa-miR-9-5p	NM_015092	SMG1	circRNA	chr16	18896069	18896090	-	0	0	NA	8mer	aguaugucGAUCUAUUGGUUUCu	:||| |||||||	gucgugcuUUAG-CCACCAAAGa	0.1733	6.062
MIMAT0000441	hsa-miR-9-5p	NM_001034841	ITPRIPL2	circRNA	chr16	19116949	19116969	+	0	0	NA	7mer-m8	agUAUGUCGAUCUAUUGGUUUCu	| |:: ||:| ||||||||	agAGAUGUCUGG--AACCAAAGu	0.9925	0.137
MIMAT0000441	hsa-miR-9-5p	NR_028028	ITPRIPL2	circRNA	chr16	19116949	19116969	+	0	0	NA	7mer-m8	agUAUGUCGAUCUAUUGGUUUCu	| |:: ||:| ||||||||	agAGAUGUCUGG--AACCAAAGu	0.9925	0.137
MIMAT0000441	hsa-miR-9-5p	NM_001034841	ITPRIPL2	circRNA	chr16	19121407	19121427	+	1	0	AGO2	8mer	aguaUGUCGAUCUAUUGGUUUCu	|| |:| | ||| :|||||||	uccaAUAAC-AGA-GACCAAAGa	1.2481	1.599
MIMAT0000441	hsa-miR-9-5p	NR_028028	ITPRIPL2	circRNA	chr16	19121407	19121427	+	1	0	AGO2	8mer	aguaUGUCGAUCUAUUGGUUUCu	|| |:| | ||| :|||||||	uccaAUAAC-AGA-GACCAAAGa	1.2481	1.599
MIMAT0000441	hsa-miR-9-5p	NR_027155	LOC100271836	circRNA	chr16	21469847	21469868	-	0	0	NA	7mer-m8	agUAUGUCGAUCUAUUGGUUUCu	||| |||: || |||||||	ccAU-CAGUGUCAUUACCAAAGc	1.2725	4.431
MIMAT0000441	hsa-miR-9-5p	NR_002594	SLC7A5P2	circRNA	chr16	21483649	21483670	-	0	0	NA	8mer	aguaugucGAUCUAUUGGUUUCu	:||| |||||||	guugugcuUUAG-CCACCAAAGa	0.1733	5.414
MIMAT0000441	hsa-miR-9-5p	NR_027155	LOC100271836	circRNA	chr16	21483649	21483670	-	0	0	NA	8mer	aguaugucGAUCUAUUGGUUUCu	:||| |||||||	guugugcuUUAG-CCACCAAAGa	0.1733	5.414
MIMAT0000441	hsa-miR-9-5p	NR_002594	SLC7A5P2	circRNA	chr16	21487153	21487174	-	0	0	NA	7mer-m8	agUAUGUCGAUCUAUUGGUUUCu	| | |: :| || ||||||||	ugACAUUUUUUGA-AACCAAAGc	1.0615	0.476
MIMAT0000441	hsa-miR-9-5p	NR_027155	LOC100271836	circRNA	chr16	21487153	21487174	-	0	0	NA	7mer-m8	agUAUGUCGAUCUAUUGGUUUCu	| | |: :| || ||||||||	ugACAUUUUUUGA-AACCAAAGc	1.0615	0.476
MIMAT0000441	hsa-miR-9-5p	NR_002594	SLC7A5P2	circRNA	chr16	21531028	21531049	-	0	0	NA	7mer-m8	agUAUGUCGAUCUAUUGGUUUCu	||| ::| ||| :|||||||	ccAUUUGGGCAGA-GACCAAAGg	1.3298	0.162
MIMAT0000441	hsa-miR-9-5p	NR_027155	LOC100271836	circRNA	chr16	21531028	21531049	-	0	0	NA	7mer-m8	agUAUGUCGAUCUAUUGGUUUCu	||| ::| ||| :|||||||	ccAUUUGGGCAGA-GACCAAAGg	1.3298	0.162
MIMAT0000441	hsa-miR-9-5p	NR_002594	SLC7A5P2	circRNA	chr16	21543242	21543263	-	0	0	NA	7mer-m8	agUAUGUCGAUCUAUUGGUUUCu	|| ||| | :|: ||||||||	gcACACA-CAGGGAAACCAAAGc	1.3096	0.009
MIMAT0000441	hsa-miR-9-5p	NR_027155	LOC100271836	circRNA	chr16	21543242	21543263	-	0	0	NA	7mer-m8	agUAUGUCGAUCUAUUGGUUUCu	|| ||| | :|: ||||||||	gcACACA-CAGGGAAACCAAAGc	1.3096	0.009
MIMAT0000441	hsa-miR-9-5p	NR_002594	SLC7A5P2	circRNA	chr16	21552176	21552199	-	0	0	NA	7mer-m8	aguaugucGAUCUA-UUGGUUUCu	| | ||: | :|||||||	ccuagcccCUGACUGGACCAAAGc	0.6893	-0.06
MIMAT0000441	hsa-miR-9-5p	NR_027155	LOC100271836	circRNA	chr16	21552176	21552199	-	0	0	NA	7mer-m8	aguaugucGAUCUA-UUGGUUUCu	| | ||: | :|||||||	ccuagcccCUGACUGGACCAAAGc	0.6893	-0.06
MIMAT0000441	hsa-miR-9-5p	NR_002594	SLC7A5P2	circRNA	chr16	21561093	21561115	-	0	0	NA	7mer-m8	aguaugucgaucuAUUGGUUUCu	| | | |||||||	gggaagucaugucUCACCAAAGu	0.1548	0.181
MIMAT0000441	hsa-miR-9-5p	NR_027155	LOC100271836	circRNA	chr16	21561093	21561115	-	0	0	NA	7mer-m8	aguaugucgaucuAUUGGUUUCu	| | | |||||||	gggaagucaugucUCACCAAAGu	0.1548	0.181
MIMAT0000441	hsa-miR-9-5p	NR_002594	SLC7A5P2	circRNA	chr16	21572295	21572317	-	0	0	NA	7mer-m8	aguAUGUCGAUCUAUUGGUUUCu	| |:| : || |||||||	gccUGCCCUCAGCCUACCAAAGu	0.8441	0.002
MIMAT0000441	hsa-miR-9-5p	NR_027155	LOC100271836	circRNA	chr16	21572295	21572317	-	0	0	NA	7mer-m8	aguAUGUCGAUCUAUUGGUUUCu	| |:| : || |||||||	gccUGCCCUCAGCCUACCAAAGu	0.8441	0.002
MIMAT0000441	hsa-miR-9-5p	NR_002594	SLC7A5P2	circRNA	chr16	21594797	21594822	-	0	0	NA	7mer-m8	agUAUGUCG--AUCUA-UUGGUUUCu	| | || || | || ||||||||	uuAAACUGCAAAACAUCAACCAAAGu	1.1155	0.162
MIMAT0000441	hsa-miR-9-5p	NR_027155	LOC100271836	circRNA	chr16	21594797	21594822	-	0	0	NA	7mer-m8	agUAUGUCG--AUCUA-UUGGUUUCu	| | || || | || ||||||||	uuAAACUGCAAAACAUCAACCAAAGu	1.1155	0.162
MIMAT0000441	hsa-miR-9-5p	NR_002594	SLC7A5P2	circRNA	chr16	21605161	21605183	-	0	0	NA	7mer-m8	agUAUGUC-GAUCUAUUGGUUUCu	:|:: | || || ||||||||	auGUGUUGCCUUGA-AACCAAAGc	1.1155	0.146
MIMAT0000441	hsa-miR-9-5p	NR_027155	LOC100271836	circRNA	chr16	21605161	21605183	-	0	0	NA	7mer-m8	agUAUGUC-GAUCUAUUGGUUUCu	:|:: | || || ||||||||	auGUGUUGCCUUGA-AACCAAAGc	1.1155	0.146
MIMAT0000441	hsa-miR-9-5p	NR_002594	SLC7A5P2	circRNA	chr16	21615903	21615924	-	0	0	NA	8mer	aguAUGUCGAUCUAUUGGUUUCu	|||| || | | |||||||	gacUACAACU-GCUUACCAAAGa	1.1728	0.01
MIMAT0000441	hsa-miR-9-5p	NR_027155	LOC100271836	circRNA	chr16	21615903	21615924	-	0	0	NA	8mer	aguAUGUCGAUCUAUUGGUUUCu	|||| || | | |||||||	gacUACAACU-GCUUACCAAAGa	1.1728	0.01
MIMAT0000441	hsa-miR-9-5p	NR_002594	SLC7A5P2	circRNA	chr16	21652284	21652307	-	0	0	NA	7mer-m8	aguAUGUC-GAUCUAUUGGUUUCu	|: || | | |:|||||||	aauUGGAGACAAUCUGACCAAAGg	0.8557	-0.205
MIMAT0000441	hsa-miR-9-5p	NR_027155	LOC100271836	circRNA	chr16	21652284	21652307	-	0	0	NA	7mer-m8	aguAUGUC-GAUCUAUUGGUUUCu	|: || | | |:|||||||	aauUGGAGACAAUCUGACCAAAGg	0.8557	-0.205
MIMAT0000441	hsa-miR-9-5p	NR_002594	SLC7A5P2	circRNA	chr16	21696468	21696493	-	0	0	NA	7mer-m8	agUAUGUCGAUCU--A-UUGGUUUCu	|||:: ||| | | ||||||||	ccAUGUUACUAUACUUGAACCAAAGc	1.2503	0.052
MIMAT0000441	hsa-miR-9-5p	NR_027155	LOC100271836	circRNA	chr16	21696468	21696493	-	0	0	NA	7mer-m8	agUAUGUCGAUCU--A-UUGGUUUCu	|||:: ||| | | ||||||||	ccAUGUUACUAUACUUGAACCAAAGc	1.2503	0.052
MIMAT0000441	hsa-miR-9-5p	NR_002594	SLC7A5P2	circRNA	chr16	21711320	21711342	-	0	0	NA	8mer	aguaugucgaucuauUGGUUUCu	|||||||	aagacuccuguccccACCAAAGa	-0.8696	-0.09
MIMAT0000441	hsa-miR-9-5p	NR_027155	LOC100271836	circRNA	chr16	21711320	21711342	-	0	0	NA	8mer	aguaugucgaucuauUGGUUUCu	|||||||	aagacuccuguccccACCAAAGa	-0.8696	-0.09
MIMAT0000441	hsa-miR-9-5p	NR_002594	SLC7A5P2	circRNA	chr16	21716325	21716348	-	0	0	NA	7mer-m8	aguauGUCG-AUCUAUUGGUUUCu	| || | |:| |||||||	ccgccCACCUUGGCCUACCAAAGu	0.7688	0.031
MIMAT0000441	hsa-miR-9-5p	NR_027155	LOC100271836	circRNA	chr16	21716325	21716348	-	0	0	NA	7mer-m8	aguauGUCG-AUCUAUUGGUUUCu	| || | |:| |||||||	ccgccCACCUUGGCCUACCAAAGu	0.7688	0.031
MIMAT0000441	hsa-miR-9-5p	NR_002594	SLC7A5P2	circRNA	chr16	21756913	21756936	-	0	0	NA	7mer-m8	agUA-UGUCGAUCUAUUGGUUUCu	|| || :|: | |||||||	agAUCACUCUUGCACUACCAAAGu	0.9056	0.211
MIMAT0000441	hsa-miR-9-5p	NR_027155	LOC100271836	circRNA	chr16	21756913	21756936	-	0	0	NA	7mer-m8	agUA-UGUCGAUCUAUUGGUUUCu	|| || :|: | |||||||	agAUCACUCUUGCACUACCAAAGu	0.9056	0.211
MIMAT0000441	hsa-miR-9-5p	NR_002594	SLC7A5P2	circRNA	chr16	21765797	21765819	-	0	0	NA	7mer-m8	aguaUGUCGAUCUAUUGGUUUCu	| ||| : ||:|||||||	gcucACAUUCCAAUGACCAAAGc	1.0382	0.056
MIMAT0000441	hsa-miR-9-5p	NR_027155	LOC100271836	circRNA	chr16	21765797	21765819	-	0	0	NA	7mer-m8	aguaUGUCGAUCUAUUGGUUUCu	| ||| : ||:|||||||	gcucACAUUCCAAUGACCAAAGc	1.0382	0.056
MIMAT0000441	hsa-miR-9-5p	NR_002594	SLC7A5P2	circRNA	chr16	21780714	21780737	-	0	0	NA	8mer	aguaugucgaucUA-UUGGUUUCu	| | || ||||||||	ugugaggagacaAUGAACCAAAGa	0.2698	-0.018
MIMAT0000441	hsa-miR-9-5p	NR_027155	LOC100271836	circRNA	chr16	21780714	21780737	-	0	0	NA	8mer	aguaugucgaucUA-UUGGUUUCu	| | || ||||||||	ugugaggagacaAUGAACCAAAGa	0.2698	-0.018
MIMAT0000441	hsa-miR-9-5p	NR_002594	SLC7A5P2	circRNA	chr16	21781766	21781787	-	0	0	NA	7mer-m8	aguaUGUCGAUCUAUUGGUUUCu	|||| | | |||||||	cuggACAGGU-UUUCACCAAAGu	0.8144	0.27
MIMAT0000441	hsa-miR-9-5p	NR_027155	LOC100271836	circRNA	chr16	21781766	21781787	-	0	0	NA	7mer-m8	aguaUGUCGAUCUAUUGGUUUCu	|||| | | |||||||	cuggACAGGU-UUUCACCAAAGu	0.8144	0.27
MIMAT0000441	hsa-miR-9-5p	NR_002594	SLC7A5P2	circRNA	chr16	21790023	21790050	-	0	0	NA	7mer-m8	agUAUGUCG--AUC---UAUUGGUUUCu	|||:||| |:| :|:|||||||	agAUAUAGCCUUGGUCUGUGACCAAAGc	1.2323	0.232
MIMAT0000441	hsa-miR-9-5p	NR_027155	LOC100271836	circRNA	chr16	21790023	21790050	-	0	0	NA	7mer-m8	agUAUGUCG--AUC---UAUUGGUUUCu	|||:||| |:| :|:|||||||	agAUAUAGCCUUGGUCUGUGACCAAAGc	1.2323	0.232
MIMAT0000441	hsa-miR-9-5p	NR_002594	SLC7A5P2	circRNA	chr16	21795640	21795661	-	0	0	NA	8mer	agUAUGUCG-AUCUAUUGGUUUCu	|| |||: ||| ||||||||	aaAU-CAGUGCAGA-AACCAAAGa	1.3043	0.759
MIMAT0000441	hsa-miR-9-5p	NR_027155	LOC100271836	circRNA	chr16	21795640	21795661	-	0	0	NA	8mer	agUAUGUCG-AUCUAUUGGUUUCu	|| |||: ||| ||||||||	aaAU-CAGUGCAGA-AACCAAAGa	1.3043	0.759
MIMAT0000441	hsa-miR-9-5p	NR_002594	SLC7A5P2	circRNA	chr16	21797858	21797880	-	1	0	AGO1	7mer-m8	aguaugucgaucuaUUGGUUUCu	| | ||||||||	cuuuuuuuuuuuuaAACCAAAGg	0.1944	1.543
MIMAT0000441	hsa-miR-9-5p	NR_003370	RRN3P1	circRNA	chr16	21797858	21797880	-	1	0	AGO1	7mer-m8	aguaugucgaucuaUUGGUUUCu	| | ||||||||	cuuuuuuuuuuuuaAACCAAAGg	0.1944	1.543
MIMAT0000441	hsa-miR-9-5p	NR_027155	LOC100271836	circRNA	chr16	21797858	21797880	-	1	0	AGO1	7mer-m8	aguaugucgaucuaUUGGUUUCu	| | ||||||||	cuuuuuuuuuuuuaAACCAAAGg	0.1944	1.543
MIMAT0000441	hsa-miR-9-5p	NR_002594	SLC7A5P2	circRNA	chr16	21799245	21799265	-	0	0	NA	7mer-m8	aguAUGUCGAUCUAUUGGUUUCu	||||| | | |||||||	cuuUACAG--ACAGCACCAAAGc	1.0343	-0.187
MIMAT0000441	hsa-miR-9-5p	NR_027155	LOC100271836	circRNA	chr16	21799245	21799265	-	0	0	NA	7mer-m8	aguAUGUCGAUCUAUUGGUUUCu	||||| | | |||||||	cuuUACAG--ACAGCACCAAAGc	1.0343	-0.187
MIMAT0000441	hsa-miR-9-5p	NR_002594	SLC7A5P2	circRNA	chr16	21807837	21807859	-	0	0	NA	8mer	aguAUGUCG-AUCUAUUGGUUUCu	| || ||| | : ||||||||	gccUA-AGCACAAGCAACCAAAGa	1.1357	-0.147
MIMAT0000441	hsa-miR-9-5p	NR_027155	LOC100271836	circRNA	chr16	21807837	21807859	-	0	0	NA	8mer	aguAUGUCG-AUCUAUUGGUUUCu	| || ||| | : ||||||||	gccUA-AGCACAAGCAACCAAAGa	1.1357	-0.147
MIMAT0000441	hsa-miR-9-5p	NR_002594	SLC7A5P2	circRNA	chr16	21820252	21820272	-	0	0	NA	7mer-m8	aguaUGUCGAUCUAUUGGUUUCu	:|: ||:| :|||||||	cugcGCGUCUGG--GACCAAAGc	0.7253	-0.166
MIMAT0000441	hsa-miR-9-5p	NR_027155	LOC100271836	circRNA	chr16	21820252	21820272	-	0	0	NA	7mer-m8	aguaUGUCGAUCUAUUGGUUUCu	:|: ||:| :|||||||	cugcGCGUCUGG--GACCAAAGc	0.7253	-0.166
MIMAT0000441	hsa-miR-9-5p	NR_002594	SLC7A5P2	circRNA	chr16	21858459	21858481	-	0	0	NA	7mer-m8	aguaUGUCGAUCUAUUGGUUUCu	| | |:| |||||||	gggaAAAUGUGGCCCACCAAAGc	0.4974	-0.072
MIMAT0000441	hsa-miR-9-5p	NR_027155	LOC100271836	circRNA	chr16	21858459	21858481	-	0	0	NA	7mer-m8	aguaUGUCGAUCUAUUGGUUUCu	| | |:| |||||||	gggaAAAUGUGGCCCACCAAAGc	0.4974	-0.072
MIMAT0000441	hsa-miR-9-5p	NR_002594	SLC7A5P2	circRNA	chr16	21863639	21863662	-	0	0	NA	7mer-m8	agUAUGUCGAUCUAU-UGGUUUCu	||||| | || | |||||||	aaAUACAACCUGAAAUACCAAAGu	1.3811	0
MIMAT0000441	hsa-miR-9-5p	NR_027155	LOC100271836	circRNA	chr16	21863639	21863662	-	0	0	NA	7mer-m8	agUAUGUCGAUCUAU-UGGUUUCu	||||| | || | |||||||	aaAUACAACCUGAAAUACCAAAGu	1.3811	0
MIMAT0000441	hsa-miR-9-5p	NR_027155	LOC100271836	circRNA	chr16	21901642	21901663	-	0	0	NA	7mer-m8	agUAUGUCGAUCUAUUGGUUUCu	||| |||: || |||||||	ccAU-CAGUGUCAUUACCAAAGc	1.2725	4.586
MIMAT0000441	hsa-miR-9-5p	NM_020718	USP31	circRNA	chr16	23084867	23084888	-	1	0	AGO2	8mer	aguAUGUCGAUCUAUUGGUUUCu	| || ||: | |||||||	guuUCCAACUGUA-CACCAAAGa	0.8483	6.729
MIMAT0000441	hsa-miR-9-5p	NM_020718	USP31	circRNA	chr16	23114125	23114147	-	0	0	NA	8mer	aguaugucgaucuAUUGGUUUCu	|| | |||||||	ucuccuuuuccccUUACCAAAGa	-0.2155	-0.192
MIMAT0000441	hsa-miR-9-5p	NM_001083614	EARS2	circRNA	chr16	23524409	23524432	-	1	0	AGO2	7mer-m8	agUAUGUC--GAUCUAUUGGUUUCu	| ||:: | || |: :|||||||	ugAUGUUGGCCUUGG-GACCAAAGg	1.0975	2.642
MIMAT0000441	hsa-miR-9-5p	NR_003501	EARS2	circRNA	chr16	23524409	23524432	-	1	0	AGO2	7mer-m8	agUAUGUC--GAUCUAUUGGUUUCu	| ||:: | || |: :|||||||	ugAUGUUGGCCUUGG-GACCAAAGg	1.0975	2.642
MIMAT0000441	hsa-miR-9-5p	NM_001083614	EARS2	circRNA	chr16	23546546	23546565	-	0	0	NA	7mer-m8	agUAUGUCGAUCUAUUGGUUUCu	||||| || || |||||||	aaAUACA--UAAAU-ACCAAAGc	1.3556	-0.328
MIMAT0000441	hsa-miR-9-5p	NM_019116	UBFD1	circRNA	chr16	23572705	23572727	+	1	0	AGO2	7mer-m8	aguaugucGAUCUAUUGGUUUCu	| | | :|| :|||||||	ugucauuuCAGGAGGACCAAAGc	0.7624	1.444
MIMAT0000441	hsa-miR-9-5p	NM_001520	GTF3C1	circRNA	chr16	27507064	27507086	-	2	0	AGO2	8mer	aguAUGUCGAUC-UAUUGGUUUCu	| || ||| :| | |||||||	accUA-AGCCGGCAGUACCAAAGa	1.1357	2.517
MIMAT0000441	hsa-miR-9-5p	NM_006662	SRCAP	circRNA	chr16	30739853	30739875	+	2	0	AGO1,AGO2	7mer-m8	aguaugucgaucuauUGGUUUCu	| | | |||||||	uucucccuucuucccACCAAAGu	0.0255	1.773
MIMAT0000441	hsa-miR-9-5p	NM_006662	SRCAP	circRNA	chr16	30740640	30740662	+	0	0	NA	7mer-m8	aguaugucgaucuaUUGGUUUCu	|| ||||||||	caccacccaagccaAACCAAAGc	0.0731	1.855
MIMAT0000441	hsa-miR-9-5p	NM_001012398	AKTIP	circRNA	chr16	53498527	53498549	-	1	0	AGO2	8mer	aguAUGUCGAUCUAU-UGGUUUCu	|| | || | | |: |||||||	uccUCCA-CGAACUGCACCAAAGa	1.054	3.307
MIMAT0000441	hsa-miR-9-5p	NM_004530	MMP2	circRNA	chr16	55505369	55505391	+	4	0	AGO1-4,AGO2	7mer-m8	aguAUGUCGAUCUAUUGGUUUCu	| |: ||||:|| ||||||||	accUGAAGCUGGAGAACCAAAGu	1.5705	4.197
MIMAT0000441	hsa-miR-9-5p	NM_016284	CNOT1	circRNA	chr16	58532043	58532068	-	2	0	AGO2	7mer-m8	aguaUGUCGAUCUAU---UGGUUUCu	| ||| || || : |||||||	uuccACAUCUUGAGGCCUACCAAAGc	0.9914	6.346
MIMAT0000441	hsa-miR-9-5p	NM_016284	CNOT1	circRNA	chr16	58537011	58537033	-	2	0	AGO2	7mer-m8	aguaUGUCGAUCUAUUGGUUUCu	| :| || | | |||||||	gcugGCCGCGACAGUACCAAAGc	0.8876	6.481
MIMAT0000441	hsa-miR-9-5p	NM_001797	CDH11	circRNA	chr16	64991777	64991799	-	0	0	NA	7mer-m8	aguaugucgaucuauUGGUUUCu	| | | | |||||||	ugucaaugacaacccACCAAAGu	0.4359	5.575
MIMAT0000441	hsa-miR-9-5p	NM_001797	CDH11	circRNA	chr16	64991818	64991838	-	3	0	AGO1-4,AGO2	7mer-m8	aguauGUCGAUCUAUUGGUUUCu	| ||| :|| ||||||||	acucuCAG--GGACAACCAAAGu	0.9629	4.878
MIMAT0000441	hsa-miR-9-5p	NM_006141	DYNC1LI2	circRNA	chr16	66721484	66721506	-	2	0	AGO1,AGO2	7mer-m8	aguaugUCG-AUCUAUUGGUUUCu	| | ||| | |: ||||||||	uuuucaAGCAUUGG-AACCAAAGg	1.0637	3.277
MIMAT0000441	hsa-miR-9-5p	NM_001793	CDH3	circRNA	chr16	68679876	68679897	+	0	0	NA	7mer-m8	aguaUGUCGAUCUAUUGGUUUCu	|:||| | | ||||||||	auccAUAGCCA-AGAACCAAAGg	0.9629	2.795
MIMAT0000441	hsa-miR-9-5p	NM_001793	CDH3	circRNA	chr16	68687598	68687618	+	1	0	AGO1-4	7mer-m8	aguauGUCGAUCUAUUGGUUUCu	|| || : ||||||||	aucacCAUCU--GCAACCAAAGc	0.5411	2.089
MIMAT0000441	hsa-miR-9-5p	NM_012426	SF3B3	circRNA	chr16	70529009	70529029	+	1	0	AGO2	8mer	aguaUGUCGAUCUAUUGGUUUCu	| |||| |:| |||||||	gcugACAGGUGG--CACCAAAGa	1.0817	6.172
MIMAT0000441	hsa-miR-9-5p	NM_012426	SF3B3	circRNA	chr16	70574734	70574757	+	0	0	NA	7mer-m8	aguauGUCGA-UCUAUUGGUUUCu	|| :|||| || |||||||	ccaccUAGCUCAGCCUACCAAAGu	1.2841	-0.411
MIMAT0000441	hsa-miR-9-5p	NM_018348	FTSJD1	circRNA	chr16	71282915	71282936	-	2	0	AGO1-4	8mer	aguaUGUCGAUCUAUUGGUUUCu	|||||| | ||||||||	cgggACAGCUUUA-AACCAAAGa	1.3088	1.309
MIMAT0000441	hsa-miR-9-5p	NM_001030007	AP1G1	circRNA	chr16	71738942	71738963	-	1	0	AGO1-4	7mer-m8	aguaugUCGAUCUAUUGGUUUCu	| ||||: | |||||||	uuuccaAGCUGCAGUACCAAAG-	0.8222	7.313
MIMAT0000441	hsa-miR-9-5p	NM_014761	IST1	circRNA	chr16	71928132	71928154	+	1	0	AGO1	8mer	aguAUGUCGAUCUAUUGGUUUCu	|:::| ||| |||||||	cacUGUGGGAAGACCACCAAAGa	0.9947	0.063
MIMAT0000441	hsa-miR-9-5p	NM_006885	ZFHX3	circRNA	chr16	72794049	72794071	-	0	0	NA	7mer-m8	aguaUGUCGAUCUAUUGGUUUCu	| ||: :| |:|||||||	cccaACGAAGGGUUGACCAAAGc	0.8812	3.745
MIMAT0000441	hsa-miR-9-5p	NM_006885	ZFHX3	circRNA	chr16	72795328	72795351	-	0	0	NA	7mer-m8	aguaUGUCGAU-CUAUUGGUUUCu	| ||| | || ||||||||	aagaAAAGCAAGGACAACCAAAGc	0.9989	4.264
MIMAT0000441	hsa-miR-9-5p	NM_006885	ZFHX3	circRNA	chr16	72795388	72795409	-	1	0	AGO2	7mer-m8	agUAUGUCGAUCUAUUGGUUUCu	|| :|: : ||| ||||||||	gcAGGCGAUGAGA-AACCAAAGc	1.2661	4.427
MIMAT0000441	hsa-miR-9-5p	NM_006885	ZFHX3	circRNA	chr16	72957930	72957952	-	0	0	NA	7mer-m8	aguAUGUCGAUCUAUUGGUUUCu	||| | | |||||||	aacUACUCCACAACUACCAAAGg	0.6342	4.978
MIMAT0000441	hsa-miR-9-5p	NM_006885	ZFHX3	circRNA	chr16	72958559	72958581	-	1	0	AGO1	7mer-m8	aguaugucgaucuaUUGGUUUCu	| | || ||||||||	accuugcucucucaAACCAAAGc	0.5949	6.928
MIMAT0000441	hsa-miR-9-5p	NR_027264	GLG1	circRNA	chr16	74453146	74453168	-	4	0	AGO1,AGO1-4,AGO2	7mer-m8	aguauGUCGAUCUAUUGGUUUCu	| || || || |||||||	agagcCACCUUGACCACCAAAGg	0.9851	2.879
MIMAT0000441	hsa-miR-9-5p	NM_015144	ZCCHC14	circRNA	chr16	87412262	87412282	-	3	0	AGO1-4,AGO2	7mer-m8	agUAUGUCGAUCUAUUGGUUUCu	| ||||| | | |||||||	guACACAGCCA-A-CACCAAAGu	1.2326	2.653
MIMAT0000441	hsa-miR-9-5p	NM_015144	ZCCHC14	circRNA	chr16	87412523	87412545	-	0	0	NA	7mer-m8	aguaugucgaucuaUUGGUUUCu	|| | | :|||||||	uccuuugguccccgGACCAAAGu	0.5079	2.341
MIMAT0000441	hsa-miR-9-5p	NM_144604	ZC3H18	circRNA	chr16	88598238	88598259	+	1	0	AGO1	7mer-m8	aguaugucGAUCUAUUGGUUUCu	| ||| || |||||||	acuacuccCUA-AUCACCAAAGc	0.6647	4.884
MIMAT0000441	hsa-miR-9-5p	NM_144604	ZC3H18	circRNA	chr16	88622197	88622219	+	0	0	NA	8mer	aguaugUCGAUCUAUUGGUUUCu	| ||||: : |||||||	ccgccaAGCUGAGCCACCAAAGa	0.9194	3.781
MIMAT0000441	hsa-miR-9-5p	NM_013275	ANKRD11	circRNA	chr16	89285341	89285365	-	4	0	AGO1,AGO2,AGO3	8mer	agUAUGUCGAUCUA--UUGGUUUCu	| |:| | ||| |||||||	aaAAAUAACACGAUUGCACCAAAGa	0.8897	4.815
MIMAT0000441	hsa-miR-9-5p	NM_013275	ANKRD11	circRNA	chr16	89290750	89290772	-	3	0	AGO1-4,AGO2	8mer	aguAUGUCGAUCUAUUGGUUUCu	| :: || | ||||||||	aacUCUGCCUCAAAAACCAAAGa	0.8123	5.879
MIMAT0000441	hsa-miR-9-5p	NM_001080779	MYO1C	circRNA	chr17	1465652	1465673	-	4	0	AGO1,AGO1-4,AGO2	8mer	aguaugucGAUCUAUUGGUUUCu	|| | || | |||||||	uccccuucCCAG-UUACCAAAGa	0.6011	2.143
MIMAT0000441	hsa-miR-9-5p	NM_006497	HIC1	circRNA	chr17	2059068	2059089	+	4	0	AGO1,AGO2	7mer-m8	agUAU-GUCGAUCUAUUGGUUUCu	| ||| ||||| |:|||||||	ugAUAUCAGCU--UUGACCAAAGg	1.6112	0.744
MIMAT0000441	hsa-miR-9-5p	NM_016376	ANKFY1	circRNA	chr17	4164425	4164446	-	1	0	AGO2	7mer-m8	aguaUGUCGAUCUAUUGGUUUCu	:|| | | | |||||||	ggugGCA-CCAACUCACCAAAGg	0.6203	-0.486
MIMAT0000441	hsa-miR-9-5p	NM_016376	ANKFY1	circRNA	chr17	4164478	4164500	-	0	0	NA	7mer-m8	aguauGUCGAUCUAUUGGUUUCu	| :| ||: | |||||||	agaacUACCUGAAGCACCAAAGc	0.8261	0.114
MIMAT0000441	hsa-miR-9-5p	NM_015528	RNF167	circRNA	chr17	4943454	4943481	+	1	0	AGO2	8mer	aguAUGUCG----AUCU-AUUGGUUUCu	| |||| | || | |||||||	ggcUCCAGCGGAAUCGACUUACCAAAGa	0.7253	3.319
MIMAT0000441	hsa-miR-9-5p	NM_006612	KIF1C	circRNA	chr17	5024337	5024358	+	2	1	AGO2	7mer-m8	aguauGUCGAUCUAUUGGUUUCu	||| || ||||||||	guugcCAG-GAGCAAACCAAAGu	0.7278	2.525
MIMAT0000441	hsa-miR-9-5p	NM_004703	RABEP1	circRNA	chr17	5361501	5361524	+	4	0	AGO2	8mer	agUAUGUCGAU-CUAUUGGUUUCu	:|: : :|| | |||||||||	aaGUGGGUUUAUGUUAACCAAAGa	1.0615	5.277
MIMAT0000441	hsa-miR-9-5p	NM_014804	KIAA0753	circRNA	chr17	6612036	6612060	-	0	0	NA	7mer-m8	aguauGUCGAU-CUAU-UGGUUUCu	|| :|| || |||||||	aggacCAUUUAUUCUAGACCAAAGu	0.6386	0.159
MIMAT0000441	hsa-miR-9-5p	NM_014804	KIAA0753	circRNA	chr17	6620869	6620891	-	1	0	AGO2	7mer-m8	aguauGUCGAUCUAUUGGUUUCu	|| || || |||||||	auggcCAAGUACAUCACCAAAGg	0.7256	0.414
MIMAT0000441	hsa-miR-9-5p	NM_015343	CTDNEP1	circRNA	chr17	7243589	7243611	-	1	0	AGO2	7mer-m8	aguAUGUCGAUCUAUUGGUUUCu	||:| || : ||||||||	cauUAUAACUUUGAAACCAAAGc	0.9607	2.271
MIMAT0000441	hsa-miR-9-5p	NM_000937	POLR2A	circRNA	chr17	7496587	7496609	+	1	0	AGO2	8mer	aguaUGUCGAUCUAUUGGUUUCu	||: | |:|||||||	ggugACGAGGAUCUGACCAAAGa	0.5885	4.439
MIMAT0000441	hsa-miR-9-5p	NM_004860	FXR2	circRNA	chr17	7603805	7603827	-	1	0	AGO2	7mer-m8	aguaugucgaucuaUUGGUUUCu	| | | ||||||||	cccaauccccuugcAACCAAAGg	0.4539	2.792
MIMAT0000441	hsa-miR-9-5p	NM_005964	MYH10	circRNA	chr17	8492421	8492442	-	0	0	NA	7mer-m8	agUAUGUCGAUCUAUUGGUUUCu	|| | || ||| ||||||||	ccAGAGAGAAAGA-AACCAAAGc	1.2841	5.24
MIMAT0000441	hsa-miR-9-5p	NM_005964	MYH10	circRNA	chr17	8546548	8546570	-	1	0	AGO2	8mer	aguaugucgaucuaUUGGUUUCu	| | :|||||||	gugcaaaaagcccaGACCAAAGa	0.0806	6.177
MIMAT0000441	hsa-miR-9-5p	NM_001303	COX10	circRNA	chr17	14035755	14035774	-	0	0	NA	7mer-m8	aguaUGUCGAUCUAUUGGUUUCu	| ||| || | ||||||||	acucACA-CU--ACAACCAAAGu	0.9947	-0.069
MIMAT0000441	hsa-miR-9-5p	NM_001303	COX10	circRNA	chr17	14039663	14039688	-	0	0	NA	7mer-m8	agUAUGUCGAUCU---AUUGGUUUCu	||||:| : ||: |||||||||	gcAUAUACUCAGGUCCUAACCAAAGc	1.3966	-0.221
MIMAT0000441	hsa-miR-9-5p	NM_001303	COX10	circRNA	chr17	14060404	14060427	-	0	0	NA	7mer-m8	aguauGUCGA-UCUAUUGGUUUCu	|| |: || :| |||||||	ccaccCGCCUCGGCCUACCAAAGg	0.9236	-0.556
MIMAT0000441	hsa-miR-9-5p	NM_001303	COX10	circRNA	chr17	14063001	14063022	-	1	0	AGO2	7mer-m8	aguAUGUCGAUCUAUUGGUUUCu	|| | | | | |||||||	aucUA-ACCCUGCUCACCAAAGu	0.7073	-0.019
MIMAT0000441	hsa-miR-9-5p	NM_001303	COX10	circRNA	chr17	14064585	14064606	-	0	0	NA	8mer	aguaugUCGAUCUAUUGGUUUCu	| ||| |:| |||||||	auaagaAGC-CGGUCACCAAAGa	0.8579	0.525
MIMAT0000441	hsa-miR-9-5p	NM_153321	PMP22	circRNA	chr17	15230475	15230497	-	1	0	AGO2	7mer-m8	aguauGUCGAUCUAUUGGUUUCu	|| :|||| ||||||||	caccuCAUUUAGAAAACCAAAGu	1.0756	1.169
MIMAT0000441	hsa-miR-9-5p	NM_006311	NCOR1	circRNA	chr17	16034924	16034944	-	0	0	NA	7mer-m8	aguaugUCGAUCUAUUGGUUUCu	||:| | ||||||||	#NAME?	0.5589	3.782
MIMAT0000441	hsa-miR-9-5p	NM_001190440	NCOR1	circRNA	chr17	16071557	16071580	-	1	0	AGO2	7mer-m8	aguAUGUCGAU-CUAUUGGUUUCu	|: || |: || |||||||	auuUGAAGGUGCCAUUACCAAAGg	0.8918	4.674
MIMAT0000441	hsa-miR-9-5p	NM_006311	NCOR1	circRNA	chr17	16071557	16071580	-	1	0	AGO2	7mer-m8	aguAUGUCGAU-CUAUUGGUUUCu	|: || |: || |||||||	auuUGAAGGUGCCAUUACCAAAGg	0.8918	4.674
MIMAT0000441	hsa-miR-9-5p	NM_001190440	NCOR1	circRNA	chr17	16101412	16101435	-	1	0	AGO2	8mer	aguAUGUCGAUCUAU--UGGUUUCu	|: || | |||| |||||||	aguUGAAGGU-GAUAAUACCAAAGa	1.0859	3.148
MIMAT0000441	hsa-miR-9-5p	NM_006311	NCOR1	circRNA	chr17	16101412	16101435	-	1	0	AGO2	8mer	aguAUGUCGAUCUAU--UGGUUUCu	|: || | |||| |||||||	aguUGAAGGU-GAUAAUACCAAAGa	1.0859	3.148
MIMAT0000441	hsa-miR-9-5p	NM_001190440	NCOR1	circRNA	chr17	16101484	16101506	-	4	0	AGO1-4,AGO2	7mer-m8	aguaugucgaucuauUGGUUUCu	| |||||||	gaucccccacccgcuACCAAAGc	-0.3644	2.141
MIMAT0000441	hsa-miR-9-5p	NM_006311	NCOR1	circRNA	chr17	16101484	16101506	-	4	0	AGO1-4,AGO2	7mer-m8	aguaugucgaucuauUGGUUUCu	| |||||||	gaucccccacccgcuACCAAAGc	-0.3644	2.141
MIMAT0000441	hsa-miR-9-5p	NM_014964	EPN2	circRNA	chr17	19283551	19283574	+	1	0	AGO2	8mer	aguaugUCGA-UCUAUUGGUUUCu	:||| | ||||||||	ggcccaGGCUCUCAAAACCAAAGa	0.5238	5.297
MIMAT0000441	hsa-miR-9-5p	NM_033198	PIGS	circRNA	chr17	28554079	28554101	-	1	0	AGO2	7mer-m8	aguaugucgaucuaUUGGUUUCu	| ||||||||	guuggcucuccagcAACCAAAGu	-0.1471	0.337
MIMAT0000441	hsa-miR-9-5p	NM_003170	SUPT6H	circRNA	chr17	28690184	28690206	+	2	0	AGO2	8mer	aguAUGUCGAUCUAUUGGUUUCu	| || : | |||||||||	aucUUCAAUAUGUUAACCAAAGa	0.8377	5.708
MIMAT0000441	hsa-miR-9-5p	NM_001144943	RAB34	circRNA	chr17	28714534	28714556	-	1	0	AGO1-4	8mer	aguaugucgaucuaUUGGUUUCu	| || :|||||||	acugacuuuauccaGACCAAAGa	0.2354	1.311
MIMAT0000441	hsa-miR-9-5p	NM_031934	RAB34	circRNA	chr17	28714534	28714556	-	1	0	AGO1-4	8mer	aguaugucgaucuaUUGGUUUCu	| || :|||||||	acugacuuuauccaGACCAAAGa	0.2354	1.311
MIMAT0000441	hsa-miR-9-5p	NR_024575	RAB34	circRNA	chr17	28714534	28714556	-	1	0	AGO1-4	8mer	aguaugucgaucuaUUGGUUUCu	| || :|||||||	acugacuuuauccaGACCAAAGa	0.2354	1.311
MIMAT0000441	hsa-miR-9-5p	hsa_circ_0000750	hsa_circ_001757	circRNA	chr17	29136776	29136799	-	0	0	NA	7mer-m8	aguauGUC-GAUCUAUUGGUUUCu	||| ||| :| |: |||||||	ucaacCAGAUUUGGCUACCAAAGc	1.3118	0.358
MIMAT0000441	hsa-miR-9-5p	hsa_circ_0000750	hsa_circ_001757	circRNA	chr17	29142494	29142516	-	0	0	NA	7mer-m8	aguaugUCGAUCUAUUGGUUUCu	| :|:|| ||||||||	cugagaACUUGGAGAACCAAAGc	0.652	0.483
MIMAT0000441	hsa-miR-9-5p	hsa_circ_0000750	hsa_circ_001757	circRNA	chr17	29160622	29160646	-	0	0	NA	7mer-m8	aguAUGUCGAUCU--AUUGGUUUCu	| |: : :|:|: | |||||||	accUGGGUUUGGGUUUUACCAAAGu	0.877	0.483
MIMAT0000441	hsa-miR-9-5p	hsa_circ_0000750	hsa_circ_001757	circRNA	chr17	29162283	29162305	-	2	0	AGO1-4,AGO2	7mer-m8	aguaugucgaucuAUUGGUUUCu	| | |||||||||	ggaacgugaacuuUAACCAAAGg	0.4104	0.531
MIMAT0000441	hsa-miR-9-5p	NM_001304	CPD	circRNA	chr17	30449616	30449638	+	1	0	AGO2	8mer	aguAUGUCGAUCUAUUGGUUUCu	|: : ||: | ||||||||	aucUGAGCCUGAAGAACCAAAGa	0.8992	4.429
MIMAT0000441	hsa-miR-9-5p	NM_001304	CPD	circRNA	chr17	30455345	30455366	+	0	0	NA	7mer-m8	aguauGUCGAUCUAUUGGUUUCu	| || | || :|||||||	ccuccCAACCUGA-GACCAAAGc	0.8303	4.102
MIMAT0000441	hsa-miR-9-5p	NM_015355	SUZ12	circRNA	chr17	30784149	30784171	+	0	0	NA	7mer-m8	aguAUGUCGAUCUAUUGGUUUCu	|| | | || ||||||||	cguUAGACCCUGAAAACCAAAGc	0.9172	0.414
MIMAT0000441	hsa-miR-9-5p	NM_015355	SUZ12	circRNA	chr17	30792090	30792112	+	0	0	NA	7mer-m8	aguaugucgaucuauUGGUUUCu	| |||||||	caccugccucggccuACCAAAGu	-0.5124	-0.075
MIMAT0000441	hsa-miR-9-5p	NM_015355	SUZ12	circRNA	chr17	30806113	30806133	+	0	0	NA	8mer	agUAUGUCGAUCUAUUGGUUUCu	|| :| :|| | ||||||||	aaAU-UAUUUA-AAAACCAAAGa	1.054	0.825
MIMAT0000441	hsa-miR-9-5p	NM_015355	SUZ12	circRNA	chr17	30807921	30807944	+	0	0	NA	8mer	aguaugucGAUCU-AUUGGUUUCu	| | ||: | | |||||||	acuaauuuCUGUAUUUACCAAAGa	0.7508	0.28
MIMAT0000441	hsa-miR-9-5p	NM_015355	SUZ12	circRNA	chr17	30808125	30808148	+	0	0	NA	8mer	aguaugucGA-UCUAUUGGUUUCu	| || | | ||||||||	agaacuuuCUAAAAGAACCAAAGa	0.5666	0.524
MIMAT0000441	hsa-miR-9-5p	NM_015355	SUZ12	circRNA	chr17	30809530	30809554	+	0	0	NA	8mer	aguAUGUCGAU--CUAUUGGUUUCu	| | ||| | || :|||||||	acuUUCAGAAAGUGAGGACCAAAGa	1.0382	-0.249
MIMAT0000441	hsa-miR-9-5p	NM_015355	SUZ12	circRNA	chr17	30812890	30812911	+	0	0	NA	7mer-m8	agUAUGUC-GAUCUAUUGGUUUCu	| | || ||:| |||||||	ggAGAGAGACUGG--CACCAAAGc	0.8801	-0.32
MIMAT0000441	hsa-miR-9-5p	NM_015355	SUZ12	circRNA	chr17	30819834	30819856	+	0	0	NA	7mer-m8	aguaugucgaucuauUGGUUUCu	| || | |||||||	accuaaguaucagccACCAAAGg	0.4644	0.006
MIMAT0000441	hsa-miR-9-5p	NM_015355	SUZ12	circRNA	chr17	30860657	30860679	+	0	0	NA	7mer-m8	agUAUG-UCGAUCUAUUGGUUUCu	|||:| | |:|| ||||||||	acAUGCAAAGUGGA-AACCAAAGc	1.3351	0.718
MIMAT0000441	hsa-miR-9-5p	NM_015355	SUZ12	circRNA	chr17	30876433	30876454	+	0	0	NA	7mer-m8	agUAUGUCGAUCUAUUGGUUUCu	|| | || ||| :|||||||	ccAAAAAG-UAGUGGACCAAAGc	1.2587	2.46
MIMAT0000441	hsa-miR-9-5p	NM_015355	SUZ12	circRNA	chr17	30950111	30950133	+	0	0	NA	7mer-m8	aguaUGUCGAUCUAUUGGUUUCu	:||| |: ||||||||||	aaggGCAGGUGAAUAACCAAAGg	1.0933	0.047
MIMAT0000441	hsa-miR-9-5p	NM_015355	SUZ12	circRNA	chr17	31001257	31001278	+	0	0	NA	7mer-m8	aguauGUCGAUCUAUUGGUUUCu	|| | | | |||||||	guucuCACAUUG-UCACCAAAGc	0.4796	0.078
MIMAT0000441	hsa-miR-9-5p	NM_015355	SUZ12	circRNA	chr17	31012224	31012246	+	0	0	NA	7mer-m8	aguaugucGAUCUAUUGGUUUCu	| || :| || ||||||||	uuauuguuUUUGAAAACCAAAGg	0.9787	0.706
MIMAT0000441	hsa-miR-9-5p	NM_015355	SUZ12	circRNA	chr17	31029251	31029271	+	0	0	NA	8mer	aguAUGUCGAUCUAUUGGUUUCu	| :|| |||| ||||||||	aauUUUAG-UAGA-AACCAAAGa	1.2163	0.667
MIMAT0000441	hsa-miR-9-5p	NM_015355	SUZ12	circRNA	chr17	31045677	31045700	+	0	0	NA	7mer-m8	aguAUGUCGAUCUAU--UGGUUUCu	| ||: || ||:|| |||||||	cccUAU-GCCAGGUAACACCAAAGc	1.2745	0.1
MIMAT0000441	hsa-miR-9-5p	NM_015355	SUZ12	circRNA	chr17	31061042	31061063	+	0	0	NA	7mer-m8	agUAUGUCGAUCUAUUGGUUUCu	|| | | |: | |||||||	agAUUCUGAUGCA-CACCAAAGu	0.8441	0.059
MIMAT0000441	hsa-miR-9-5p	NM_015355	SUZ12	circRNA	chr17	31077339	31077361	+	0	0	NA	7mer-m8	aguaUGUCGAUCUAUUGGUUUCu	| | ||: | |||||||	auccAAACCUGUAACACCAAAGc	0.6818	0.225
MIMAT0000441	hsa-miR-9-5p	NM_015355	SUZ12	circRNA	chr17	31086236	31086259	+	0	0	NA	8mer	agUAUG-UCGAUCUAUUGGUUUCu	| || | ||| | |||||||	agAGACUAACUAUACCACCAAAGa	1.0742	0.021
MIMAT0000441	hsa-miR-9-5p	NM_001042492	NF1	circRNA	chr17	31156004	31156023	+	3	0	AGO2	7mer-m8	aguaUGUCGAUCUAUUGGUUUCu	||| | | || |||||||	cagaACA-C-ACAU-ACCAAAGu	0.825	6.17
MIMAT0000441	hsa-miR-9-5p	NM_015355	SUZ12	circRNA	chr17	31156004	31156023	+	3	0	AGO2	7mer-m8	aguaUGUCGAUCUAUUGGUUUCu	||| | | || |||||||	cagaACA-C-ACAU-ACCAAAGu	0.825	6.17
MIMAT0000441	hsa-miR-9-5p	NM_001042492	NF1	circRNA	chr17	31163174	31163195	+	0	0	NA	7mer-m8	aguaugucGAUCUAUUGGUUUCu	| :||| ||||||||	uuucuauuUUAG-CAACCAAAGg	0.5137	4.336
MIMAT0000441	hsa-miR-9-5p	NM_015355	SUZ12	circRNA	chr17	31163174	31163195	+	0	0	NA	7mer-m8	aguaugucGAUCUAUUGGUUUCu	| :||| ||||||||	uuucuauuUUAG-CAACCAAAGg	0.5137	4.336
MIMAT0000441	hsa-miR-9-5p	NM_001042492	NF1	circRNA	chr17	31163186	31163195	+	0	0	NA	7mer-m8	aguaugucgaucuaUUGGUUUCu	||||||||	#NAME?	-2	6.644
MIMAT0000441	hsa-miR-9-5p	NM_015355	SUZ12	circRNA	chr17	31163186	31163195	+	0	0	NA	7mer-m8	aguaugucgaucuaUUGGUUUCu	||||||||	#NAME?	-2	6.644
MIMAT0000441	hsa-miR-9-5p	NM_015355	SUZ12	circRNA	chr17	31165158	31165179	+	0	0	NA	7mer-m8	agUAUGUCGAUCUAUUGGUUUCu	| |: |||| | |||||||	gaAAAUUUCUAG-UCACCAAAGg	1.1071	0.316
MIMAT0000441	hsa-miR-9-5p	NM_015355	SUZ12	circRNA	chr17	31177370	31177390	+	0	0	NA	7mer-m8	aguaUGUCGAUCUAUUGGUUUCu	||| | | | :|||||||	aucaACAUC-A-AAGACCAAAGg	0.789	0.008
MIMAT0000441	hsa-miR-9-5p	NM_015355	SUZ12	circRNA	chr17	31187071	31187092	+	0	0	NA	7mer-m8	agUAUGUCGAUCUAUUGGUUUCu	|||:|| : :| | |||||||	ccAUGCA-UGGGCUCACCAAAGg	1.2661	-0.124
MIMAT0000441	hsa-miR-9-5p	NM_015355	SUZ12	circRNA	chr17	31273258	31273280	+	0	0	NA	7mer-m8	aguAUGUCGAUCUA--UUGGUUUCu	|| || ||:| ||||||||	gacUAAAG--AGGUUAAACCAAAGc	0.8918	-0.045
MIMAT0000441	hsa-miR-9-5p	NM_015355	SUZ12	circRNA	chr17	31291180	31291201	+	0	0	NA	7mer-m8	aguaUGUCGAUCUAUUGGUUUCu	|:|| || |||||||	cguaAUAG-UAUCCCACCAAAGu	0.6744	0.171
MIMAT0000441	hsa-miR-9-5p	NM_015355	SUZ12	circRNA	chr17	31311619	31311641	+	0	0	NA	7mer-m8	aguaugucgaucuauUGGUUUCu	||| | |||||||	auuuacugagcacccACCAAAGg	0.3977	-0.005
MIMAT0000441	hsa-miR-9-5p	NM_001042492	NF1	circRNA	chr17	31326221	31326242	+	0	0	NA	7mer-m8	aguauGUCGAUCUAUUGGUUUCu	| || ||| |||||||	uagcuCACAAAGA-CACCAAAGu	0.7317	6.361
MIMAT0000441	hsa-miR-9-5p	NM_015355	SUZ12	circRNA	chr17	31326221	31326242	+	0	0	NA	7mer-m8	aguauGUCGAUCUAUUGGUUUCu	| || ||| |||||||	uagcuCACAAAGA-CACCAAAGu	0.7317	6.361
MIMAT0000441	hsa-miR-9-5p	NM_015355	SUZ12	circRNA	chr17	31369581	31369606	+	0	0	NA	7mer-m8	aguauGUCGAUCUAU---UGGUUUCu	| | |:| | |: |||||||	uuuguCUGUUUGUUGUCCACCAAAGg	0.6023	0.579
MIMAT0000441	hsa-miR-9-5p	NM_015355	SUZ12	circRNA	chr17	31398737	31398759	+	0	0	NA	8mer	aguauGUCGAUCUAUUGGUUUCu	|:| ||| ||||||||	agcacCGGGAAGAAAACCAAAGa	0.8042	0.094
MIMAT0000441	hsa-miR-9-5p	NM_015355	SUZ12	circRNA	chr17	31403198	31403220	+	0	0	NA	7mer-m8	aguaugucgaucUAUUGGUUUCu	| ||:|||||||	cucccuugugcaAUGACCAAAGu	0.1966	0.025
MIMAT0000441	hsa-miR-9-5p	NM_015355	SUZ12	circRNA	chr17	31413311	31413335	+	0	0	NA	7mer-m8	agUAUGUCGA--UCUAUUGGUUUCu	| ||: : || || ||||||||	uaAUGGGUCUAAAGCCAACCAAAGc	1.1155	-0.554
MIMAT0000441	hsa-miR-9-5p	NM_015355	SUZ12	circRNA	chr17	31430227	31430249	+	0	0	NA	7mer-m8	aguaugucgaUCUAUUGGUUUCu	| || |:|||||||	uuccgugaggAGCUGACCAAAGg	0.1966	0.223
MIMAT0000441	hsa-miR-9-5p	NM_015355	SUZ12	circRNA	chr17	31435772	31435793	+	0	0	NA	7mer-m8	agUA-UGUCGAUCUAUUGGUUUCu	||| :::|| ||| :|||||||	ccAUGGUGGC-AGA-GACCAAAGc	1.5026	0.343
MIMAT0000441	hsa-miR-9-5p	NM_015355	SUZ12	circRNA	chr17	31465354	31465376	+	0	0	NA	7mer-m8	aguaugucgaucuAUUGGUUUCu	| || |||||||||	uagcacgcuccccUAACCAAAGu	0.4644	0.076
MIMAT0000441	hsa-miR-9-5p	NM_015355	SUZ12	circRNA	chr17	31487004	31487026	+	0	0	NA	7mer-m8	aguauguCGAUCUAUUGGUUUCu	| | |: | :|||||||	guaggguGGUGCAGGACCAAAGc	0.5843	-0.251
MIMAT0000441	hsa-miR-9-5p	NM_015355	SUZ12	circRNA	chr17	31487042	31487062	+	0	0	NA	7mer-m8	agUAUGUCGAUCUAUUGGUUUCu	| :| | || | | |||||||	ugGUCCUGCCCG-U-ACCAAAGu	0.9311	-0.385
MIMAT0000441	hsa-miR-9-5p	NM_015355	SUZ12	circRNA	chr17	31502774	31502797	+	0	0	NA	7mer-m8	aguaUGUCG-AUCUAUUGGUUUCu	:::|| || | ||||||||	cugcGUGGCGUAAACAACCAAAGu	0.9851	-0.351
MIMAT0000441	hsa-miR-9-5p	NM_015355	SUZ12	circRNA	chr17	31515692	31515714	+	0	0	NA	8mer	aguaugucgaUCUAUUGGUUUCu	|| |||||||	cuggcugaggAGCACACCAAAGa	-0.2452	-0.092
MIMAT0000441	hsa-miR-9-5p	NM_015355	SUZ12	circRNA	chr17	31532555	31532576	+	0	0	NA	8mer	aguaUGUCGAUCUAUUGGUUUCu	||| | :|: ||||||||	guugACAUC-GGGCAACCAAAGa	0.9194	0.476
MIMAT0000441	hsa-miR-9-5p	NM_015355	SUZ12	circRNA	chr17	31543949	31543971	+	0	0	NA	7mer-m8	aguauguCGAUCUAUUGGUUUCu	|:|| |||||||	gucagguGUUACUGUACCAAAGg	0.2326	0.301
MIMAT0000441	hsa-miR-9-5p	NM_015355	SUZ12	circRNA	chr17	31546009	31546031	+	0	0	NA	7mer-m8	aguaUGUCGAUCUAUUGGUUUCu	| ||||: | |||||||	acccACAGUGACCCCACCAAAGg	1.0382	-0.057
MIMAT0000441	hsa-miR-9-5p	NM_015355	SUZ12	circRNA	chr17	31557878	31557903	+	0	0	NA	7mer-m8	agUAUGUCGAUCU---AUUGGUUUCu	|||| || | | |||||||	auAUACCACUCAACCCUUACCAAAGu	0.8516	-0.114
MIMAT0000441	hsa-miR-9-5p	NM_015355	SUZ12	circRNA	chr17	31558731	31558752	+	0	0	NA	7mer-m8	agUAUGUCGAUCUAUUGGUUUCu	| ||| | || : |||||||	uuAUA-AUCUUUGCCACCAAAGc	1.0742	-0.29
MIMAT0000441	hsa-miR-9-5p	NM_015355	SUZ12	circRNA	chr17	31568011	31568034	+	0	0	NA	7mer-m8	agUAUGUCGA-UCUAUUGGUUUCu	||| | ||| || |||||||	ucAAAGUGCUCAGUGUACCAAAGc	1.3043	-0.009
MIMAT0000441	hsa-miR-9-5p	NM_015355	SUZ12	circRNA	chr17	31598389	31598411	+	0	0	NA	7mer-m8	aguauGUCGAUCUAUUGGUUUCu	| :| || ||||||||	uucccUACCUCCCCAACCAAAGu	0.6818	-0.358
MIMAT0000441	hsa-miR-9-5p	NM_015355	SUZ12	circRNA	chr17	31601113	31601133	+	0	0	NA	7mer-m8	aguaUGUCGAUCUAUUGGUUUCu	|:| :|| ||:|||||||	guuaAUA-UUA-AUGACCAAAGc	0.8992	-0.162
MIMAT0000441	hsa-miR-9-5p	NM_015355	SUZ12	circRNA	chr17	31601632	31601655	+	0	0	NA	7mer-m8	aguAUGUCGAU-CUAUUGGUUUCu	| | || | |: |||||||	ggcUUCUGCAAGGGCCACCAAAGu	0.7688	-0.337
MIMAT0000441	hsa-miR-9-5p	NM_015355	SUZ12	circRNA	chr17	31609742	31609763	+	0	0	NA	7mer-m8	aguaUGUCGAUCUAUUGGUUUCu	| ||| :|: :| |||||||	ccugACA-UUGAGUCACCAAAGc	1.0817	-0.138
MIMAT0000441	hsa-miR-9-5p	NM_015355	SUZ12	circRNA	chr17	31613789	31613811	+	0	0	NA	7mer-m8	aguaUGUCGAUCUAUUGGUUUCu	| ||| | | |:|||||||	gcucACAUCGUGUUGACCAAAGc	1.0637	0.059
MIMAT0000441	hsa-miR-9-5p	NM_015355	SUZ12	circRNA	chr17	31615953	31615970	+	0	0	NA	7mer-m8	agUAUGUCGAUCUAUUGGUUUCu	| | |||||| |||||||	ugACACAGCU-----ACCAAAGu	1.2462	0.224
MIMAT0000441	hsa-miR-9-5p	NM_015355	SUZ12	circRNA	chr17	31628687	31628710	+	0	0	NA	8mer	aguauGUCGAUCUAU-UGGUUUCu	| | |: | ||| |||||||	gaagcCUGUGAAAUACACCAAAGa	0.9767	0.319
MIMAT0000441	hsa-miR-9-5p	NM_015355	SUZ12	circRNA	chr17	31639263	31639282	+	0	0	NA	8mer	aguaUGUCGAUCUAUUGGUUUCu	| | |||| |||||||||	ccccAGAGCU---UAACCAAAGa	1.0817	0.247
MIMAT0000441	hsa-miR-9-5p	NM_015355	SUZ12	circRNA	chr17	31682536	31682558	+	0	0	NA	8mer	aguaUGUCGAUCUAUUGGUUUCu	| | || | | |||||||	uugaAAAGACACUUCACCAAAGa	0.7328	0.444
MIMAT0000441	hsa-miR-9-5p	NM_015355	SUZ12	circRNA	chr17	31685020	31685042	+	0	0	NA	8mer	aguAUGUCGAUCUAUUGGUUUCu	| || : | | :|||||||	uucUAGGUGUUCAAGACCAAAGa	0.8081	0.133
MIMAT0000441	hsa-miR-9-5p	NM_015355	SUZ12	circRNA	chr17	31723347	31723369	+	0	0	NA	7mer-m8	agUAUGUCGAUCU-AUUGGUUUCu	| ||| || | |||||||||	caAGACA-CUCCAUUAACCAAAGc	1.1432	-0.107
MIMAT0000441	hsa-miR-9-5p	NM_015355	SUZ12	circRNA	chr17	31741652	31741675	+	0	0	NA	7mer-m8	aguauGUCGAUCU-AUUGGUUUCu	| |||: | |:|||||||	uggguCAGUACCAUUGACCAAAGc	0.8261	0.212
MIMAT0000441	hsa-miR-9-5p	NM_015355	SUZ12	circRNA	chr17	31743099	31743121	+	0	0	NA	8mer	aguAUGUCGAUCUAUUGGUUUCu	|| :|: |:| |||||||	aauUAGGGUAUGGUUACCAAAGa	0.8812	0.177
MIMAT0000441	hsa-miR-9-5p	NM_015355	SUZ12	circRNA	chr17	31758823	31758843	+	0	0	NA	8mer	agUAUGUCGAUCUAUUGGUUUCu	|||: ||| | |||||||	ccAUGGAGC-CUCU-ACCAAAGa	1.0626	-0.117
MIMAT0000441	hsa-miR-9-5p	NM_015355	SUZ12	circRNA	chr17	31780546	31780568	+	0	0	NA	8mer	aguaugucgaucuauUGGUUUCu	||| | |||||||	ucaaaucuuggccccACCAAAGa	0.1866	0.193
MIMAT0000441	hsa-miR-9-5p	NM_015355	SUZ12	circRNA	chr17	31781384	31781407	+	0	0	NA	7mer-m8	aguauGUCG-AUCUAUUGGUUUCu	|| | | | :|||||||	gucacCAUCAUCAAAGACCAAAGg	0.5231	-0.003
MIMAT0000441	hsa-miR-9-5p	NM_015355	SUZ12	circRNA	chr17	31783931	31783955	+	0	0	NA	7mer-m8	aguaUGUCGAUCUA--UUGGUUUCu	||||| : || |||||||	auucACAGCCGUAUUCUACCAAAGg	1.0629	-0.607
MIMAT0000441	hsa-miR-9-5p	NM_015355	SUZ12	circRNA	chr17	31784044	31784064	+	0	0	NA	7mer-m8	agUAUGUCGAUCUAUUGGUUUCu	||| :| | ||| |||||||	gcAU-UAUCCUGAU-ACCAAAGc	1.2248	-0.048
MIMAT0000441	hsa-miR-9-5p	NM_015355	SUZ12	circRNA	chr17	31784258	31784278	+	0	0	NA	8mer	agUAUGUCGAUCUAUUGGUUUCu	||||:| | | ||||||||	gcAUAUA--AACAGAACCAAAGa	1.1941	-0.232
MIMAT0000441	hsa-miR-9-5p	NM_015355	SUZ12	circRNA	chr17	31788974	31788996	+	0	0	NA	7mer-m8	aguaugucgaucuaUUGGUUUCu	| ||||||||	uuuccugaaccacgAACCAAAGc	-0.4348	0.042
MIMAT0000441	hsa-miR-9-5p	NM_015355	SUZ12	circRNA	chr17	31797894	31797916	+	0	0	NA	7mer-m8	aguaugucgaucuauUGGUUUCu	| | |||||||	cacccccaucggccuACCAAAGu	-0.0332	-0.02
MIMAT0000441	hsa-miR-9-5p	NM_015355	SUZ12	circRNA	chr17	31816113	31816135	+	0	0	NA	8mer	aguaUGUCGAUCUAUUGGUUUCu	| |||| | | |||||||	uugaACAGACACUUCACCAAAGa	1.0138	0.421
MIMAT0000441	hsa-miR-9-5p	NM_015355	SUZ12	circRNA	chr17	31816901	31816922	+	0	0	NA	8mer	aguaugucGAUCUAUUGGUUUCu	| | :| || :|||||||	acucucccUUUGA-GACCAAAGa	0.7508	0.286
MIMAT0000441	hsa-miR-9-5p	NM_015355	SUZ12	circRNA	chr17	31826605	31826626	+	0	0	NA	8mer	agUAUGUC-GAUCUAUUGGUUUCu	| |||| | || |||||||	aaAGACAGACCAG--CACCAAAGa	1.0742	0.363
MIMAT0000441	hsa-miR-9-5p	NM_015355	SUZ12	circRNA	chr17	31831120	31831143	+	0	0	NA	7mer-m8	aguaugucgaUCUA-UUGGUUUCu	| || :|||||||	cucccugaggAAAUGGACCAAAGc	-0.1148	0.145
MIMAT0000441	hsa-miR-9-5p	NM_015355	SUZ12	circRNA	chr17	31853052	31853073	+	0	0	NA	8mer	aguauGUCGAUCUAUUGGUUUCu	:||: | | ||||||||	ggccuUAGUGACA-AACCAAAGa	0.6716	0.122
MIMAT0000441	hsa-miR-9-5p	NM_015355	SUZ12	circRNA	chr17	31926239	31926260	+	0	0	NA	8mer	aguaUGUCGAUCUAUUGGUUUCu	| ||| :|| | ||||||||	acucACA-UUAAAAAACCAAAGa	1.2046	0.041
MIMAT0000441	hsa-miR-9-5p	NM_015355	SUZ12	circRNA	chr17	31935396	31935418	+	0	0	NA	7mer-m8	agUAUGUCGA-UCUAUUGGUUUCu	| ||| || || | |||||||	auAGACACCUCAGCU-ACCAAAGc	1.1972	-0.023
MIMAT0000441	hsa-miR-9-5p	NM_001030006	AP2B1	circRNA	chr17	35636369	35636393	+	2	0	AGO2	7mer-m8	aguaugUCGAUCUA---UUGGUUUCu	| | | ||| || :|||||||	ugcuugAUCUA-AUCCAGACCAAAGu	0.9258	6.356
MIMAT0000441	hsa-miR-9-5p	NM_024835	GGNBP2	circRNA	chr17	36587069	36587091	+	1	2	AGO2	8mer	aguaUGUCGAUCUAUUGGUUUCu	| || |: | | :|||||||	uuucACCGUGACAAGACCAAAGa	0.9427	4.289
MIMAT0000441	hsa-miR-9-5p	NM_003559	PIP4K2B	circRNA	chr17	38766452	38766478	-	2	0	AGO1,AGO2	8mer	agUAUG---UCGAUCUA-UUGGUUUCu	||||| :| ||:| :|||||||	gcAUACCUUGGGGAGGUGGACCAAAGa	1.2994	0.887
MIMAT0000441	hsa-miR-9-5p	NM_004774	MED1	circRNA	chr17	39410117	39410140	-	1	0	AGO2	7mer-m8	aguAU-GUCGA-UCUAUUGGUUUCu	|| || || ||| ||||||||	gauUACCACCUGAGA-AACCAAAGc	1.2448	2.844
MIMAT0000441	hsa-miR-9-5p	NM_007359	CASC3	circRNA	chr17	40163916	40163936	+	1	0	AGO2	7mer-m8	aguaUGUCGAUCUAUUGGUUUCu	| | || | ||||||||	aagaAGAACUCG--AACCAAAGu	0.6384	3.289
MIMAT0000441	hsa-miR-9-5p	NM_001067	TOP2A	circRNA	chr17	40412793	40412816	-	4	0	AGO1-4,AGO2	8mer	agUAUGUCGAUCUA-UUGGUUUCu	| |||: |||:||| |||||||	ugAUAUUGCUGGAUCCACCAAAGa	1.6903	4.568
MIMAT0000441	hsa-miR-9-5p	NM_002265	KPNB1	circRNA	chr17	47658622	47658644	+	4	0	AGO2	7mer-m8	aguaugucgaUCUAUUGGUUUCu	| || | |||||||	aacucauuggAGUUCACCAAAGc	0.2978	6.299
MIMAT0000441	hsa-miR-9-5p	NM_176096	CDK5RAP3	circRNA	chr17	47980678	47980702	+	2	1	AGO2	8mer	agUAUGUCGAUCU--AUUGGUUUCu	||| | || :|: :|||||||	ccAUCCUGCAGGGCCAGACCAAAGa	1.1357	3.409
MIMAT0000441	hsa-miR-9-5p	NM_023079	UBE2Z	circRNA	chr17	48927698	48927721	+	3	3	AGO1,AGO1-4,AGO2	8mer	aguaugucGAUCUAU-UGGUUUCu	||| ||||| | |||||||	ucacuguuCUAGACAGACCAAAGa	1.3337	4.192
MIMAT0000441	hsa-miR-9-5p	NM_030802	FAM117A	circRNA	chr17	49710777	49710798	-	3	0	AGO1-4,AGO2	7mer-m8	aguAUGUCGAUCUAUUGGUUUCu	|: || || |:|||||||	cauUGGAG-GAGCUGACCAAAGc	0.9352	1.476
MIMAT0000441	hsa-miR-9-5p	NM_000088	COL1A1	circRNA	chr17	50184620	50184640	-	1	0	AGO2	7mer-m8	aguauGUCGAUCUAUUGGUUUCu	|| :| || |||||||	cucccCA-UUUUAU-ACCAAAGg	0.5591	1.825
MIMAT0000441	hsa-miR-9-5p	NM_001251971	SPAG9	circRNA	chr17	50962648	50962670	-	0	0	NA	7mer-m8	aguaugucgaucUAUUGGUUUCu	| :| |||||||	aguauuaugaccGUUACCAAAGg	-0.0093	2.773
MIMAT0000441	hsa-miR-9-5p	NM_001251971	SPAG9	circRNA	chr17	50963745	50963769	-	1	0	AGO1-4	7mer-m8	aguaUG-UCGAUCUAU-UGGUUUCu	|| || ||| | |||||||	auucACAAGAAAGAGACACCAAAGu	0.93	0.758
MIMAT0000441	hsa-miR-9-5p	NM_001251971	SPAG9	circRNA	chr17	50966321	50966343	-	0	0	NA	7mer-m8	aguaugucgaucUAUUGGUUUCu	| | :| |||||||	cuugaaccuucuGUCACCAAAGc	0.2736	4.298
MIMAT0000441	hsa-miR-9-5p	NM_005082	TRIM25	circRNA	chr17	56889581	56889603	-	0	0	NA	7mer-m8	aguauGUCGAUCUAUUGGUUUCu	| || |||:|||||||||	agaguCAAGUAGGUAACCAAAGc	1.1304	0.106
MIMAT0000441	hsa-miR-9-5p	NM_005082	TRIM25	circRNA	chr17	56890556	56890578	-	1	0	AGO1-4	7mer-m8	aguaugucgaucuauUGGUUUCu	| | |||||||	gggugucaaccuaccACCAAAGg	-0.1501	-0.479
MIMAT0000441	hsa-miR-9-5p	NM_001078166	SRSF1	circRNA	chr17	58002550	58002572	-	1	0	AGO1	7mer-m8	aguaugucgaucuauUGGUUUCu	| | | |||||||	acuuugguguucucuACCAAAGc	0.2442	0.026
MIMAT0000441	hsa-miR-9-5p	NM_024612	DHX40	circRNA	chr17	59605484	59605510	+	1	1	AGO2	7mer-m8	agUAUGUC--GAUCUAU--UGGUUUCu	||||: :| :|:| || |||||||	ucAUGAGGUAUUGGUUACCACCAAAGu	1.3605	4.489
MIMAT0000441	hsa-miR-9-5p	NM_024612	DHX40	circRNA	chr17	59607849	59607870	+	1	0	AGO1	7mer-m8	aguAUGUCGAUCUAUUGGUUUCu	||:||| | |||||||||	agcUAUAGCCA-UUAACCAAAGg	1.1728	2.826
MIMAT0000441	hsa-miR-9-5p	NM_004859	CLTC	circRNA	chr17	59660567	59660588	+	2	0	AGO2	7mer-m8	aguaUGUCGAUCUAU-UGGUUUCu	:| |||| ||: |||||||	ggugGCUGCUA-AUGCACCAAAG-	0.9989	6.12
MIMAT0000441	hsa-miR-9-5p	NM_022070	HEATR6	circRNA	chr17	60059457	60059479	-	2	0	AGO2	7mer-m8	aguauGUCGAUCUAUUGGUUUCu	| |||| | |:|||||||	aaacuCAGCCUGCUGACCAAAGu	1.1326	4.154
MIMAT0000441	hsa-miR-9-5p	NM_022070	HEATR6	circRNA	chr17	60067699	60067720	-	0	0	NA	8mer	agUAUGUCGAUC-UAUUGGUUUCu	|| || || | ||||||||	aaAUCCA--AAGUAAAACCAAAGa	0.9236	2.482
MIMAT0000441	hsa-miR-9-5p	NM_025185	TANC2	circRNA	chr17	63030367	63030386	+	0	0	NA	8mer	aguaUGUCGAUCUAUUGGUUUCu	||||| || |||||||	cucaACAGC---AUCACCAAAGa	0.9198	0.369
MIMAT0000441	hsa-miR-9-5p	NM_025185	TANC2	circRNA	chr17	63043512	63043533	+	0	0	NA	7mer-m8	aguAUGUCGAUCUAUUGGUUUCu	|| ||: | |:|||||||	aguUA-AGUGACUUGACCAAAGu	0.9352	0.499
MIMAT0000441	hsa-miR-9-5p	NM_025185	TANC2	circRNA	chr17	63421039	63421066	+	0	0	NA	8mer	aguauGUCG-AUCU----AUUGGUUUCu	|| |||| |:|| |:|||||||	ucuguCAGCAUGGAGGAUUGACCAAAGa	1.2523	4.479
MIMAT0000441	hsa-miR-9-5p	NM_025185	TANC2	circRNA	chr17	63421907	63421929	+	2	0	AGO2	8mer	aguaugucGAUCUAUUGGUUUCu	| ||| ||||||||	gacaucccCUAUCAAACCAAAGa	0.5868	6.781
MIMAT0000441	hsa-miR-9-5p	NM_025185	TANC2	circRNA	chr17	63423402	63423421	+	0	0	NA	7mer-m8	aguaUGUCGAUCUAUUGGUUUCu	||| :|:| ||||||||	aagaACA-UUGG--AACCAAAGc	0.8324	0.379
MIMAT0000441	hsa-miR-9-5p	NM_001098426	SMARCD2	circRNA	chr17	63832518	63832540	-	2	0	AGO1,AGO2	7mer-m8	aguaugucgaucuaUUGGUUUCu	|| || | ||||||||	uccuagccuuucuaAACCAAAGu	0.7613	2.098
MIMAT0000441	hsa-miR-9-5p	NM_001098426	SMARCD2	circRNA	chr17	63832637	63832658	-	7	0	AGO2	7mer-m8	agUAUGUCGAUCUAUUGGUUUCu	| | ||| :| : ||||||||	uaAGACAUUUCCG-AACCAAAGg	1.1251	0.872
MIMAT0000441	hsa-miR-9-5p	NM_004459	BPTF	circRNA	chr17	67912178	67912202	+	1	0	AGO2	7mer-m8	agUAUGUCGAUCUA--UUGGUUUCu	| :::|: | :| ||||||||	guAAGUGGUAAUGUUGAACCAAAGg	0.9449	1.69
MIMAT0000441	hsa-miR-9-5p	NM_182641	BPTF	circRNA	chr17	67912178	67912202	+	1	0	AGO2	7mer-m8	agUAUGUCGAUCUA--UUGGUUUCu	| :::|: | :| ||||||||	guAAGUGGUAAUGUUGAACCAAAGg	0.9449	1.69
MIMAT0000441	hsa-miR-9-5p	NM_004459	BPTF	circRNA	chr17	67912387	67912410	+	3	0	AGO1-4	8mer	aguaugucgaucUA-UUGGUUUCu	| | || || ||||||||	ugagacccugccAUCAACCAAAGa	0.688	0.502
MIMAT0000441	hsa-miR-9-5p	NM_182641	BPTF	circRNA	chr17	67912387	67912410	+	3	0	AGO1-4	8mer	aguaugucgaucUA-UUGGUUUCu	| | || || ||||||||	ugagacccugccAUCAACCAAAGa	0.688	0.502
MIMAT0000441	hsa-miR-9-5p	NM_004459	BPTF	circRNA	chr17	67912953	67912976	+	2	0	AGO1-4	8mer	agUA-UGUCGAUCUAUUGGUUUCu	| || | | :| | :|||||||	ugAUGAAAUUUUCAAGACCAAAGa	1.018	3.667
MIMAT0000441	hsa-miR-9-5p	NM_182641	BPTF	circRNA	chr17	67912953	67912976	+	2	0	AGO1-4	8mer	agUA-UGUCGAUCUAUUGGUUUCu	| || | | :| | :|||||||	ugAUGAAAUUUUCAAGACCAAAGa	1.018	3.667
MIMAT0000441	hsa-miR-9-5p	NM_022066	UBE2O	circRNA	chr17	76391116	76391137	-	1	1	AGO2	8mer	aguauGUCGAUCUAUUGGUUUCu	|| |||: || ||||||||	ccaccCAGUGUGA-AACCAAAGa	1.2227	5.174
MIMAT0000441	hsa-miR-9-5p	NM_001008528	MXRA7	circRNA	chr17	76685093	76685114	-	1	1	AGO2	8mer	aguaugUCGAUCUAUUGGUUUCu	|| || | |||:|||||||	acaagaAGAU-GAUGACCAAAGa	1.1092	3.919
MIMAT0000441	hsa-miR-9-5p	NM_020914	RNF213	circRNA	chr17	80319222	80319245	+	0	0	NA	7mer-m8	agUAU-GUCGAUCUAUUGGUUUCu	||| : |||:|: |||||||	caAUAGUUGCUGGGACACCAAAGg	1.2683	-0.792
MIMAT0000441	hsa-miR-9-5p	NM_020914	RNF213	circRNA	chr17	80332465	80332487	+	1	0	AGO1-4	8mer	agUAUGUCGAUCUAUUGGUUUCu	|:|: | | | :|||||||	ccGUGGACCACCAGGACCAAAGa	0.8632	-0.5
MIMAT0000441	hsa-miR-9-5p	hsa_circ_0000811	hsa_circ_000632	circRNA	chr17	80332465	80332487	+	1	0	AGO1-4	8mer	agUAUGUCGAUCUAUUGGUUUCu	|:|: | | | :|||||||	ccGUGGACCACCAGGACCAAAGa	0.8632	-0.5
MIMAT0000441	hsa-miR-9-5p	NM_020914	RNF213	circRNA	chr17	80337666	80337687	+	0	0	NA	8mer	aguaUGUCGAUCUAUUGGUUUCu	||:|| | ||||||||	ggccACGGCCA-UCAACCAAAGa	0.8048	3.271
MIMAT0000441	hsa-miR-9-5p	hsa_circ_0000811	hsa_circ_000632	circRNA	chr17	80337666	80337687	+	0	0	NA	8mer	aguaUGUCGAUCUAUUGGUUUCu	||:|| | ||||||||	ggccACGGCCA-UCAACCAAAGa	0.8048	3.271
MIMAT0000441	hsa-miR-9-5p	NM_020914	RNF213	circRNA	chr17	80345134	80345154	+	0	0	NA	7mer-m8	aguaUGUCGAUCUAUUGGUUUCu	||| || |:|||||||	cuccACACCU--CUGACCAAAGc	0.825	3.527
MIMAT0000441	hsa-miR-9-5p	NM_001185077	ARHGDIA	circRNA	chr17	81868785	81868806	-	12	1	AGO1-4,AGO2	7mer-m8	aguaugucgaucUAUUGGUUUCu	| | | || |||||||	ccuccccuccccAU-ACCAAAGu	0.527	1.961
MIMAT0000441	hsa-miR-9-5p	NM_004309	ARHGDIA	circRNA	chr17	81868785	81868806	-	12	1	AGO1-4,AGO2	7mer-m8	aguaugucgaucUAUUGGUUUCu	| | | || |||||||	ccuccccuccccAU-ACCAAAGu	0.527	1.961
MIMAT0000441	hsa-miR-9-5p	NM_015295	SMCHD1	circRNA	chr18	2724914	2724934	+	0	0	NA	7mer-m8	agUAUGUCGAUCUAUUGGUUUCu	| ||: || | ||||||||||	uuAUGAAG--AAAUAACCAAAGg	1.2099	2.927
MIMAT0000441	hsa-miR-9-5p	NM_015295	SMCHD1	circRNA	chr18	2796435	2796457	+	1	0	AGO1	7mer-m8	aguaugucgaucuAUUGGUUUCu	| | |||||||	cucauugcgucauUCACCAAAGg	-0.2371	0.666
MIMAT0000441	hsa-miR-9-5p	NM_020648	TWSG1	circRNA	chr18	9399529	9399550	+	2	0	AGO1,AGO2	7mer-m8	agUAUGUCGAUCUAUUGGUUUCu	| ||| |: | ||||||||	gaAGACAAAUGCA-AACCAAAGc	1.0202	0.851
MIMAT0000441	hsa-miR-9-5p	NM_006788	RALBP1	circRNA	chr18	9522279	9522301	+	1	0	AGO2	8mer	agUAUGUCGAUCUAUUGGUUUCu	|| | | :| | | |||||||	ccAGAGAAUUUGCUUACCAAAGa	1.036	5.048
MIMAT0000441	hsa-miR-9-5p	NM_006796	AFG3L2	circRNA	chr18	12340325	12340346	-	2	0	AGO2	8mer	aguaUGUCGAUCUAUUGGUUUCu	|:| || || |||||||	aacaAUACCUCUAU-ACCAAAGa	0.7868	5.186
MIMAT0000441	hsa-miR-9-5p	NM_001142405	SLMO1	circRNA	chr18	12431960	12431982	+	1	0	AGO1	7mer-m8	aguaugucgaucUAUUGGUUUCu	| | | :|||||||	guuugagggacaACGACCAAAGg	0.2853	-0.223
MIMAT0000441	hsa-miR-9-5p	NM_005406	ROCK1	circRNA	chr18	20969177	20969199	-	0	0	NA	8mer	agUAUGUCGAUCUAUUGGUUUCu	|| ||||| | |||||||||	gcAAACAGCAUGCUAACCAAAGa	1.6165	3.701
MIMAT0000441	hsa-miR-9-5p	NM_005406	ROCK1	circRNA	chr18	20991232	20991253	-	2	2	AGO1-4	7mer-m8	aguaUGUCGAUCUAUUGGUUUCu	||| | | :|||||||||	augaACA-CAAAGUAACCAAAGc	0.9629	4.716
MIMAT0000441	hsa-miR-9-5p	NM_005406	ROCK1	circRNA	chr18	21008105	21008129	-	0	0	NA	8mer	agUAUGUCGAU--CUAUUGGUUUCu	|||| | :|| || |||||||	gcAUAGAAUUAAUGAGUACCAAAGa	1.3096	4.013
MIMAT0000441	hsa-miR-9-5p	NM_020474	GALNT1	circRNA	chr18	35589911	35589932	+	1	0	AGO1-4	7mer-m8	aguauGUCGAUCUAUUGGUUUCu	|| || | | | |||||||	ucuguCAAAUUGCU-ACCAAAGu	0.8738	-0.32
MIMAT0000441	hsa-miR-9-5p	NM_020474	GALNT1	circRNA	chr18	35616064	35616086	+	0	0	NA	7mer-m8	aguaugucGAUCUAUUGGUUUCu	| | ||| : |||||||	cccuugcuCUAUGACACCAAAGu	0.7455	-0.122
MIMAT0000441	hsa-miR-9-5p	NM_020474	GALNT1	circRNA	chr18	35625176	35625195	+	0	0	NA	8mer	aguAUGUCGAUCUAUUGGUUUCu	|||| | |||||||||	guuUACA---AUCUAACCAAAGa	0.8197	0.214
MIMAT0000441	hsa-miR-9-5p	NM_020474	GALNT1	circRNA	chr18	35629256	35629280	+	0	0	NA	7mer-m8	agUA-UGUCGAUCU-AUUGGUUUCu	||| |: |: ||| | |||||||	acAUAAUUGUCAGAUUCACCAAAGu	1.3733	0.055
MIMAT0000441	hsa-miR-9-5p	NM_020474	GALNT1	circRNA	chr18	35631211	35631231	+	0	0	NA	7mer-m8	agUAUGUCGAUCUAUUGGUUUCu	||| || | ||| |||||||	gcAU-CAUCCUGAU-ACCAAAGc	1.3043	0.133
MIMAT0000441	hsa-miR-9-5p	NM_032124	HDHD2	circRNA	chr18	47115223	47115243	-	1	0	AGO2	7mer-m8	agUAUGUCGAUCUAUUGGUUUCu	||:| | |||| |||||||	guAUGCCAC-AGAU-ACCAAAGc	1.2301	4.158
MIMAT0000441	hsa-miR-9-5p	NM_032124	HDHD2	circRNA	chr18	47134654	47134676	-	0	0	NA	8mer	aguaugUCGAUCUAUUGGUUUCu	| | | | | ||||||||	uuugugACCAAUACAACCAAAGa	0.6356	5.626
MIMAT0000441	hsa-miR-9-5p	NM_015898	ZBTB7A	circRNA	chr19	4059048	4059072	-	1	0	AGO2	7mer-m8	aguaugUCGAUCUAU--UGGUUUCu	:| |:|| | |||||||	ggcaggGGGUGGACACCACCAAAGg	0.4781	0.248
MIMAT0000441	hsa-miR-9-5p	NM_030662	MAP2K2	circRNA	chr19	4117456	4117481	-	2	0	AGO2	7mer-m8	aguaUGUCGAUCUAU---UGGUUUCu	||:|| :|:|: |||||||	ggcaACGGCGGGGUGGUCACCAAAGu	0.8483	5.043
MIMAT0000441	hsa-miR-9-5p	NM_024341	ZNF557	circRNA	chr19	7087668	7087687	+	2	0	AGO2	8mer	agUAUGUCGAUCUAUUGGUUUCu	| || ::|:|| | ||||||||	uaAU-UGGUUA-A-AACCAAAGa	1.264	0.325
MIMAT0000441	hsa-miR-9-5p	NM_145185	MAP2K7	circRNA	chr19	7911481	7911503	+	0	0	NA	7mer-m8	aguaugucgaucuAUUGGUUUCu	| | |||||||	gacuuugagguccUCACCAAAGu	-0.2371	3.501
MIMAT0000441	hsa-miR-9-5p	NM_145185	MAP2K7	circRNA	chr19	7912158	7912180	+	0	0	NA	7mer-m8	agUA-UGUCGAUCUAUUGGUUUCu	|| |||| ||| :|||||||	agAUCACAGGAAGA-GACCAAAGu	1.4167	3.644
MIMAT0000441	hsa-miR-9-5p	NM_145185	MAP2K7	circRNA	chr19	7913173	7913196	+	1	0	AGO2	7mer-m8	aguAUGUCGAU-CUAUUGGUUUCu	| | ||| | | |||||||	accUUCAGAAACUUUUACCAAAGu	0.8897	2.232
MIMAT0000441	hsa-miR-9-5p	NM_145185	MAP2K7	circRNA	chr19	7913801	7913823	+	0	0	NA	7mer-m8	aguaugucgaucuauUGGUUUCu	| | | | |||||||	caaagaaaauccaacACCAAAGg	0.4179	0.505
MIMAT0000441	hsa-miR-9-5p	NM_001137673	ILF3	circRNA	chr19	10681086	10681106	+	2	3	AGO2	8mer	agUAUGUCGAUCUAUUGGUUUCu	||:| | ||| ||||||||	agAUGC-CCAAGA-AACCAAAGa	1.1612	5.32
MIMAT0000441	hsa-miR-9-5p	NM_017620	ILF3	circRNA	chr19	10681086	10681106	+	2	3	AGO2	8mer	agUAUGUCGAUCUAUUGGUUUCu	||:| | ||| ||||||||	agAUGC-CCAAGA-AACCAAAGa	1.1612	5.32
MIMAT0000441	hsa-miR-9-5p	NM_001005360	DNM2	circRNA	chr19	10786675	10786697	+	1	0	AGO1	7mer-m8	aguauGUCGAUCUAUUGGUUUCu	|| | : | ||||||||	gacccCACCCGCAAAACCAAAGc	0.6281	5.645
MIMAT0000441	hsa-miR-9-5p	NM_001136191	KANK2	circRNA	chr19	11164660	11164682	-	1	0	AGO1-4	7mer-m8	aguaugucgaUCUAUUGGUUUCu	| | | ||||||||	ugcagagaaaACAAAACCAAAGc	0.0737	-0.062
MIMAT0000441	hsa-miR-9-5p	NM_078481	CD97	circRNA	chr19	14408263	14408284	+	1	0	AGO2	7mer-m8	aguAUGUC-GAUCUAUUGGUUUCu	||:|| ||:| |||||||	agcUAUAGUCUGG--CACCAAAGu	0.9713	-0.715
MIMAT0000441	hsa-miR-9-5p	NM_006145	DNAJB1	circRNA	chr19	14514821	14514842	-	4	0	AGO1-4,AGO2	7mer-m8	aguauGUCGAUCUAUUGGUUUCu	| || | || :|||||||	acugcCAACAUGA-GACCAAAGu	0.8303	1.431
MIMAT0000441	hsa-miR-9-5p	NM_006145	DNAJB1	circRNA	chr19	14522754	14522780	-	0	0	NA	8mer	agUAU-GUCGAUCU---AUUGGUUUCu	:|| |||: ||: | |||||||	cuGUAUCAGUCAGGAUUUUACCAAAGa	1.0105	-0.072
MIMAT0000441	hsa-miR-9-5p	NM_033025	SYDE1	circRNA	chr19	15109712	15109734	+	1	0	AGO1-4	7mer-m8	aguauGUCGAUCUAUUGGUUUCu	| |||| ||||||||	cccgcCAGCCCCCCAACCAAAGc	0.9194	0.493
MIMAT0000441	hsa-miR-9-5p	NM_058243	BRD4	circRNA	chr19	15256203	15256226	-	1	9	AGO2	8mer	aguauGUCGAUCU--AUUGGUUUCu	|||| ||| ||||||||	agcccCAGC-AGAACAAACCAAAGa	0.9653	5.097
MIMAT0000441	hsa-miR-9-5p	NM_015260	SIN3B	circRNA	chr19	16853073	16853097	+	1	0	AGO2	8mer	agUAUGUCGAUCUAU--UGGUUUCu	||: | || :|: |||||||	aaAUGAAACUUCGUGGUACCAAAGa	0.9056	3.95
MIMAT0000441	hsa-miR-9-5p	NM_023937	MRPL34	circRNA	chr19	17306572	17306592	+	4	1	AGO1-4	8mer	aguAUGUCGAUCUAUUGGUUUCu	| |:| || | | :|||||||	accUGC-GCAACA-GACCAAAGa	1.036	-0.325
MIMAT0000441	hsa-miR-9-5p	NM_133644	GTPBP3	circRNA	chr19	17341989	17342009	+	4	0	AGO2	7mer-m8	agUAUGUCGAUCUAUUGGUUUCu	| || : || | || |||||||	uuAUUUUGC-AAAU-ACCAAAGg	1.1515	0.57
MIMAT0000441	hsa-miR-9-5p	TCONS_00026840	TCONS_00026840	circRNA	chr19	20220335	20220357	-	1	0	AGO1-4	7mer-m8	aguauguCGAUCUAUUGGUUUCu	|| |||: | |||||||	uccacuuGCUGUAACACCAAAGg	0.8582	0.054
MIMAT0000441	hsa-miR-9-5p	NM_001039887	C19orf55	circRNA	chr19	35768826	35768850	+	2	0	AGO2	7mer-m8	aguauGUCGA-UCUA-UUGGUUUCu	::||| | || :|||||||	agcccUGGCUCAAAUGGACCAAAGg	0.8762	0.312
MIMAT0000441	hsa-miR-9-5p	NM_001145901	SARS2	circRNA	chr19	38944553	38944575	-	2	0	AGO1	7mer-m8	aguaUGUCGAUCUAUUGGUUUCu	| ||| || :| |||||||	ccucACACCUCAGUUACCAAAGu	1.0997	-0.085
MIMAT0000441	hsa-miR-9-5p	NM_012268	PLD3	circRNA	chr19	40369927	40369950	+	8	0	AGO2	7mer-m8	aguAUGUC---GAUCUAUUGGUUUCu	|:||| ||:| |||||||	agcUGCAGACCCUGG--CACCAAAGg	0.7253	1.139
MIMAT0000441	hsa-miR-9-5p	NM_007040	HNRNPUL1	circRNA	chr19	41292475	41292494	+	2	0	AGO2	8mer	aguaUGUCGAUCUAUUGGUUUCu	|| |:|:| |||||||	gggcACCGUUGG---ACCAAAGa	0.6384	3.323
MIMAT0000441	hsa-miR-9-5p	NM_001294	CLPTM1	circRNA	chr19	44990910	44990935	+	4	0	AGO2	7mer-m8	agUAUGUCGAUC--UA-UUGGUUUCu	|:||:| | || | :|||||||	acGUAUAUCGAGUCCUCGACCAAAGu	1.0795	4.476
MIMAT0000441	hsa-miR-9-5p	NM_006801	KDELR1	circRNA	chr19	48384230	48384251	-	12	0	AGO1,AGO1-4,AGO2	7mer-m8	aguAUGUCGAUCUAUUGGUUUCu	| ||| ||| || |||||||	uucUACCUCUAUAUCACCAAAG-	1.2863	6.07
MIMAT0000441	hsa-miR-9-5p	hsa_circ_0000962	hsa_circ_001634	circRNA	chr19	57212933	57212954	+	5	0	AGO1-4,AGO2	8mer	aguaugucgaucUAUUGGUUUCu	| || |||||||	aucugaucaaccAU-ACCAAAGa	-0.0271	0.512
MIMAT0000441	hsa-miR-9-5p	hsa_circ_0000962	hsa_circ_001634	circRNA	chr19	57220285	57220308	+	0	0	NA	7mer-m8	aguaugUCGAUCUA-UUGGUUUCu	| || ||:| ||||||||	aacuugAGGAAGGUAAACCAAAGc	0.8992	-0.007
MIMAT0000441	hsa-miR-9-5p	hsa_circ_0000962	hsa_circ_001634	circRNA	chr19	57227202	57227226	+	0	0	NA	7mer-m8	agUAUGUC--GAUCUAUUGGUUUCu	||| || | |||| |||||||	ggAUAGAGACCAAGAUCACCAAAGg	1.3987	0.248
MIMAT0000441	hsa-miR-9-5p	hsa_circ_0000962	hsa_circ_001634	circRNA	chr19	57246152	57246175	+	0	0	NA	8mer	agUAUGUCGA-UCU-AUUGGUUUCu	|||: |||| | | :|||||||	gcAUG-AGCUCACAGGGACCAAAGa	1.4167	-0.339
MIMAT0000441	hsa-miR-9-5p	NM_020657	ZNF304	circRNA	chr19	57358603	57358628	+	1	0	AGO2	7mer-m8	agUAUGUCGA---UCUAUUGGUUUCu	| ||::: || ||: :|||||||	uuAUGUGCCUCAGAGGGGACCAAAGg	1.1452	-0.179
MIMAT0000441	hsa-miR-9-5p	NM_138347	ZNF551	circRNA	chr19	57687738	57687760	+	5	0	AGO1,AGO1-4,AGO2	8mer	agUAUGUCGAUCUAUUGGUUUCu	| || | | | | |||||||	uuAUCCUGAUUCAACACCAAAGa	0.9311	-2.635
MIMAT0000441	hsa-miR-9-5p	NM_138347	ZNF551	circRNA	chr19	57688158	57688180	+	0	0	NA	8mer	aguaugucgaucuauUGGUUUCu	| | | |||||||	cagaccuuauucagcACCAAAGa	0.1764	-2.077
MIMAT0000441	hsa-miR-9-5p	NM_138347	ZNF551	circRNA	chr19	57725945	57725968	+	0	0	NA	7mer-m8	agUAUGUCGAUCUA--UUGGUUUCu	||| | : | || ||||||||	aaAUA-AAUAAAAUAAAACCAAAGc	1.0307	0.103
MIMAT0000441	hsa-miR-9-5p	NM_138347	ZNF551	circRNA	chr19	57726921	57726941	+	0	0	NA	7mer-m8	agUAUGUCGAUCUAUUGGUUUCu	| :|||| | | |||||||	ugGUACA--UCCACCACCAAAGc	1.0456	-0.225
MIMAT0000441	hsa-miR-9-5p	NM_138347	ZNF551	circRNA	chr19	57730927	57730947	+	0	0	NA	7mer-m8	agUAUGUCGAUCUAUUGGUUUCu	||| || | ||| |||||||	gcAU-CAUCCUGAU-ACCAAAGc	1.3043	0.113
MIMAT0000441	hsa-miR-9-5p	NM_138347	ZNF551	circRNA	chr19	57731141	57731161	+	0	0	NA	8mer	agUAUGUCGAUCUAUUGGUUUCu	||||:| | | ||||||||	gcAUAUA--AACAGAACCAAAGa	1.1941	0.115
MIMAT0000441	hsa-miR-9-5p	NM_138347	ZNF551	circRNA	chr19	57733577	57733599	+	0	0	NA	7mer-m8	aguaUGUCGAUCUAUUGGUUUCu	| ::| : | || |||||||	uuuaGUAAUCAAAUUACCAAAGg	0.9172	0.059
MIMAT0000441	hsa-miR-9-5p	NM_138347	ZNF551	circRNA	chr19	57744873	57744896	+	0	0	NA	7mer-m8	aguaUGUCGAUCUA-UUGGUUUCu	| :|:|:|:| :|||||||	auugAAGGUUGGGUGGACCAAAGg	0.9067	0.002
MIMAT0000441	hsa-miR-9-5p	NM_173632	ZNF776	circRNA	chr19	57763518	57763539	+	0	0	NA	8mer	agUAUGUCGAUCUAUUGGUUUCu	||| | | | ||||||||||	gaAUAAAAC-AAAUAACCAAAGa	1.2121	0.165
MIMAT0000441	hsa-miR-9-5p	NM_173632	ZNF776	circRNA	chr19	57778390	57778411	+	0	0	NA	7mer-m8	aguaUGUCGAUCUAUUGGUUUCu	|||| | |:|||||||	cuuaACAG-UCCCUGACCAAAGg	0.9194	0.113
MIMAT0000441	hsa-miR-9-5p	NM_001204814	ZNF586	circRNA	chr19	57779051	57779073	+	1	0	AGO1-4	7mer-m8	aguaUGUCGAUCUAUUGGUUUCu	| | : | | |||||||	guggAAAAUCAUUUCACCAAAGc	0.4974	-1.41
MIMAT0000441	hsa-miR-9-5p	NM_173632	ZNF776	circRNA	chr19	57779051	57779073	+	1	0	AGO1-4	7mer-m8	aguaUGUCGAUCUAUUGGUUUCu	| | : | | |||||||	guggAAAAUCAUUUCACCAAAGc	0.4974	-1.41
MIMAT0000441	hsa-miR-9-5p	hsa_circ_0000964	hsa_circ_001635	circRNA	chr19	57779051	57779073	+	1	0	AGO1-4	7mer-m8	aguaUGUCGAUCUAUUGGUUUCu	| | : | | |||||||	guggAAAAUCAUUUCACCAAAGc	0.4974	-1.41
MIMAT0000441	hsa-miR-9-5p	NM_001204814	ZNF586	circRNA	chr19	57794141	57794169	+	0	0	NA	7mer-m8	agUAUGUCG----AUCUAU--UGGUUUCu	:||:||| |||: | |||||||	auGUAUAGCUUUUUAGGCAACACCAAAGu	0.9438	0.095
MIMAT0000441	hsa-miR-9-5p	NM_017671	FERMT1	circRNA	chr20	6075233	6075255	-	1	0	AGO2	7mer-m8	aguAUGUCGAUCUAUUGGUUUCu	| :: ||| | |||||||	aucUCUGCCUAAUUUACCAAAGc	0.8759	-0.158
MIMAT0000441	hsa-miR-9-5p	NM_001042576	RRBP1	circRNA	chr20	17658647	17658671	-	2	0	AGO2	7mer-m8	aguaUGUC-GAUCUAU-UGGUUUCu	| | || | ||| : |||||||	gcccAGAGCCCAGAGGCACCAAAGc	1.0742	0.87
MIMAT0000441	hsa-miR-9-5p	NM_152227	SNX5	circRNA	chr20	17947620	17947639	-	0	0	NA	7mer-m8	agUAUGUCGAUCUAUUGGUUUCu	| |||||| | : |||||||	uuAUACAG--ACG-CACCAAAGc	1.3841	4.193
MIMAT0000441	hsa-miR-9-5p	NM_014426	SNX5	circRNA	chr20	17954029	17954051	-	2	0	AGO2	8mer	aguaUGUCGAUCUAUUGGUUUCu	| :| | ||:|||||||	ggugAAGGGUCUAUGACCAAAGa	0.7328	5.685
MIMAT0000441	hsa-miR-9-5p	NM_152227	SNX5	circRNA	chr20	17954029	17954051	-	2	0	AGO2	8mer	aguaUGUCGAUCUAUUGGUUUCu	| :| | ||:|||||||	ggugAAGGGUCUAUGACCAAAGa	0.7328	5.685
MIMAT0000441	hsa-miR-9-5p	NM_022080	NAPB	circRNA	chr20	23374770	23374792	-	5	0	AGO2	7mer-m8	aguaugucgaucUAUUGGUUUCu	| | :|||||||||	gguggcgucacuGUAACCAAAGu	0.4436	0.648
MIMAT0000441	hsa-miR-9-5p	NM_012156	EPB41L1	circRNA	chr20	36127168	36127188	+	0	0	NA	7mer-m8	aguaUGUCGAUCUAUUGGUUUCu	| | :|||| | ||||||||	uuucAGGGCUA-A-AACCAAAGg	1.1803	0.015
MIMAT0000441	hsa-miR-9-5p	NM_012156	EPB41L1	circRNA	chr20	36127307	36127329	+	0	0	NA	7mer-m8	aguaugucGAUCUAUUGGUUUCu	| | | :|: ||||||||	ugaguugcCAGGGGAACCAAAGu	0.679	2.36
MIMAT0000441	hsa-miR-9-5p	NM_012156	EPB41L1	circRNA	chr20	36134493	36134515	+	0	0	NA	7mer-m8	aguauGU-CGAUCUAUUGGUUUCu	|| | |:|| :|||||||	cagcuCAUGGUGGA-GACCAAAGg	0.7511	0.151
MIMAT0000441	hsa-miR-9-5p	NM_012156	EPB41L1	circRNA	chr20	36222319	36222339	+	6	0	AGO2	7mer-m8	agUAUGUCGAUCUAUUGGUUUCu	| |||: ||| |:|||||||||	ugAUAU-GCU-GGUAACCAAAGc	1.5907	6.403
MIMAT0000441	hsa-miR-9-5p	NM_014902	DLGAP4	circRNA	chr20	36500568	36500591	+	1	0	AGO2	8mer	agUAUGUC-GAUCUAUUGGUUUCu	|| |::| | ||: :|||||||	ccAGAUGGACAAGGAGACCAAAGa	1.264	6.811
MIMAT0000441	hsa-miR-9-5p	NM_183006	DLGAP4	circRNA	chr20	36500568	36500591	+	1	0	AGO2	8mer	agUAUGUC-GAUCUAUUGGUUUCu	|| |::| | ||: :|||||||	ccAGAUGGACAAGGAGACCAAAGa	1.264	6.811
MIMAT0000441	hsa-miR-9-5p	NM_080627	KIAA0889	circRNA	chr20	36793752	36793775	-	1	0	AGO1	7mer-m8	aguaugUCG-AUCUAUUGGUUUCu	| ||: |:| | |||||||	cccccaAGUAUGGCUCACCAAAGc	0.8123	5.062
MIMAT0000441	hsa-miR-9-5p	NM_015568	PPP1R16B	circRNA	chr20	38919489	38919513	+	1	0	AGO2	7mer-m8	agUAUGUCGAUC-U-AUUGGUUUCu	| | :|: || | | |||||||	ggACAAGGUCAGUAUUUACCAAAGu	0.9311	0.012
MIMAT0000441	hsa-miR-9-5p	NM_006420	ARFGEF2	circRNA	chr20	48941867	48941889	+	0	0	NA	7mer-m8	aguaUGUCGAUCUAUUGGUUUCu	| || |||: | |||||||	uggcACUGCUGCACCACCAAAGg	1.0859	2.848
MIMAT0000441	hsa-miR-9-5p	NM_006420	ARFGEF2	circRNA	chr20	49034859	49034881	+	0	0	NA	8mer	aguaugucgaucuauUGGUUUCu	| | | | |||||||	uuuuuuaauuucucuACCAAAGa	0.4677	2.703
MIMAT0000441	hsa-miR-9-5p	NM_006420	ARFGEF2	circRNA	chr20	49035891	49035916	+	3	0	AGO1-4,AGO2	8mer	agUAUGUCGA-UCUA--UUGGUUUCu	:||| || | :| ||||||||	cuGUACUCCUCAUGUACAACCAAAGa	1.0562	0.835
MIMAT0000441	hsa-miR-9-5p	NM_006420	ARFGEF2	circRNA	chr20	49036267	49036286	+	0	0	NA	7mer-m8	agUAUGUCGAUCUAUUGGUUUCu	| ||| ||| ||||||||	ggAAACA--AAGA-AACCAAAGc	1.0584	1.309
MIMAT0000441	hsa-miR-9-5p	NM_001037328	STAU1	circRNA	chr20	49117973	49117995	-	2	0	AGO2	8mer	aguaugucgaucuauUGGUUUCu	| | | |||||||	agucaaggacaucacACCAAAGa	0.262	5.411
MIMAT0000441	hsa-miR-9-5p	NM_017453	STAU1	circRNA	chr20	49117973	49117995	-	2	0	AGO2	8mer	aguaugucgaucuauUGGUUUCu	| | | |||||||	agucaaggacaucacACCAAAGa	0.262	5.411
MIMAT0000441	hsa-miR-9-5p	NM_004776	B4GALT5	circRNA	chr20	49634516	49634538	-	4	1	AGO1,AGO2	7mer-m8	aguaugucgaucuaUUGGUUUCu	| ||||||||	uuuguuuuuccccaAACCAAAGc	-0.4348	0.941
MIMAT0000441	hsa-miR-9-5p	NM_015339	ADNP	circRNA	chr20	50893780	50893801	-	3	0	AGO1,AGO1-4,AGO2	7mer-m8	aguaugucGAUCUAUUGGUUUCu	|| || |||||||	aaucgacuCUCAAU-ACCAAAGc	0.1712	3.704
MIMAT0000441	hsa-miR-9-5p	NM_020436	SALL4	circRNA	chr20	51788871	51788894	-	1	0	AGO2	7mer-m8	aguaugUCG-AUCUAUUGGUUUCu	| ||| | | |||||||	ugggcgAGCUUUUACCACCAAAGg	0.6303	5.142
MIMAT0000441	hsa-miR-9-5p	NM_020436	SALL4	circRNA	chr20	51790663	51790685	-	0	0	NA	7mer-m8	aguaugucgaucuauUGGUUUCu	|| |||||||	ggccgagccuuuucuACCAAAGg	-0.0642	5.416
MIMAT0000441	hsa-miR-9-5p	NM_006526	ZNF217	circRNA	chr20	53581913	53581934	-	1	0	AGO2	7mer-m8	aguaUGUCGAUCUAUUGGUUUCu	:|||||:| | |||||||	cuugGCAGCUGGCU-ACCAAAGg	1.2443	5.417
MIMAT0000441	hsa-miR-9-5p	NM_016592	GNAS	circRNA	chr20	58903528	58903548	+	3	0	AGO1,AGO2	7mer-m8	aguaugucgaUCUAUUGGUUUCu	||: ||||||||	#NAME?	0.0302	4.636
MIMAT0000441	hsa-miR-9-5p	NM_012384	GMEB2	circRNA	chr20	63589963	63589986	-	1	0	AGO2	8mer	agUAUGUC-GAUCUAUUGGUUUCu	||| :::| ||: | ||||||||	ucACGUGGUCUGCAGAACCAAAGa	1.4899	1.156
MIMAT0000441	hsa-miR-9-5p	TCONS_l2_00017148	TCONS_l2_00017148	circRNA	chr21	14889071	14889093	-	0	0	NA	7mer-m8	aguaugUCGAUCUAUUGGUUUCu	|| | | :|||||||	ggcaggAGGUUGUGGACCAAAGc	0.4346	0.364
MIMAT0000441	hsa-miR-9-5p	TCONS_l2_00017148	TCONS_l2_00017148	circRNA	chr21	14910972	14910995	-	0	0	NA	8mer	agUAUGUCGAUCU-AUUGGUUUCu	| |::|||| | |:|||||||	agACAUGGCUACAGUGACCAAAGa	1.404	0.144
MIMAT0000441	hsa-miR-9-5p	TCONS_l2_00017148	TCONS_l2_00017148	circRNA	chr21	14911057	14911078	-	0	0	NA	7mer-m8	aguAUGUCGAUCUAUUGGUUUCu	|| ||| | ||| |||||||	ucuUAC-CCAAGAGCACCAAAGu	1.3658	0.077
MIMAT0000441	hsa-miR-9-5p	TCONS_l2_00017148	TCONS_l2_00017148	circRNA	chr21	14936117	14936137	-	0	0	NA	8mer	agUAUGUCGAUCUAUUGGUUUCu	||||:| | | ||||||||	gcAUAUA--AACAGAACCAAAGa	1.1941	-0.004
MIMAT0000441	hsa-miR-9-5p	TCONS_l2_00017148	TCONS_l2_00017148	circRNA	chr21	14936330	14936350	-	0	0	NA	7mer-m8	agUAUGUCGAUCUAUUGGUUUCu	||| || | ||| |||||||	gcAU-CAUCGUGAU-ACCAAAGc	1.3043	-0.153
MIMAT0000441	hsa-miR-9-5p	TCONS_l2_00017148	TCONS_l2_00017148	circRNA	chr21	14938293	14938317	-	0	0	NA	7mer-m8	agUA-UGUCGAUCU-AUUGGUUUCu	||| |: |: ||| | |||||||	acAUAAUUGUCAGAUUCACCAAAGu	1.3733	0.044
MIMAT0000441	hsa-miR-9-5p	TCONS_l2_00017148	TCONS_l2_00017148	circRNA	chr21	14944515	14944538	-	0	0	NA	7mer-m8	aguAUGUCGA-UCUAUUGGUUUCu	| | ||||| |||||||||	gcuUCCAGCUCUCCUAACCAAAGu	1.3811	-0.409
MIMAT0000441	hsa-miR-9-5p	TCONS_l2_00017148	TCONS_l2_00017148	circRNA	chr21	14945084	14945108	-	0	0	NA	7mer-m8	aguAUGUCGA-UCUA-UUGGUUUCu	|| | || |||| ||||||||	gauUAGAACUAAGAUCAACCAAAGg	1.3393	0.061
MIMAT0000441	hsa-miR-9-5p	TCONS_l2_00017148	TCONS_l2_00017148	circRNA	chr21	14945858	14945880	-	0	0	NA	7mer-m8	agUAUGUCGAUCUAUUGGUUUCu	|||:: | || ||||||||	gcAUGUUUCAUGAAAACCAAAGg	1.2046	-0.272
MIMAT0000441	hsa-miR-9-5p	TCONS_l2_00017148	TCONS_l2_00017148	circRNA	chr21	14959025	14959047	-	1	0	AGO1	7mer-m8	aguaugucgaucUAUUGGUUUCu	| | | | ||||||||	uagucacuuucaAAAACCAAAGu	0.4691	-0.194
MIMAT0000441	hsa-miR-9-5p	TCONS_l2_00017148	TCONS_l2_00017148	circRNA	chr21	14982889	14982911	-	0	0	NA	8mer	aguAUGUCGAUC-UAUUGGUUUCu	||:| ||| | |||||||	aauUAUA-AUAGUAACACCAAAGa	0.9554	0.102
MIMAT0000441	hsa-miR-9-5p	TCONS_l2_00017148	TCONS_l2_00017148	circRNA	chr21	14988148	14988175	-	0	0	NA	7mer-m8	aguaUGUCGAUCUAU-----UGGUUUCu	||||:|| :|| |||||||	cggaACAGUUAAGUAAAUCCACCAAAGu	0.948	-0.112
MIMAT0000441	hsa-miR-9-5p	TCONS_l2_00017148	TCONS_l2_00017148	circRNA	chr21	15000407	15000429	-	0	0	NA	7mer-m8	aguAUGUCGAUCUAUUGGUUUCu	||:| :| | | |||||||	gacUAUAUUUUGUUUACCAAAGu	0.9427	0.452
MIMAT0000441	hsa-miR-9-5p	TCONS_l2_00017148	TCONS_l2_00017148	circRNA	chr21	15024553	15024575	-	0	0	NA	7mer-m8	agUAUGU-CGAUCUAUUGGUUUCu	|| ||| ||:||| |||||||	acACACACUCUGGAU-ACCAAAGu	1.5323	-0.264
MIMAT0000441	hsa-miR-9-5p	TCONS_l2_00017148	TCONS_l2_00017148	circRNA	chr21	15027608	15027635	-	0	0	NA	7mer-m8	agUAU-GUCGAUCUA----UUGGUUUCu	| ||: :|||| || :|||||||	uuAUGUUAGCUUUAUUUGAGACCAAAGu	1.2407	0.461
MIMAT0000441	hsa-miR-9-5p	TCONS_l2_00017148	TCONS_l2_00017148	circRNA	chr21	15029171	15029194	-	0	0	NA	8mer	aguauguCGAUCUAU-UGGUUUCu	| |:|| :|| |||||||	caguuguGUUAAGUAGACCAAAGa	0.8419	-0.068
MIMAT0000441	hsa-miR-9-5p	TCONS_l2_00017148	TCONS_l2_00017148	circRNA	chr21	15042547	15042568	-	0	0	NA	7mer-m8	agUAUGUCGAUCUAUUGGUUUCu	| || :| : | | |||||||	ugAUCUAAUCA-CUCACCAAAGg	0.9491	-0.011
MIMAT0000441	hsa-miR-9-5p	NM_006988	ADAMTS1	circRNA	chr21	26839649	26839673	-	1	0	AGO2	7mer-m8	agUAUGUCGAUC---UAUUGGUUUCu	:||| |||:| | |||||||	aaGUAC-GCUGGCGUCUCACCAAAGg	0.9947	5.004
MIMAT0000441	hsa-miR-9-5p	NM_017613	DONSON	circRNA	chr21	33578297	33578319	-	1	0	AGO2	7mer-m8	aguaUGUCGAUCUAUUGGUUUCu	| | | | || |||||||	uuggAGAUCCUGAACACCAAAGu	0.7508	2.504
MIMAT0000441	hsa-miR-9-5p	NM_006933	SLC5A3	circRNA	chr21	34095038	34095060	+	0	0	NA	7mer-m8	agUAUGUCGAUCUAUUGGUUUCu	||| || || ||||||||	ccAUCAAGACAGCAAACCAAAGg	1.1792	5.414
MIMAT0000441	hsa-miR-9-5p	NM_006933	SLC5A3	circRNA	chr21	34097585	34097607	+	1	0	AGO1	7mer-m8	aguAUGUCGAUC-UAUUGGUUUCu	| || | :| | || |||||||	uuuUAAAUUUUGCAU-ACCAAAGu	1.054	2.238
MIMAT0000441	hsa-miR-9-5p	NM_005441	CHAF1B	circRNA	chr21	36387651	36387674	+	5	0	AGO1,AGO2	7mer-m8	agUAUGUCGAUCUAU-UGGUUUCu	|| : ||| | | |||||||	caAUCUUGCUCGUCAUACCAAAGc	1.0127	4.534
MIMAT0000441	hsa-miR-9-5p	NM_001098402	ZNF295	circRNA	chr21	41987225	41987250	-	0	0	NA	7mer-m8	agUAUGUC---GAUCUAUUGGUUUCu	| |||| :| |: ||||||||	agAGACAGUCUUUUGGGAACCAAAGu	1.0255	0.625
MIMAT0000441	hsa-miR-9-5p	NM_001098402	ZNF295	circRNA	chr21	41993112	41993135	-	2	0	AGO2	7mer-m8	agUAUGUC--GAUCUAUUGGUUUCu	|| ::| ||:|| ||||||||	ggAUCUGGUUCUGGA-AACCAAAGc	1.159	1.884
MIMAT0000441	hsa-miR-9-5p	NM_001098403	ZNF295	circRNA	chr21	41993112	41993135	-	2	0	AGO2	7mer-m8	agUAUGUC--GAUCUAUUGGUUUCu	|| ::| ||:|| ||||||||	ggAUCUGGUUCUGGA-AACCAAAGc	1.159	1.884
MIMAT0000441	hsa-miR-9-5p	NM_015241	MICAL3	circRNA	chr22	17912280	17912302	-	0	0	NA	7mer-m8	aguaugucgaUCUAUUGGUUUCu	| ||: :|||||||	gcccuucuaaAGGAGACCAAAGc	0.2401	0.105
MIMAT0000441	hsa-miR-9-5p	NM_015241	MICAL3	circRNA	chr22	17928624	17928646	-	0	0	NA	7mer-m8	aguaugucgaucuauUGGUUUCu	| | | |||||||	ggagugaauguguccACCAAAGc	0.2301	-0.067
MIMAT0000441	hsa-miR-9-5p	NM_015241	MICAL3	circRNA	chr22	17936906	17936928	-	0	0	NA	7mer-m8	agUAUGUCGAUCU-AUUGGUUUCu	||| | || ||| |||||||	ucAGAGAG-GAGACCUACCAAAGg	1.2788	-0.281
MIMAT0000441	hsa-miR-9-5p	NM_015241	MICAL3	circRNA	chr22	17944166	17944189	-	1	0	AGO2	7mer-m8	aguaUGUCGAUCUA-UUGGUUUCu	| |:: | | :| ||||||||	acugAUGUCCAUGUCAACCAAAGu	0.9565	0.066
MIMAT0000441	hsa-miR-9-5p	NM_015241	MICAL3	circRNA	chr22	17948336	17948360	-	0	0	NA	7mer-m8	aguaUGUCGAUCU-A-UUGGUUUCu	| | || |:|| | |||||||	accaAGAGGUGGAGUCCACCAAAGu	1.0105	-0.241
MIMAT0000441	hsa-miR-9-5p	NM_015241	MICAL3	circRNA	chr22	17957063	17957085	-	0	0	NA	7mer-m8	aguAUGUCGAUCUAUUGGUUUCu	| ::| |||| |||||||	cuuUCUGGGUAGAACACCAAAGg	1.1113	0.162
MIMAT0000441	hsa-miR-9-5p	NM_015241	MICAL3	circRNA	chr22	17965430	17965451	-	0	0	NA	7mer-m8	aguAUGUCGAUCUAUUGGUUUCu	|| || |||: :|||||||	cucUA-AGGUAGGAGACCAAAGc	1.1654	-0.061
MIMAT0000441	hsa-miR-9-5p	NM_015241	MICAL3	circRNA	chr22	17970005	17970028	-	0	0	NA	7mer-m8	aguaUGUCGAUCUA-UUGGUUUCu	:||| | :| :|||||||	caggGCAGAGAUGUGGACCAAAGg	0.8144	0.39
MIMAT0000441	hsa-miR-9-5p	NM_015241	MICAL3	circRNA	chr22	17980298	17980321	-	0	0	NA	7mer-m8	agUAUGUCGAUCUA-UUGGUUUCu	|||: || | |||||||	gaAUAUCCCUCCUUCCACCAAAGg	0.8324	-0.022
MIMAT0000441	hsa-miR-9-5p	NM_003325	HIRA	circRNA	chr22	19435266	19435287	-	1	0	AGO2	8mer	aguaUGUCGAUCUAUUGGUUUCu	| ||| || ||||||||	cccaACAAAUA-CCAACCAAAGa	0.9692	-0.078
MIMAT0000441	hsa-miR-9-5p	NM_003325	HIRA	circRNA	chr22	19440090	19440112	-	0	0	NA	7mer-m8	aguauGUCGAUCUAUUGGUUUCu	| ::| || : |||||||	uuucuUGGAUAUGACACCAAAGu	0.7433	0.276
MIMAT0000441	hsa-miR-9-5p	NM_058004	PI4KA	circRNA	chr22	20798605	20798626	-	3	0	AGO2	8mer	agUAUGUCGAUCUAUUGGUUUCu	| :||:| || : |||||||	uuGUAUA-CUCAGCCACCAAAGa	1.054	5.32
MIMAT0000441	hsa-miR-9-5p	NM_014634	PPM1F	circRNA	chr22	21922774	21922796	-	2	0	AGO1	8mer	aguaUGUCGAUCUAUUGGUUUCu	| ||:|| : ||||||||	cccaACGGCAGCCAAACCAAAGa	1.0105	0.275
MIMAT0000441	hsa-miR-9-5p	NM_014634	PPM1F	circRNA	chr22	21922862	21922890	-	0	0	NA	8mer	agUAUGUCGA----UCU--AUUGGUUUCu	| :||||| ||| | |||||||	gaAGGCAGCUUAGGAGACCUCACCAAAGa	1.0227	0.325
MIMAT0000441	hsa-miR-9-5p	NM_173566	PRR14L	circRNA	chr22	31703687	31703708	-	0	0	NA	7mer-m8	aguaugucGAUCUAUUGGUUUCu	| || |:| |||||||	uucccugcCUUGGU-ACCAAAGu	0.45	2.199
MIMAT0000441	hsa-miR-9-5p	NM_173566	PRR14L	circRNA	chr22	31713004	31713026	-	1	0	AGO1-4	8mer	aguAUGUCGAUCUAUUGGUUUCu	| :|| ||| |||||||	aauUUUAGGAAGACUACCAAAGa	0.9374	2.812
MIMAT0000441	hsa-miR-9-5p	NM_173566	PRR14L	circRNA	chr22	31713062	31713083	-	1	0	AGO2	7mer-m8	aguauGUCGAUCUAUUGGUUUCu	| :||: | || |||||||	uugguUAGUCACAU-ACCAAAGc	0.8918	1.332
MIMAT0000441	hsa-miR-9-5p	NM_001033024	FBXO7	circRNA	chr22	32498292	32498314	+	2	0	AGO1-4,AGO2	8mer	aguaugucgaUCUAUUGGUUUCu	|| | ||:|||||||	ucgggggugaAUAUGACCAAAGa	0.414	3.296
MIMAT0000441	hsa-miR-9-5p	NM_012179	FBXO7	circRNA	chr22	32498292	32498314	+	2	0	AGO1-4,AGO2	8mer	aguaugucgaUCUAUUGGUUUCu	|| | ||:|||||||	ucgggggugaAUAUGACCAAAGa	0.414	3.296
MIMAT0000441	hsa-miR-9-5p	NM_001031695	RBFOX2	circRNA	chr22	35743795	35743818	-	2	0	AGO2	7mer-m8	aguaUGUCGAUC-UAUUGGUUUCu	:||| || || |||||||	aucaGCAGACAGAAUUACCAAAGu	0.9734	1.64
MIMAT0000441	hsa-miR-9-5p	NM_145637	APOL2	circRNA	chr22	36227857	36227877	-	1	0	AGO2	7mer-m8	aguaUGUCGAUCUAUUGGUUUCu	| :|| || | :|||||||	gcccGCAACUUG--GACCAAAGc	0.9236	-1.357
[truncated: 16,316 more rows]
